# Supplementary material for: Adult Chinese Spanish L2ers’ acquisition of phi-agreement and temporal concord: The role of morphosyntactic features and adverb/subject-verb distance
Source: Front Psychol. 2022 Dec 22;13:1007828. doi: 10.3389/fpsyg.2022.1007828 (PMC9813440; doi:10.3389/fpsyg.2022.1007828)
Supplement: Supplementary file 2 [file Data_Sheet_1.csv]

Subject	Language	Sex	Age	school	country	Lists	Item	ord	cond	temp	Relation0	Grammaticality0	Configuration0	Condition0	TP0	Relation	Grammaticality	Configuration	question0_CRESP	question0_RESP	question0_ACC	question0_RT	text	wordlength_1	wordlength0	wordlength1	wordlength2	wordlength3	chunk101_RT	chunk102_RT	chunk103_RT	chunk104_RT	chunk105_RT	chunk106_RT	chunk107_RT	chunk201_RT	chunk202_RT	chunk203_RT	chunk204_RT	chunk205_RT	chunk206_RT	chunk207_RT	cword_RT	cword101_RT	cword102_RT	cword103_RT	cword104_RT	cword105_RT	cword106_RT
41	Spanish	female	22	Universitat Pompeu Fabra	Catalunya	list8	1	Filler	Unagr	fut	0	0	0	0	0	0	0	0	j	f	0	551	Tras la cena*los cocineros*prepararemos*una tarta*de chocolate y frutos secos.	9	12	3	5	2	384	375	362	0	0	0	0	366	437	0	0	0	0	0	1819	187	158	189	184	217	268
41	Spanish	female	22	Universitat Pompeu Fabra	Catalunya	list8	2	Sj_Adv_V	NUM_2_pl	fut	0	0	0	0	0	0	0	0	f	f	1	450	Estos chicos*ma?ana tarde*defender¨¢*a sus hermanos.	5	9	1	3	9	386	436	0	0	0	0	0	411	446	0	0	0	0	0	844	209	202	259	0	0	0
41	Spanish	female	22	Universitat Pompeu Fabra	Catalunya	list8	3	Sj_Adv_V	NUM_sg	fut	subject-verb	ungrammatical	distal	mismatchnumber	0	0.4	0.133333	-0.5	f	f	1	461	El cr¨ªtico de cine*ma?ana a las dos*almorzar¨¢n*con un famoso director americano.	3	10	3	2	6	332	412	400	388	0	0	0	856	309	312	1337	0	0	0	643	172	171	181	189	183	0
41	Spanish	female	22	Universitat Pompeu Fabra	Catalunya	list8	4	Sj_Adv_V	TENSE	fut	adverb-verb	ungrammatical	local	0	tense	-0.6	0.3	0.5	f	f	1	472	Los ni?os deportistas*ma?ana a las dos*jugaron*al f¨²tbol*con sus amigos.	3	7	2	6	3	374	441	639	0	0	0	0	933	374	259	321	0	0	0	374	1038	271	206	390	458	0
41	Spanish	female	22	Universitat Pompeu Fabra	Catalunya	list8	5	Sj_Adv_V	TENSE	pst	adverb-verb	ungrammatical	local	0	tense	-0.6	0.3	0.5	f	f	1	461	Los monjes*anteayer*ofrecer¨¢n*alimentos*a los pobres del barrio.	8	9	9	1	3	411	782	0	0	0	0	0	718	0	0	0	0	0	0	2367	205	175	194	223	281	373
41	Spanish	female	22	Universitat Pompeu Fabra	Catalunya	list8	6	Sj_Adv_V	NUM_sg	fut	subject-verb	ungrammatical	distal	mismatchnumber	0	0.4	0.133333	-0.5	f	f	1	619	El camionero*ma?ana*recorrer¨¢n*m¨¢s de doscientos kil¨®metros.	6	10	3	2	10	712	603	0	0	0	0	0	3517	0	0	0	0	0	0	737	208	190	199	249	0	0
41	Spanish	female	22	Universitat Pompeu Fabra	Catalunya	list8	7	Adv_Sj_V	NUM_sg	pst	subject-verb	ungrammatical	local	mismatchnumber	0	0.4	0.133333	0.5	f	f	1	415	Hace algunos d¨ªas*el en¨®logo experto*cambiaron*la carta*de vinos.	7	9	2	5	2	535	483	577	0	0	0	0	1184	1102	905	0	0	0	0	1449	218	213	283	283	0	0
41	Spanish	female	22	Universitat Pompeu Fabra	Catalunya	list8	8	Filler	Unagr	fut	0	0	0	0	0	0	0	0	j	f	0	368	La ma?ana pr¨®xima*los panaderos*dise?aremos*unos moldes*para hacer bizcochos.	9	11	4	6	4	478	559	718	0	0	0	0	397	398	0	0	0	0	0	1228	196	188	206	195	331	0
41	Spanish	female	22	Universitat Pompeu Fabra	Catalunya	list8	9	Filler	Histor	pst	0	0	0	0	0	0	0	0	j	j	1	555	Desde su construcci¨®n*en 1961 el muro de Berl¨ªn*separ¨®*la ciudad*en dos.	6	6	2	6	2	347	409	409	0	0	0	0	398	432	325	332	339	328	0	331	195	199	321	287	0	0
41	Spanish	female	22	Universitat Pompeu Fabra	Catalunya	list8	10	Adv_Sj_V	NUM_sg	pst	subject-verb	ungrammatical	local	mismatchnumber	0	0.4	0.133333	0.5	f	f	1	631	El verano pasado*el monitor de nataci¨®n*ense?aron*a nadar*a los ni?os.	8	9	1	5	1	2303	669	655	0	0	0	0	499	527	463	571	0	0	0	834	188	177	184	285	491	0
41	Spanish	female	22	Universitat Pompeu Fabra	Catalunya	list8	11	Filler	Histor	pst	0	0	0	0	0	0	0	0	j	j	1	695	Con el colapso bancario*en 1929 la econom¨ªa*sufri¨®*un largo per¨ªodo*de crisis.	8	6	2	5	7	392	495	494	540	0	0	0	375	487	293	383	0	0	0	373	209	196	181	375	387	0
41	Spanish	female	22	Universitat Pompeu Fabra	Catalunya	list8	12	Sj_Adv_V	NUM_sg	pst	subject-verb	ungrammatical	distal	mismatchnumber	0	0.4	0.133333	-0.5	f	f	1	495	El neur¨®logo*hace un mes*buscaron*un nuevo empleo*en una cl¨ªnica privada.	3	8	2	5	6	435	472	0	0	0	0	0	629	351	310	0	0	0	0	740	169	187	185	197	216	289
41	Spanish	female	22	Universitat Pompeu Fabra	Catalunya	list8	13	Adv_Sj_V	PERS	pst	subject-verb	ungrammatical	local	mismatchperson	person	0.4	0.133333	0.5	f	f	1	528	La semana pasada*el concursante*ganaste*el primer premio*de la competici¨®n.	11	7	2	6	6	1610	588	410	0	0	0	0	413	397	0	0	0	0	0	544	487	242	213	188	300	356
41	Spanish	female	22	Universitat Pompeu Fabra	Catalunya	list8	14	Sj_Adv_V	NUM_2_pl	fut	0	0	0	0	0	0	0	0	f	f	1	551	Estos j¨®venes*ma?ana tarde*ofrecer¨¢*comida a necesitados.	5	8	6	1	12	505	495	0	0	0	0	0	1339	506	0	0	0	0	0	1008	219	209	432	0	0	0
41	Spanish	female	22	Universitat Pompeu Fabra	Catalunya	list8	15	Sj_Adv_V	NUM_2_pl	fut	0	0	0	0	0	0	0	0	f	f	1	786	Los nuevos guionistas*la pr¨®xima semana*explicar¨¢*la trama*a los actores.	6	9	2	5	1	3544	574	508	0	0	0	0	389	430	320	0	0	0	0	849	211	181	187	325	422	0
41	Spanish	female	22	Universitat Pompeu Fabra	Catalunya	list8	16	Adv_Sj_V	CTRL_pl	pst	adverb-verb	grammatical	distal	0	tense	-0.6	-0.3	-0.5	j	j	1	471	Hace un mes*los aprendices*consiguieron*un diploma*de estudios avanzados.	10	12	2	7	2	465	436	343	0	0	0	0	560	1076	0	0	0	0	0	1271	224	158	193	194	340	0
41	Spanish	female	22	Universitat Pompeu Fabra	Catalunya	list8	17	Sj_Adv_V	TENSE	pst	adverb-verb	ungrammatical	local	0	tense	-0.6	0.3	0.5	f	j	0	570	Los banqueros*hace un mes*aumentar¨¢n*el tipo*de inter¨¦s anual.	3	10	2	4	2	365	509	0	0	0	0	0	487	376	371	0	0	0	0	1215	207	188	173	214	323	0
41	Spanish	female	22	Universitat Pompeu Fabra	Catalunya	list8	18	Sj_Adv_V	PERS	fut	subject-verb	ungrammatical	distal	mismatchperson	person	0.4	0.133333	-0.5	f	f	1	624	El nuevo cartero*la pr¨®xima semana*entregar¨¢s*el correo*s¨®lo en el centro.	6	10	2	6	4	359	415	384	0	0	0	0	661	458	322	0	0	0	0	699	209	212	197	295	324	289
41	Spanish	female	22	Universitat Pompeu Fabra	Catalunya	list8	19	Sj_Adv_V	NUM_2_pl	fut	0	0	0	0	0	0	0	0	f	f	1	520	Los voluntarios*en dos meses*pintar¨¢*la fachada*del centro social.	5	7	2	7	3	336	453	0	0	0	0	0	345	349	446	0	0	0	0	689	213	187	199	232	397	0
41	Spanish	female	22	Universitat Pompeu Fabra	Catalunya	list8	20	Adv_Sj_V	NUM_2_pl	fut	0	0	0	0	0	0	0	0	f	f	1	503	Ma?ana temprano*las madres*quedar¨¢*en la cafeter¨ªa.	6	7	2	2	10	365	352	0	0	0	0	0	333	472	0	0	0	0	0	627	199	174	296	0	0	0
41	Spanish	female	22	Universitat Pompeu Fabra	Catalunya	list8	21	Sj_Adv_V	PERS	pst	subject-verb	ungrammatical	distal	mismatchperson	person	0.4	0.133333	-0.5	f	f	1	487	El mec¨¢nico*anteayer*reparaste*el coche*de ¨¦poca de Javier.	8	9	2	5	2	314	397	0	0	0	0	0	337	0	0	0	0	0	0	1061	203	160	183	183	268	280
41	Spanish	female	22	Universitat Pompeu Fabra	Catalunya	list8	22	Sj_Adv_V	NUM_2_pl	fut	0	0	0	0	0	0	0	0	f	f	1	686	Los candidatos*el pr¨®ximo a?o*presentar¨¢*a la nueva coalici¨®n.	3	10	1	2	5	347	381	0	0	0	0	0	375	449	377	0	0	0	0	721	222	265	328	421	0	0
41	Spanish	female	22	Universitat Pompeu Fabra	Catalunya	list8	23	Adv_Sj_V	CTRL_sg	pst	subject-verb	grammatical	local	match	person	0.4	-0.266667	0.5	j	j	1	523	El mes pasado*el jardinero*arranc¨®*las malas hierbas*del jard¨ªn.	9	7	3	5	7	367	373	505	0	0	0	0	292	400	0	0	0	0	0	793	192	171	171	322	331	0
41	Spanish	female	22	Universitat Pompeu Fabra	Catalunya	list8	24	Filler	Histor	pst	0	0	0	0	0	0	0	0	j	j	1	434	Tras a?os de lucha social en Espa?a*en 1931 la mujer*consigui¨®*el derecho*de voto.	5	9	2	7	2	352	406	398	441	421	384	448	316	311	238	317	0	0	0	300	314	288	350	663	0	0
41	Spanish	female	22	Universitat Pompeu Fabra	Catalunya	list8	25	Filler	Unagr	fut	0	0	0	0	0	0	0	0	j	f	0	400	Por unos problemas*los profesores*modificaremos*la hora*de la clase del lunes.	10	13	2	4	2	380	371	314	0	0	0	0	332	396	0	0	0	0	0	878	208	176	180	170	188	221
41	Spanish	female	22	Universitat Pompeu Fabra	Catalunya	list8	26	Adv_Sj_V	CTRL_pl	pst	adverb-verb	grammatical	distal	0	tense	-0.6	-0.3	-0.5	j	j	1	599	El oto?o pasado*los suplentes*sustituyeron*a las profesoras*en baja por maternidad.	9	12	1	3	10	300	436	350	0	0	0	0	336	436	0	0	0	0	0	1096	210	181	167	199	342	328
41	Spanish	female	22	Universitat Pompeu Fabra	Catalunya	list8	27	Sj_Adv_V	NUM_sg	pst	subject-verb	ungrammatical	distal	mismatchnumber	0	0.4	0.133333	-0.5	f	j	0	487	El campesino*la semana pasada*plantaron*berenjenas*y pimientos.	6	9	10	1	10	348	452	0	0	0	0	0	385	645	1197	0	0	0	0	1136	189	166	265	0	0	0
41	Spanish	female	22	Universitat Pompeu Fabra	Catalunya	list8	28	Adv_Sj_V	PERS	fut	subject-verb	ungrammatical	local	mismatchperson	person	0.4	0.133333	0.5	f	f	1	578	El pr¨®ximo a?o*el arquitecto*revisar¨¢s*una parte*del proyecto.	10	9	3	5	3	327	477	472	0	0	0	0	556	462	0	0	0	0	0	781	195	169	203	274	0	0
41	Spanish	female	22	Universitat Pompeu Fabra	Catalunya	list8	29	Adv_Sj_V	NUM_2_pl	fut	0	0	0	0	0	0	0	0	f	f	1	461	Ma?ana*mis hermanos*tomar¨¢*caf¨¦*por primera vez.	8	6	4	3	7	359	0	0	0	0	0	0	415	409	0	0	0	0	0	894	198	181	254	300	0	0
41	Spanish	female	22	Universitat Pompeu Fabra	Catalunya	list8	30	Filler	Unagr	pst	0	0	0	0	0	0	0	0	j	f	0	590	Con mucha ilusi¨®n*los cient¨ªficos*recibimos*el premio Nobel*de f¨ªsica este a?o.	11	9	2	6	5	345	460	333	0	0	0	0	670	1084	0	0	0	0	0	813	193	178	196	205	223	245
41	Spanish	female	22	Universitat Pompeu Fabra	Catalunya	list8	31	Adv_Sj_V	CTRL_pl	fut	adverb-verb	grammatical	distal	0	tense	-0.6	-0.3	-0.5	j	j	1	557	Ma?ana*los invitados*llevar¨¢n*una botella*de vino tinto.	9	8	3	7	2	398	0	0	0	0	0	0	427	434	0	0	0	0	0	692	370	233	185	253	296	0
41	Spanish	female	22	Universitat Pompeu Fabra	Catalunya	list8	32	Filler	Histor	pst	0	0	0	0	0	0	0	0	j	j	1	528	Despu¨¦s de algunas observaciones*en 1928 Fleming*descubri¨®*la penicilina.	7	9	2	11	0	365	353	389	481	0	0	0	465	388	358	0	0	0	0	300	307	311	0	0	0	0
41	Spanish	female	22	Universitat Pompeu Fabra	Catalunya	list8	33	Filler	Histor	pst	0	0	0	0	0	0	0	0	j	j	1	418	Despu¨¦s del bombardeo*en 1937 Picasso*realiz¨®*el cuadro*de La Guernica.	7	7	2	6	2	306	360	386	0	0	0	0	334	353	304	0	0	0	0	430	207	179	203	260	273	0
41	Spanish	female	22	Universitat Pompeu Fabra	Catalunya	list8	34	Adv_Sj_V	PERS	fut	subject-verb	ungrammatical	local	mismatchperson	person	0.4	0.133333	0.5	f	f	1	419	Ma?ana al mediod¨ªa*el empleado p¨²blico*conocer¨¢s*al nuevo director general.	7	9	2	5	8	321	428	320	0	0	0	0	305	378	780	0	0	0	0	667	200	186	189	285	0	0
41	Spanish	female	22	Universitat Pompeu Fabra	Catalunya	list8	35	Sj_Adv_V	CTRL_sg	pst	subject-verb	grammatical	distal	match	person	0.4	-0.266667	-0.5	j	j	1	607	El estudiante*hace una semana*supo*los resultados*del examen.	6	4	3	10	3	2770	710	0	0	0	0	0	563	400	2422	0	0	0	0	2967	203	173	237	343	0	0
41	Spanish	female	22	Universitat Pompeu Fabra	Catalunya	list8	36	Filler	Histor	pst	0	0	0	0	0	0	0	0	j	j	1	735	Tras muchas batallas*en 1821 Napole¨®n*muri¨®*exiliado*en una isla.	8	5	8	2	3	418	400	439	0	0	0	0	508	358	651	0	0	0	0	327	213	595	1433	864	0	0
41	Spanish	female	22	Universitat Pompeu Fabra	Catalunya	list8	37	Adv_Sj_V	CTRL_pl	fut	adverb-verb	grammatical	distal	0	tense	-0.6	-0.3	-0.5	j	j	1	667	La pr¨®xima semana*los nuevos dirigentes*reemplazar¨¢n*los empleados vagos.	10	12	3	9	6	391	537	389	0	0	0	0	408	515	386	0	0	0	0	1181	189	178	267	0	0	0
41	Spanish	female	22	Universitat Pompeu Fabra	Catalunya	list8	38	Sj_Adv_V	CTRL_pl	pst	adverb-verb	grammatical	local	0	tense	-0.6	-0.3	0.5	j	j	1	614	Las monjas j¨®venes*el oto?o pasado*prestaron*ayuda*a las personas sin hogar.	6	9	5	1	3	394	453	488	0	0	0	0	619	427	660	0	0	0	0	1435	207	182	181	194	356	286
41	Spanish	female	22	Universitat Pompeu Fabra	Catalunya	list8	39	Sj_Adv_V	NUM_sg	pst	subject-verb	ungrammatical	distal	mismatchnumber	0	0.4	0.133333	-0.5	f	f	1	607	El fot¨®grafo*el a?o pasado*viajaron*por ?frica*para retratar la pobreza.	6	8	3	6	4	376	489	0	0	0	0	0	397	387	567	0	0	0	0	632	174	181	174	204	256	331
41	Spanish	female	22	Universitat Pompeu Fabra	Catalunya	list8	40	Sj_Adv_V	NUM_sg	fut	subject-verb	ungrammatical	distal	mismatchnumber	0	0.4	0.133333	-0.5	f	f	1	576	El autor del libro*ma?ana al mediod¨ªa*conceder¨¢n*una larga entrevista.	8	10	3	5	11	323	358	336	353	0	0	0	344	381	457	0	0	0	0	713	191	193	248	0	0	0
41	Spanish	female	22	Universitat Pompeu Fabra	Catalunya	list8	41	Sj_Adv_V	PERS	fut	subject-verb	ungrammatical	distal	mismatchperson	person	0.4	0.133333	-0.5	f	f	1	688	El amigo soltero*ma?ana al mediod¨ªa*asistir¨¢s*a la boda*de dos amigos ricos.	8	9	1	2	4	2834	620	902	0	0	0	0	562	448	634	0	0	0	0	725	195	167	165	192	201	198
41	Spanish	female	22	Universitat Pompeu Fabra	Catalunya	list8	42	Sj_Adv_V	CTRL_sg	fut	subject-verb	grammatical	distal	match	person	0.4	-0.266667	-0.5	j	j	1	758	El notario*en dos d¨ªas*leer¨¢*el testamento*delante de todos los herederos.	4	5	2	10	7	467	583	0	0	0	0	0	375	450	391	0	0	0	0	625	522	196	496	210	345	297
41	Spanish	female	22	Universitat Pompeu Fabra	Catalunya	list8	43	Filler	Unagr	pst	0	0	0	0	0	0	0	0	j	f	0	431	De forma pac¨ªfica*los camioneros*bloqueamos*el acceso*a la autopista m¨¢s cercana.	10	10	2	6	1	385	484	364	0	0	0	0	506	524	0	0	0	0	0	835	195	189	149	197	216	268
41	Spanish	female	22	Universitat Pompeu Fabra	Catalunya	list8	44	Adv_Sj_V	NUM_sg	fut	subject-verb	ungrammatical	local	mismatchnumber	0	0.4	0.133333	0.5	f	f	1	759	El pr¨®ximo mes*el escen¨®grafo*encontrar¨¢n*a los t¨¦cnicos*de iluminaci¨®n.	11	11	1	3	8	294	312	316	0	0	0	0	425	402	0	0	0	0	0	760	187	162	192	198	363	0
41	Spanish	female	22	Universitat Pompeu Fabra	Catalunya	list8	45	Sj_Adv_V	TENSE	fut	adverb-verb	ungrammatical	local	0	tense	-0.6	0.3	0.5	f	f	1	763	Los comandantes*ma?ana temprano*alcanzaron*la nueva base militar.	8	10	2	5	4	311	356	0	0	0	0	0	396	547	0	0	0	0	0	524	592	196	234	377	0	0
41	Spanish	female	22	Universitat Pompeu Fabra	Catalunya	list8	46	Adv_Sj_V	PERS	pst	subject-verb	ungrammatical	local	mismatchperson	person	0.4	0.133333	0.5	f	f	1	503	Ayer por la tarde*el poeta sudamericano*atrajiste*la atenci¨®n*de los cr¨ªticos.	12	9	2	8	2	396	367	332	283	0	0	0	313	385	903	0	0	0	0	1212	200	175	186	296	320	0
41	Spanish	female	22	Universitat Pompeu Fabra	Catalunya	list8	47	Filler	Histor	pst	0	0	0	0	0	0	0	0	j	j	1	647	Tras algunos a?os*en 1918 la guerra*acab¨®*con la victoria*de los aliados.	6	5	3	2	8	311	370	317	0	0	0	0	506	660	346	472	0	0	0	639	198	172	184	198	262	261
41	Spanish	female	22	Universitat Pompeu Fabra	Catalunya	list8	48	Sj_Adv_V	CTRL_sg	pst	subject-verb	grammatical	distal	match	person	0.4	-0.266667	-0.5	j	j	1	384	El misionero joven*el verano pasado*construy¨®*un pozo*en Somalia.	6	9	2	4	2	308	355	410	0	0	0	0	810	1333	561	0	0	0	0	568	191	190	288	359	0	0
41	Spanish	female	22	Universitat Pompeu Fabra	Catalunya	list8	49	Filler	Histor	pst	0	0	0	0	0	0	0	0	j	j	1	402	Gracias a una manzana*en 1666 Newton*estudi¨®*la gravedad.	6	7	2	9	0	376	365	345	448	0	0	0	611	458	638	0	0	0	0	211	187	352	0	0	0	0
41	Spanish	female	22	Universitat Pompeu Fabra	Catalunya	list8	50	Sj_Adv_V	CTRL_sg	fut	subject-verb	grammatical	distal	match	person	0.4	-0.266667	-0.5	j	j	1	411	El vigilante*ma?ana temprano*quitar¨¢*los carteles*del muro.	8	7	3	8	3	398	517	0	0	0	0	0	425	667	0	0	0	0	0	1240	213	333	271	369	0	0
41	Spanish	female	22	Universitat Pompeu Fabra	Catalunya	list8	51	Sj_Adv_V	NUM_sg	fut	subject-verb	ungrammatical	distal	mismatchnumber	0	0.4	0.133333	-0.5	f	f	1	486	El presidente*el pr¨®ximo mes*firmar¨¢n*un tratado*de paz.	3	8	2	7	2	388	443	0	0	0	0	0	383	664	406	0	0	0	0	492	508	205	382	546	0	0
41	Spanish	female	22	Universitat Pompeu Fabra	Catalunya	list8	52	Sj_Adv_V	CTRL_sg	fut	subject-verb	grammatical	distal	match	person	0.4	-0.266667	-0.5	j	j	1	503	El soldado*en algunos d¨ªas*examinar¨¢*el mapa*de las zonas m¨¢s peligrosas.	4	9	2	4	2	378	358	0	0	0	0	0	364	404	407	0	0	0	0	1952	202	188	183	182	167	200
41	Spanish	female	22	Universitat Pompeu Fabra	Catalunya	list8	53	Sj_Adv_V	NUM_2_pl	fut	0	0	0	0	0	0	0	0	f	f	1	542	Los padrinos*ma?ana*manifestar¨¢*alegr¨ªa*en la boda.	6	11	7	2	2	361	563	0	0	0	0	0	659	0	0	0	0	0	0	844	230	209	335	313	0	0
41	Spanish	female	22	Universitat Pompeu Fabra	Catalunya	list8	54	Sj_Adv_V	NUM_sg	pst	subject-verb	ungrammatical	distal	mismatchnumber	0	0.4	0.133333	-0.5	f	f	1	532	La maestra*anoche*corrigieron*las tareas*de los alumnos.	6	11	3	6	2	427	468	0	0	0	0	0	1016	0	0	0	0	0	0	1076	209	181	180	265	303	0
41	Spanish	female	22	Universitat Pompeu Fabra	Catalunya	list8	55	Adv_Sj_V	PERS	pst	subject-verb	ungrammatical	local	mismatchperson	person	0.4	0.133333	0.5	f	f	1	527	Anoche*la chica*compraste*unas prendas*muy cara.	5	9	4	7	3	1850	0	0	0	0	0	0	376	489	0	0	0	0	0	848	191	169	182	362	0	0
41	Spanish	female	22	Universitat Pompeu Fabra	Catalunya	list8	56	Sj_Adv_V	PERS	pst	subject-verb	ungrammatical	distal	mismatchperson	person	0.4	0.133333	-0.5	f	f	1	431	El le?ador*el oto?o pasado*cortaste*mucha m¨¢s madera.	6	8	5	3	7	408	472	0	0	0	0	0	564	427	450	0	0	0	0	606	195	176	399	0	0	0
41	Spanish	female	22	Universitat Pompeu Fabra	Catalunya	list8	57	Sj_Adv_V	NUM_2_pl	fut	0	0	0	0	0	0	0	0	f	f	1	416	Los ba?istas*ma?ana*dejar¨¢*sitio a los surfistas.	6	6	5	1	3	325	554	0	0	0	0	0	547	0	0	0	0	0	0	1464	215	175	256	311	0	0
41	Spanish	female	22	Universitat Pompeu Fabra	Catalunya	list8	58	Adv_Sj_V	NUM_2_pl	fut	0	0	0	0	0	0	0	0	f	f	1	475	Ma?ana por la tarde*los secretarios generales*llamar¨¢*a los miembros*del partido.	9	7	1	3	8	604	432	468	391	0	0	0	399	538	481	0	0	0	0	625	197	166	191	192	295	0
41	Spanish	female	22	Universitat Pompeu Fabra	Catalunya	list8	59	Sj_Adv_V	NUM_2_pl	fut	0	0	0	0	0	0	0	0	f	f	1	535	Los m¨²sicos de jazz*ma?ana a las cinco*comenzar¨¢*el concierto*al aire libre.	5	9	2	9	2	669	465	373	309	0	0	0	305	390	329	386	0	0	0	683	191	185	187	308	377	0
41	Spanish	female	22	Universitat Pompeu Fabra	Catalunya	list8	60	Adv_Sj_V	CTRL_sg	fut	subject-verb	grammatical	local	match	person	0.4	-0.266667	0.5	j	j	1	669	En seis meses*el astronauta*grabar¨¢*nuevas im¨¢genes*de Marte.	10	7	6	8	2	2385	480	387	0	0	0	0	431	654	0	0	0	0	0	624	261	195	515	409	0	0
41	Spanish	female	22	Universitat Pompeu Fabra	Catalunya	list8	61	Filler	Histor	pst	0	0	0	0	0	0	0	0	j	j	1	575	Despu¨¦s de su publicaci¨®n*en 1859 el libro de Darwin*fue*prohibido*por la censura.	6	3	9	3	2	443	383	347	549	0	0	0	357	430	341	403	295	332	0	340	264	197	305	302	0	0
41	Spanish	female	22	Universitat Pompeu Fabra	Catalunya	list8	62	Adv_Sj_V	NUM_2_pl	fut	0	0	0	0	0	0	0	0	f	f	1	486	En dos d¨ªas*los escaladores*llegar¨¢*a la cumbre*de la monta?a.	11	7	1	2	6	596	388	350	0	0	0	0	506	483	0	0	0	0	0	396	401	203	209	258	302	371
41	Spanish	female	22	Universitat Pompeu Fabra	Catalunya	list8	63	Adv_Sj_V	TENSE	pst	adverb-verb	ungrammatical	distal	0	tense	-0.6	0.3	-0.5	f	f	1	566	El a?o pasado*los ginec¨®logos*utilizar¨¢n*una nueva t¨¦cnica guiada*por ecograf¨ªa.	11	10	3	5	7	374	388	359	0	0	0	0	3703	647	0	0	0	0	0	1651	345	306	241	219	328	540
41	Spanish	female	22	Universitat Pompeu Fabra	Catalunya	list8	64	Sj_Adv_V	NUM_sg	pst	subject-verb	ungrammatical	distal	mismatchnumber	0	0.4	0.133333	-0.5	f	j	0	467	El diputado*el mes pasado*escogieron*un nuevo presidente.	6	10	2	5	11	385	547	0	0	0	0	0	423	449	619	0	0	0	0	1018	289	563	319	0	0	0
41	Spanish	female	22	Universitat Pompeu Fabra	Catalunya	list8	65	Filler	Unagr	fut	0	0	0	0	0	0	0	0	j	f	0	447	Durante las navidades*los j¨®venes*organizaremos*unos juegos*en la plaza central.	7	13	4	6	2	494	350	485	0	0	0	0	459	622	0	0	0	0	0	912	345	445	213	187	226	308
41	Spanish	female	22	Universitat Pompeu Fabra	Catalunya	list8	66	Sj_Adv_V	PERS	fut	subject-verb	ungrammatical	distal	mismatchperson	person	0.4	0.133333	-0.5	f	f	1	574	La nueva secretaria*ma?ana por la tarde*ordenar¨¢s*los archivos*del bufete.	5	9	3	8	3	446	8404	675	0	0	0	0	516	379	428	446	0	0	0	824	204	185	194	351	0	0
41	Spanish	female	22	Universitat Pompeu Fabra	Catalunya	list8	67	Sj_Adv_V	CTRL_sg	pst	subject-verb	grammatical	distal	match	person	0.4	-0.266667	-0.5	j	j	1	552	El abuelo*anteayer*regal¨®*un coche*muy caro al nieto.	8	6	2	5	3	442	551	0	0	0	0	0	655	0	0	0	0	0	0	943	181	152	206	186	183	294
41	Spanish	female	22	Universitat Pompeu Fabra	Catalunya	list8	68	Adv_Sj_V	PERS	pst	subject-verb	ungrammatical	local	mismatchperson	person	0.4	0.133333	0.5	f	f	1	475	Ayer temprano*el accionista*retiraste*la propuesta*de acuerdo.	10	9	2	9	2	1671	585	0	0	0	0	0	339	551	0	0	0	0	0	831	203	169	162	331	0	0
41	Spanish	female	22	Universitat Pompeu Fabra	Catalunya	list8	69	Adv_Sj_V	NUM_sg	pst	subject-verb	ungrammatical	local	mismatchnumber	0	0.4	0.133333	0.5	f	f	1	603	Anteayer*el futbolista*reclamaron*el gol anulado*por*el ¨¢rbitro.	10	10	2	3	7	399	0	0	0	0	0	0	2202	1118	0	0	0	0	0	626	205	175	178	188	315	373
41	Spanish	female	22	Universitat Pompeu Fabra	Catalunya	list8	70	Sj_Adv_V	TENSE	fut	adverb-verb	ungrammatical	local	0	tense	-0.6	0.3	0.5	f	j	0	510	Los viejos trabajadores*ma?ana al mediod¨ªa*protestaron*enfrente de la empresa.	8	11	8	2	2	378	2035	1226	0	0	0	0	533	591	355	0	0	0	0	1050	199	197	288	303	0	0
41	Spanish	female	22	Universitat Pompeu Fabra	Catalunya	list8	71	Filler	Unagr	fut	0	0	0	0	0	0	0	0	j	f	0	534	Tras la fiesta*los invitados*recogeremos*los platos sucios*r¨¢pidamente.	9	11	3	6	6	409	549	550	0	0	0	0	932	818	0	0	0	0	0	823	1209	214	174	178	0	0
41	Spanish	female	22	Universitat Pompeu Fabra	Catalunya	list8	72	Filler	Unagr	pst	0	0	0	0	0	0	0	0	j	f	0	435	En el escenario*los m¨²sicos*cantamos*una canci¨®n*muy conocida en toda Espa?a.	7	8	3	7	3	406	420	733	0	0	0	0	442	472	0	0	0	0	0	963	207	178	184	168	192	222
41	Spanish	female	22	Universitat Pompeu Fabra	Catalunya	list8	73	Filler	Histor	pst	0	0	0	0	0	0	0	0	j	j	1	435	Tras a?os de composici¨®n musical*en 1824 Beethoven*complet¨®*la novena sinfon¨ªa.	9	8	2	6	9	331	398	387	373	629	0	0	421	425	436	0	0	0	0	272	227	206	349	0	0	0
41	Spanish	female	22	Universitat Pompeu Fabra	Catalunya	list8	74	Adv_Sj_V	NUM_sg	fut	subject-verb	ungrammatical	local	mismatchnumber	0	0.4	0.133333	0.5	f	j	0	724	Ma?ana temprano*el agricultor*vender¨¢n*los productos*en el mercado.	10	8	3	9	2	358	1156	0	0	0	0	0	435	572	0	0	0	0	0	2749	249	212	218	300	403	0
41	Spanish	female	22	Universitat Pompeu Fabra	Catalunya	list8	75	Sj_Adv_V	PERS	fut	subject-verb	ungrammatical	distal	mismatchperson	person	0.4	0.133333	-0.5	f	f	1	485	El pintor famoso*la pr¨®xima semana*traer¨¢s*los cuadros*a la galer¨ªa.	6	7	3	7	1	395	477	516	0	0	0	0	441	932	395	0	0	0	0	940	284	179	187	201	274	0
41	Spanish	female	22	Universitat Pompeu Fabra	Catalunya	list8	76	Sj_Adv_V	CTRL_sg	pst	subject-verb	grammatical	distal	match	person	0.4	-0.266667	-0.5	j	j	1	702	El ciclista*hace un mes*inici¨®*el entrenamiento*de fortalecimiento.	3	6	2	13	2	1132	473	0	0	0	0	0	570	380	506	0	0	0	0	896	206	172	168	493	0	0
41	Spanish	female	22	Universitat Pompeu Fabra	Catalunya	list8	77	Filler	Histor	pst	0	0	0	0	0	0	0	0	j	j	1	460	Debido a la mala higiene*en 1347 la peste negra*mat¨®*a milliones*de personas.	5	4	1	9	2	345	382	339	365	386	0	0	453	388	371	391	259	0	0	180	180	157	210	291	0	0
41	Spanish	female	22	Universitat Pompeu Fabra	Catalunya	list8	78	Sj_Adv_V	CTRL_pl	pst	adverb-verb	grammatical	local	0	tense	-0.6	-0.3	0.5	j	j	1	478	Los socorristas*anoche*salvaron*a un torpe surfista andaluz.	6	8	1	2	5	394	1122	0	0	0	0	0	833	0	0	0	0	0	0	662	191	168	171	175	424	0
41	Spanish	female	22	Universitat Pompeu Fabra	Catalunya	list8	79	Adv_Sj_V	CTRL_pl	fut	adverb-verb	grammatical	distal	0	tense	-0.6	-0.3	-0.5	j	j	1	527	Ma?ana por la tarde*los colegas de trabajo*informar¨¢n*al empleado*del nuevo contrato.	7	10	2	8	3	9660	465	372	355	0	0	0	362	413	385	599	0	0	0	673	189	166	182	206	374	0
41	Spanish	female	22	Universitat Pompeu Fabra	Catalunya	list8	80	Adv_Sj_V	CTRL_sg	pst	subject-verb	grammatical	local	match	person	0.4	-0.266667	0.5	j	j	1	407	El mes pasado*el supervisor*reuni¨®*a todos los arquitectos*del proyecto.	10	6	1	5	3	400	407	390	0	0	0	0	366	397	0	0	0	0	0	340	351	186	170	188	181	310
41	Spanish	female	22	Universitat Pompeu Fabra	Catalunya	list8	81	Adv_Sj_V	CTRL_sg	fut	subject-verb	grammatical	local	match	person	0.4	-0.266667	0.5	j	j	1	683	El pr¨®ximo mes*el graduado*mandar¨¢*la versi¨®n final*de la tesis.	8	7	2	7	5	533	477	388	0	0	0	0	412	719	0	0	0	0	0	680	364	195	189	283	279	309
41	Spanish	female	22	Universitat Pompeu Fabra	Catalunya	list8	82	Filler	Unagr	fut	0	0	0	0	0	0	0	0	j	f	0	975	En la revista*los cr¨ªticos*a?adiremos*comentarios*sobre una nueva pel¨ªcula.	8	10	11	5	3	395	392	388	0	0	0	0	452	663	0	0	0	0	0	856	197	172	181	181	420	0
41	Spanish	female	22	Universitat Pompeu Fabra	Catalunya	list8	83	Filler	Histor	pst	0	0	0	0	0	0	0	0	j	j	1	632	Despu¨¦s de la victoria de los bolcheviques*en 1917 Lenin*guio*la revoluci¨®n.	5	4	2	11	0	1466	378	328	377	402	392	514	338	361	291	0	0	0	0	315	226	352	0	0	0	0
41	Spanish	female	22	Universitat Pompeu Fabra	Catalunya	list8	84	Adv_Sj_V	CTRL_pl	fut	adverb-verb	grammatical	distal	0	tense	-0.6	-0.3	-0.5	j	j	1	563	En dos d¨ªas*los marineros*atacar¨¢n*el buque mercante.	9	8	2	5	9	445	471	9801	0	0	0	0	536	384	0	0	0	0	0	689	206	326	265	0	0	0
41	Spanish	female	22	Universitat Pompeu Fabra	Catalunya	list8	85	Sj_Adv_V	CTRL_pl	fut	adverb-verb	grammatical	local	0	tense	-0.6	-0.3	0.5	j	j	1	672	Los agentes de polic¨ªa*ma?ana por la noche*vigilar¨¢n*la periferia*de la ciudad.	5	9	2	9	2	407	405	362	402	0	0	0	594	332	221	326	0	0	0	618	181	182	254	295	400	0
41	Spanish	female	22	Universitat Pompeu Fabra	Catalunya	list8	86	Filler	Unagr	pst	0	0	0	0	0	0	0	0	j	f	0	582	Tras mucho esfuerzo*los gestores*resolvimos*los problemas fiscales*de las empresas.	8	10	3	9	8	349	365	313	0	0	0	0	331	580	0	0	0	0	0	843	202	186	180	253	271	327
41	Spanish	female	22	Universitat Pompeu Fabra	Catalunya	list8	87	Sj_Adv_V	TENSE	fut	adverb-verb	ungrammatical	local	0	tense	-0.6	0.3	0.5	f	f	1	787	Las bailarinas de tango*ma?ana por la tarde*probaron*la nueva coreograf¨ªa.	5	8	2	5	12	350	621	422	527	0	0	0	489	234	254	283	0	0	0	2485	496	197	218	0	0	0
41	Spanish	female	22	Universitat Pompeu Fabra	Catalunya	list8	88	Adv_Sj_V	NUM_sg	fut	subject-verb	ungrammatical	local	mismatchnumber	0	0.4	0.133333	0.5	f	f	1	414	El pr¨®ximo a?o*el sacerdote*casar¨¢n*a los novios*en la catedral de Sevilla.	9	7	1	3	6	749	553	323	0	0	0	0	395	790	0	0	0	0	0	2220	216	175	169	206	274	337
41	Spanish	female	22	Universitat Pompeu Fabra	Catalunya	list8	89	Sj_Adv_V	NUM_sg	fut	subject-verb	ungrammatical	distal	mismatchnumber	0	0.4	0.133333	-0.5	f	f	1	572	El jubilado*en dos meses*participar¨¢n*en un torneo*de bolos.	5	12	2	2	6	503	640	0	0	0	0	0	526	635	462	0	0	0	0	1110	667	199	173	190	277	0
41	Spanish	female	22	Universitat Pompeu Fabra	Catalunya	list8	90	Filler	Histor	pst	0	0	0	0	0	0	0	0	j	j	1	454	Con la invasi¨®n francesa*en 1808 la econom¨ªa espa?ola*empeor¨®*considerablemente.	8	7	18	0	0	405	442	709	660	0	0	0	378	316	278	195	198	0	0	189	602	0	0	0	0	0
41	Spanish	female	22	Universitat Pompeu Fabra	Catalunya	list8	91	Adv_Sj_V	NUM_2_pl	fut	0	0	0	0	0	0	0	0	f	f	1	469	El pr¨®ximo mes*los comisarios*visitar¨¢*de nuevo*a los sospechosos del crimen.	10	8	2	5	1	413	478	456	0	0	0	0	503	756	0	0	0	0	0	830	198	180	164	190	206	331
41	Spanish	female	22	Universitat Pompeu Fabra	Catalunya	list8	92	Sj_Adv_V	TENSE	pst	adverb-verb	ungrammatical	local	0	tense	-0.6	0.3	0.5	f	f	1	560	Los libreros viejos*la primavera pasada*formar¨¢n*una asociaci¨®n promotora*de lectura.	6	8	3	10	9	383	387	504	0	0	0	0	461	683	657	0	0	0	0	750	184	177	197	309	359	0
41	Spanish	female	22	Universitat Pompeu Fabra	Catalunya	list8	93	Sj_Adv_V	CTRL_pl	pst	adverb-verb	grammatical	local	0	tense	-0.6	-0.3	0.5	j	j	1	559	Los c¨®micos*anoche*contaron*s¨®lo chistes*de pol¨ªticos italianos.	6	8	4	7	2	509	792	0	0	0	0	0	2140	0	0	0	0	0	0	2483	209	181	208	231	309	0
41	Spanish	female	22	Universitat Pompeu Fabra	Catalunya	list8	94	Adv_Sj_V	NUM_2_pl	fut	0	0	0	0	0	0	0	0	f	f	1	472	Ma?ana*los padres*decidir¨¢*el nombre*del beb¨¦.	6	8	2	6	3	561	0	0	0	0	0	0	732	2579	0	0	0	0	0	738	218	200	187	335	0	0
41	Spanish	female	22	Universitat Pompeu Fabra	Catalunya	list8	95	Filler	Unagr	pst	0	0	0	0	0	0	0	0	j	f	0	782	Hace muchos a?os*los ling¨¹istas*escribimos*un art¨ªculo*de sintaxis.	10	10	2	8	2	375	498	6645	0	0	0	0	411	502	0	0	0	0	0	1062	172	182	202	308	0	0
41	Spanish	female	22	Universitat Pompeu Fabra	Catalunya	list8	96	Sj_Adv_V	CTRL_pl	fut	adverb-verb	grammatical	local	0	tense	-0.6	-0.3	0.5	j	j	1	766	Los psicoanalistas*ma?ana durante la sesi¨®n*interpretar¨¢n*el sue?o*del cliente.	6	13	2	5	3	427	1882	0	0	0	0	0	539	516	643	517	0	0	0	656	175	169	258	293	0	0
41	Spanish	female	22	Universitat Pompeu Fabra	Catalunya	list8	97	Filler	Unagr	pst	0	0	0	0	0	0	0	0	j	f	0	520	En una entrevista*los clientes*exigimos*una bajada*de precio de las viviendas.	8	8	3	6	2	369	431	485	0	0	0	0	515	502	0	0	0	0	0	869	164	170	166	183	196	375
41	Spanish	female	22	Universitat Pompeu Fabra	Catalunya	list8	98	Adv_Sj_V	TENSE	fut	adverb-verb	ungrammatical	distal	0	tense	-0.6	0.3	-0.5	f	f	1	514	Ma?ana*los vegetarianos*pudieron*escoger*entre varios platos sin carne.	12	8	7	5	6	399	0	0	0	0	0	0	409	776	0	0	0	0	0	1001	189	184	191	270	293	341
41	Spanish	female	22	Universitat Pompeu Fabra	Catalunya	list8	99	Adv_Sj_V	TENSE	pst	adverb-verb	ungrammatical	distal	0	tense	-0.6	0.3	-0.5	f	f	1	415	Anteayer*los senadores*aprobar¨¢n*la nueva ley.	9	9	2	5	4	463	0	0	0	0	0	0	558	2352	0	0	0	0	0	1051	276	253	315	0	0	0
41	Spanish	female	22	Universitat Pompeu Fabra	Catalunya	list8	100	Adv_Sj_V	TENSE	fut	adverb-verb	ungrammatical	distal	0	tense	-0.6	0.3	-0.5	f	j	0	2003	En seis meses*los exploradores*regresaron*de un largo viaje*en ?frica.	12	10	2	2	5	479	780	1960	0	0	0	0	506	10202	0	0	0	0	0	1302	263	213	180	193	250	376
41	Spanish	female	22	Universitat Pompeu Fabra	Catalunya	list8	101	Sj_Adv_V	PERS	pst	subject-verb	ungrammatical	distal	mismatchperson	person	0.4	0.133333	-0.5	f	f	1	1154	La modista joven*ayer al mediod¨ªa*acudiste*a la clase*de bordado.	8	8	1	2	5	552	470	625	0	0	0	0	940	362	498	0	0	0	0	940	175	180	153	183	304	0
41	Spanish	female	22	Universitat Pompeu Fabra	Catalunya	list8	102	Sj_Adv_V	CTRL_sg	fut	subject-verb	grammatical	distal	match	person	0.4	-0.266667	-0.5	j	j	1	784	El due?o del pub*la pr¨®xima semana*cerrar¨¢*la barra*m¨¢s tarde.	6	7	2	5	3	427	582	1083	1244	0	0	0	547	482	368	0	0	0	0	1764	198	156	170	333	0	0
41	Spanish	female	22	Universitat Pompeu Fabra	Catalunya	list8	103	Adv_Sj_V	PERS	fut	subject-verb	ungrammatical	local	mismatchperson	person	0.4	0.133333	0.5	f	f	1	575	En seis meses*el ling¨¹ista*hablar¨¢s*en una conferencia*en Potsdam.	9	8	2	3	11	333	462	597	0	0	0	0	444	527	0	0	0	0	0	1025	166	159	141	171	389	0
41	Spanish	female	22	Universitat Pompeu Fabra	Catalunya	list8	104	Sj_Adv_V	CTRL_pl	fut	adverb-verb	grammatical	local	0	tense	-0.6	-0.3	0.5	j	j	1	771	Los embajadores rusos*la pr¨®xima semana*negociar¨¢n*un nuevo acuerdo comercial.	6	10	2	5	7	468	9061	400	0	0	0	0	388	448	305	0	0	0	0	1245	351	212	200	332	0	0
41	Spanish	female	22	Universitat Pompeu Fabra	Catalunya	list8	105	Adv_Sj_V	NUM_sg	pst	subject-verb	ungrammatical	local	mismatchnumber	0	0.4	0.133333	0.5	f	f	1	679	Ayer a medianoche*el peregrino agotado*terminaron*el camino de Santiago.	7	10	2	6	2	447	438	587	0	0	0	0	718	720	605	0	0	0	0	616	310	277	321	397	0	0
41	Spanish	female	22	Universitat Pompeu Fabra	Catalunya	list8	106	Sj_Adv_V	NUM_2_pl	fut	0	0	0	0	0	0	0	0	f	f	1	547	Los directores*en dos d¨ªas*lanzar¨¢*la nueva pel¨ªcula*en el festival de Cannes.	4	7	2	5	8	459	731	0	0	0	0	0	429	565	418	0	0	0	0	711	192	166	176	168	182	176
41	Spanish	female	22	Universitat Pompeu Fabra	Catalunya	list8	107	Filler	Unagr	pst	0	0	0	0	0	0	0	0	j	f	0	550	Durante la clase*las chicas*apuntamos*poemas*de amor sacados de un libro.	6	9	6	2	4	370	364	750	0	0	0	0	839	945	0	0	0	0	0	1007	218	163	136	174	185	222
41	Spanish	female	22	Universitat Pompeu Fabra	Catalunya	list8	108	Sj_Adv_V	PERS	pst	subject-verb	ungrammatical	distal	mismatchperson	person	0.4	0.133333	-0.5	f	f	1	439	El abogado civil*el oto?o pasado*trasladaste*la oficina*a otro edificio.	6	11	2	7	1	241	366	339	0	0	0	0	409	544	478	0	0	0	0	707	172	151	183	189	261	0
41	Spanish	female	22	Universitat Pompeu Fabra	Catalunya	list8	109	Adv_Sj_V	TENSE	fut	adverb-verb	ungrammatical	distal	0	tense	-0.6	0.3	-0.5	f	j	0	738	El pr¨®ximo a?o*los corredores*corrieron*la famosa marat¨®n*de New York.	10	9	2	6	7	335	421	468	0	0	0	0	473	718	0	0	0	0	0	1497	195	193	284	266	240	254
41	Spanish	female	22	Universitat Pompeu Fabra	Catalunya	list8	110	Sj_Adv_V	TENSE	pst	adverb-verb	ungrammatical	local	0	tense	-0.6	0.3	0.5	f	f	1	573	Los obreros despedidos*hace algunos d¨ªas*denunciar¨¢n*al jefe*de la compa?¨ªa.	4	11	2	4	2	391	722	611	0	0	0	0	513	413	273	0	0	0	0	868	213	183	202	185	264	0
41	Spanish	female	22	Universitat Pompeu Fabra	Catalunya	list8	111	Filler	Histor	pst	0	0	0	0	0	0	0	0	j	j	1	779	Antes de llegar a New York*en 1912 el Titanic*choc¨®*con un iceberg*en el Atl¨¢ntico.	7	5	3	2	7	429	4095	554	463	697	394	0	260	339	255	324	0	0	0	664	185	140	186	180	163	231
41	Spanish	female	22	Universitat Pompeu Fabra	Catalunya	list8	112	Adv_Sj_V	TENSE	pst	adverb-verb	ungrammatical	distal	0	tense	-0.6	0.3	-0.5	f	f	1	648	El mes pasado*los encarcelados*intentar¨¢n*la fuga*de la c¨¢rcel.	12	10	2	4	2	397	553	473	0	0	0	0	1390	827	0	0	0	0	0	1619	184	161	175	190	287	0
41	Spanish	female	22	Universitat Pompeu Fabra	Catalunya	list8	113	Adv_Sj_V	TENSE	pst	adverb-verb	ungrammatical	distal	0	tense	-0.6	0.3	-0.5	f	f	1	459	Anteayer*los obispos*nombrar¨¢n*al nuevo cardenal.	7	9	2	5	9	388	0	0	0	0	0	0	592	482	0	0	0	0	0	727	166	200	238	0	0	0
41	Spanish	female	22	Universitat Pompeu Fabra	Catalunya	list8	114	Sj_Adv_V	CTRL_sg	fut	subject-verb	grammatical	distal	match	person	0.4	-0.266667	-0.5	j	j	1	463	La vecina de casa*la pr¨®xima semana*adoptar¨¢*a un nuevo gatito.	6	8	1	2	5	354	522	419	443	0	0	0	607	886	968	0	0	0	0	784	191	180	184	434	0	0
41	Spanish	female	22	Universitat Pompeu Fabra	Catalunya	list8	115	Adv_Sj_V	CTRL_sg	pst	subject-verb	grammatical	local	match	person	0.4	-0.266667	0.5	j	j	1	1318	Ayer temprano*el viejo pescador*ech¨®*las redes*mar adentro.	8	4	3	5	3	436	721	0	0	0	0	0	450	627	908	0	0	0	0	1027	195	162	189	478	0	0
41	Spanish	female	22	Universitat Pompeu Fabra	Catalunya	list8	116	Adv_Sj_V	CTRL_sg	pst	subject-verb	grammatical	local	match	person	0.4	-0.266667	0.5	j	j	1	527	Hace algunos meses*el minero irland¨¦s*pidi¨®*un sistema*de recogida de carb¨®n.	8	5	2	7	2	581	453	381	0	0	0	0	390	510	805	0	0	0	0	720	168	175	148	199	366	859
41	Spanish	female	22	Universitat Pompeu Fabra	Catalunya	list8	117	Sj_Adv_V	CTRL_pl	fut	adverb-verb	grammatical	local	0	tense	-0.6	-0.3	0.5	j	j	1	663	Los jueces de la corte*ma?ana al mediod¨ªa*comunicar¨¢n*la sentencia*al demandado.	8	11	2	9	2	542	584	661	408	588	0	0	361	441	360	0	0	0	0	675	181	191	198	347	0	0
41	Spanish	female	22	Universitat Pompeu Fabra	Catalunya	list8	118	Adv_Sj_V	PERS	fut	subject-verb	ungrammatical	local	mismatchperson	person	0.4	0.133333	0.5	f	f	1	697	En dos meses*la profesora*acompa?ar¨¢s*a los estudiantes*en una excursi¨®n.	9	11	1	3	11	972	477	407	0	0	0	0	419	505	0	0	0	0	0	714	171	167	157	164	329	322
41	Spanish	female	22	Universitat Pompeu Fabra	Catalunya	list8	119	Adv_Sj_V	CTRL_sg	fut	subject-verb	grammatical	local	match	person	0.4	-0.266667	0.5	j	j	1	499	La pr¨®xima semana*el viejo alcalde*abandonar¨¢*la oficina*en el municipio.	7	10	2	7	2	442	572	435	0	0	0	0	343	329	489	0	0	0	0	558	169	172	162	277	304	0
41	Spanish	female	22	Universitat Pompeu Fabra	Catalunya	list8	120	Filler	Unagr	fut	0	0	0	0	0	0	0	0	j	f	0	636	Ma?ana*los millonarios*alquilaremos*unas joyas valiosas*para la ceremonia.	11	12	4	5	8	427	0	0	0	0	0	0	382	524	0	0	0	0	0	743	169	165	160	177	285	322
41	Spanish	female	22	Universitat Pompeu Fabra	Catalunya	list8	121	Sj_Adv_V	CTRL_pl	fut	adverb-verb	grammatical	local	0	tense	-0.6	-0.3	0.5	j	j	1	778	Los masajistas del balneario*el pr¨®ximo invierno*aplicar¨¢n*un nuevo masaje.	8	9	2	5	7	506	634	428	388	0	0	0	390	503	353	0	0	0	0	572	195	216	222	0	0	0
41	Spanish	female	22	Universitat Pompeu Fabra	Catalunya	list8	122	Adv_Sj_V	CTRL_pl	pst	adverb-verb	grammatical	distal	0	tense	-0.6	-0.3	-0.5	j	f	0	887	Hace un mes*los escultores*colocaron*las estatuas*en el nuevo museo.	10	9	3	8	2	372	306	279	0	0	0	0	279	400	0	0	0	0	0	1335	223	169	183	186	212	327
41	Spanish	female	22	Universitat Pompeu Fabra	Catalunya	list8	123	Filler	Histor	pst	0	0	0	0	0	0	0	0	j	j	1	631	Despu¨¦s de un largo viaje*en 1492 Col¨®n*desembarc¨®*en el Nuevo Mundo.	5	10	2	2	5	379	364	488	465	635	0	0	354	606	389	0	0	0	0	637	211	170	226	266	0	0
41	Spanish	female	22	Universitat Pompeu Fabra	Catalunya	list8	124	Filler	Histor	pst	0	0	0	0	0	0	0	0	j	j	1	567	Gracias al telescopio*en 1609 Galileo*observ¨®*la luna*y los planetas.	7	7	2	4	1	404	363	483	0	0	0	0	405	385	544	0	0	0	0	837	193	168	170	206	291	0
41	Spanish	female	22	Universitat Pompeu Fabra	Catalunya	list8	125	Filler	Histor	pst	0	0	0	0	0	0	0	0	j	j	1	470	Tras la muerte de Franco*en 1978 el pueblo espa?ol*vot¨®*la constituci¨®n.	7	4	2	13	0	380	397	358	369	406	0	0	408	291	212	190	176	0	0	183	354	436	0	0	0	0
41	Spanish	female	22	Universitat Pompeu Fabra	Catalunya	list8	126	Adv_Sj_V	NUM_sg	fut	subject-verb	ungrammatical	local	mismatchnumber	0	0.4	0.133333	0.5	f	f	1	371	Ma?ana temprano*el limpiador*lavar¨¢n*el suelo*de la sala de actos.	9	7	2	5	2	366	425	0	0	0	0	0	379	413	0	0	0	0	0	602	169	539	179	164	172	178
41	Spanish	female	22	Universitat Pompeu Fabra	Catalunya	list8	127	Filler	Histor	pst	0	0	0	0	0	0	0	0	j	j	1	734	Despu¨¦s de muchos cuadros*en 1503 Leonardo da Vinci*pint¨®*La Gioconda.	5	5	2	9	0	470	342	621	1158	0	0	0	386	284	326	205	174	0	0	192	192	338	0	0	0	0
41	Spanish	female	22	Universitat Pompeu Fabra	Catalunya	list8	128	Sj_Adv_V	NUM_2_pl	fut	0	0	0	0	0	0	0	0	f	f	1	459	Los ladrones*ma?ana tarde*entrar¨¢*por esta puerta.	5	7	3	4	7	319	562	0	0	0	0	0	561	408	0	0	0	0	0	605	184	167	342	0	0	0
41	Spanish	female	22	Universitat Pompeu Fabra	Catalunya	list8	129	Filler	Unagr	fut	0	0	0	0	0	0	0	0	j	f	0	520	Tras el desayuno*los corredores*practicaremos*el recorrido*de la pr¨®xima marat¨®n.	10	13	2	9	2	1548	371	537	0	0	0	0	326	672	0	0	0	0	0	243	589	187	155	171	176	325
41	Spanish	female	22	Universitat Pompeu Fabra	Catalunya	list8	130	Adv_Sj_V	TENSE	pst	adverb-verb	ungrammatical	distal	0	tense	-0.6	0.3	-0.5	f	f	1	570	El a?o pasado*los empresarios*despedir¨¢n*a todos los obreros*de la empresa.	11	10	1	5	3	1472	422	401	0	0	0	0	332	461	0	0	0	0	0	551	165	160	210	225	223	365
41	Spanish	female	22	Universitat Pompeu Fabra	Catalunya	list8	131	Adv_Sj_V	CTRL_pl	pst	adverb-verb	grammatical	distal	0	tense	-0.6	-0.3	-0.5	j	j	1	647	El invierno pasado*los pastores de ovejas*hicieron*queso*de forma artesanal.	6	8	5	2	5	591	485	383	0	0	0	0	4162	343	349	357	0	0	0	745	162	173	203	312	0	0
41	Spanish	female	22	Universitat Pompeu Fabra	Catalunya	list8	132	Adv_Sj_V	NUM_sg	pst	subject-verb	ungrammatical	local	mismatchnumber	0	0.4	0.133333	0.5	f	f	1	592	El mes pasado*la feminista*discutieron*sobre la violencia machista.	9	11	5	2	9	452	450	407	0	0	0	0	287	366	0	0	0	0	0	697	168	166	190	1047	0	0
41	Spanish	female	22	Universitat Pompeu Fabra	Catalunya	list8	133	Sj_Adv_V	PERS	pst	subject-verb	ungrammatical	distal	mismatchperson	person	0.4	0.133333	-0.5	f	f	1	452	El jurado*anoche*elegiste*la vencedora*del concurso de belleza.	6	8	2	9	3	431	645	0	0	0	0	0	421	0	0	0	0	0	0	853	182	177	160	190	291	295
41	Spanish	female	22	Universitat Pompeu Fabra	Catalunya	list8	134	Sj_Adv_V	CTRL_pl	pst	adverb-verb	grammatical	local	0	tense	-0.6	-0.3	0.5	j	j	1	439	Los c¨®nsules*ayer*invitaron*algunos empresarios*a la embajada espa?ola.	4	9	7	11	1	359	485	0	0	0	0	0	635	0	0	0	0	0	0	706	186	193	264	288	249	294
41	Spanish	female	22	Universitat Pompeu Fabra	Catalunya	list8	135	Adv_Sj_V	NUM_sg	fut	subject-verb	ungrammatical	local	mismatchnumber	0	0.4	0.133333	0.5	f	f	1	415	Ma?ana por la noche*el piloto espa?ol*luchar¨¢n*por la victoria*del Gran Premio.	7	8	3	2	8	388	366	338	2851	0	0	0	578	331	435	0	0	0	0	627	180	168	185	157	184	281
41	Spanish	female	22	Universitat Pompeu Fabra	Catalunya	list8	136	Adv_Sj_V	NUM_2_pl	fut	0	0	0	0	0	0	0	0	f	f	1	877	Ma?ana temprano*mis t¨ªas*organizar¨¢*una gran fiesta.	4	10	3	4	7	340	398	0	0	0	0	0	482	450	0	0	0	0	0	814	207	473	178	0	0	0
41	Spanish	female	22	Universitat Pompeu Fabra	Catalunya	list8	137	Adv_Sj_V	PERS	fut	subject-verb	ungrammatical	local	mismatchperson	person	0.4	0.133333	0.5	f	f	1	439	Ma?ana por la noche*el teniente coronel*ocupar¨¢s*la base enemiga*m¨¢s peligrosa.	7	8	2	4	7	419	431	413	465	0	0	0	410	538	432	0	0	0	0	501	186	166	167	180	311	0
41	Spanish	female	22	Universitat Pompeu Fabra	Catalunya	list8	138	Adv_Sj_V	NUM_2_pl	fut	0	0	0	0	0	0	0	0	f	f	1	387	Ma?ana temprano*los comerciantes*empezar¨¢*las rebajas*de ventas.	12	8	3	7	2	349	338	0	0	0	0	0	393	382	0	0	0	0	0	684	173	168	176	312	0	0
41	Spanish	female	22	Universitat Pompeu Fabra	Catalunya	list8	139	Sj_Adv_V	TENSE	pst	adverb-verb	ungrammatical	local	0	tense	-0.6	0.3	0.5	f	f	1	511	Las aprendizas*hace un mes*trabajar¨¢n*con un famoso peluquero colombiano.	3	10	3	2	6	305	558	0	0	0	0	0	389	406	358	0	0	0	0	1306	178	170	174	189	200	0
41	Spanish	female	22	Universitat Pompeu Fabra	Catalunya	list8	140	Adv_Sj_V	NUM_2_pl	fut	0	0	0	0	0	0	0	0	f	f	1	393	Ma?ana por la tarde*los hinchas valientes*escuchar¨¢*el partido*en la radio.	9	9	2	7	2	368	441	470	646	0	0	0	580	389	570	0	0	0	0	752	173	172	216	287	456	0
41	Spanish	female	22	Universitat Pompeu Fabra	Catalunya	list8	141	Sj_Adv_V	TENSE	fut	adverb-verb	ungrammatical	local	0	tense	-0.6	0.3	0.5	f	f	1	718	Los millonarios*el pr¨®ximo mes*comieron*en el nuevo restaurante*de lujo en Dub¨¢i.	3	8	2	2	5	952	720	0	0	0	0	0	499	365	395	0	0	0	0	359	710	197	180	179	174	295
41	Spanish	female	22	Universitat Pompeu Fabra	Catalunya	list8	142	Adv_Sj_V	CTRL_sg	pst	subject-verb	grammatical	local	match	person	0.4	-0.266667	0.5	j	j	1	704	Hace dos meses*el presentador*lider¨®*un nuevo programa televisivo.	11	6	2	5	8	539	458	477	0	0	0	0	538	615	0	0	0	0	0	2580	166	173	201	254	0	0
41	Spanish	female	22	Universitat Pompeu Fabra	Catalunya	list8	143	Filler	Unagr	pst	0	0	0	0	0	0	0	0	j	f	0	525	Hace unos d¨ªas*los libreros*anunciamos*la publicaci¨®n*de una nueva novela.	8	10	2	11	2	447	511	543	0	0	0	0	624	612	0	0	0	0	0	801	244	172	179	170	218	271
41	Spanish	female	22	Universitat Pompeu Fabra	Catalunya	list8	144	Adv_Sj_V	PERS	pst	subject-verb	ungrammatical	local	mismatchperson	person	0.4	0.133333	0.5	f	f	1	487	Ayer al mediod¨ªa*el panadero del barrio*sacaste*s¨®lo pan integral*del horno.	6	7	4	3	8	349	406	739	0	0	0	0	651	658	528	321	0	0	0	652	192	164	178	174	292	0
41	Spanish	female	22	Universitat Pompeu Fabra	Catalunya	list8	145	Filler	Histor	pst	0	0	0	0	0	0	0	0	j	j	1	616	Despu¨¦s de complejos c¨¢lculos matem¨¢ticos*en 1916 Einstein*teoriz¨®*la relatividad.	8	7	2	12	0	417	389	461	455	762	0	0	198	402	284	0	0	0	0	194	170	513	0	0	0	0
41	Spanish	female	22	Universitat Pompeu Fabra	Catalunya	list8	146	Adv_Sj_V	CTRL_pl	pst	adverb-verb	grammatical	distal	0	tense	-0.6	-0.3	-0.5	j	j	1	638	Ayer en la entrevista*los jugadores de baloncesto*negaron*el uso*de dopaje.	10	7	2	3	2	419	603	417	540	0	0	0	374	752	648	656	0	0	0	1151	210	396	205	293	0	0
41	Spanish	female	22	Universitat Pompeu Fabra	Catalunya	list8	147	Adv_Sj_V	TENSE	fut	adverb-verb	ungrammatical	distal	0	tense	-0.6	0.3	-0.5	f	f	1	584	La pr¨®xima semana*los psicoterapeutas*enviaron*una carta*a la comisi¨®n.	15	8	3	5	1	3490	415	454	0	0	0	0	556	524	0	0	0	0	0	1064	184	171	183	218	285	0
41	Spanish	female	22	Universitat Pompeu Fabra	Catalunya	list8	148	Filler	Histor	pst	0	0	0	0	0	0	0	0	j	j	1	619	Con la imprenta de Gutenberg*en 1455 la difusi¨®n de los libros*aument¨®*altamente.	6	7	10	0	0	375	510	527	684	348	0	0	191	182	184	207	204	278	316	352	297	0	0	0	0	0
41	Spanish	female	22	Universitat Pompeu Fabra	Catalunya	list8	149	Sj_Adv_V	CTRL_pl	pst	adverb-verb	grammatical	local	0	tense	-0.6	-0.3	0.5	j	j	1	464	Los detectives*anteayer*completaron*el reconocimiento*en el lugar del crimen.	8	11	2	14	2	401	696	0	0	0	0	0	4074	0	0	0	0	0	0	1057	260	200	176	245	265	276
41	Spanish	female	22	Universitat Pompeu Fabra	Catalunya	list8	150	Filler	Unagr	fut	0	0	0	0	0	0	0	0	j	f	0	519	Para la nueva exposici¨®n*los escultores*colocaremos*las estatuas*en el parque.	10	11	3	8	2	466	436	495	857	0	0	0	435	964	0	0	0	0	0	780	177	169	176	202	292	0
41	Spanish	female	22	Universitat Pompeu Fabra	Catalunya	list8	151	Filler	Unagr	pst	0	0	0	0	0	0	0	0	j	f	0	471	Anoche*los m¨¦dicos*ayudamos*a las v¨ªctimas*del accidente de coche.	7	8	1	3	8	382	0	0	0	0	0	0	399	475	0	0	0	0	0	778	181	174	175	182	186	208
41	Spanish	female	22	Universitat Pompeu Fabra	Catalunya	list8	152	Sj_Adv_V	PERS	fut	subject-verb	ungrammatical	distal	mismatchperson	person	0.4	0.133333	-0.5	f	f	1	587	El universitario*en algunos d¨ªas*dirigir¨¢s*la manifestaci¨®n*contra el ministerio.	4	9	2	13	6	470	556	0	0	0	0	0	412	414	419	0	0	0	0	1007	183	149	170	199	422	0
41	Spanish	female	22	Universitat Pompeu Fabra	Catalunya	list8	153	Adv_Sj_V	TENSE	fut	adverb-verb	ungrammatical	distal	0	tense	-0.6	0.3	-0.5	f	f	1	599	El pr¨®ximo a?o*las viejas actrices*abrieron*una academia*de teatro muy importante.	8	8	3	8	2	339	390	359	0	0	0	0	554	380	439	0	0	0	0	390	478	187	175	168	220	352
41	Spanish	female	22	Universitat Pompeu Fabra	Catalunya	list8	154	Sj_Adv_V	CTRL_sg	pst	subject-verb	grammatical	distal	match	person	0.4	-0.266667	-0.5	j	j	1	1354	La h¨¢bil pastelera*hace algunos d¨ªas*adorn¨®*las tartas*de chocolate.	4	6	3	6	2	3612	570	841	0	0	0	0	366	382	374	0	0	0	0	509	198	196	224	326	0	0
41	Spanish	female	22	Universitat Pompeu Fabra	Catalunya	list8	155	Filler	Unagr	fut	0	0	0	0	0	0	0	0	j	f	0	616	Durante toda la semana*las enfermeras*curaremos*al hombre accidentado.	10	9	2	6	12	410	336	318	387	0	0	0	409	611	0	0	0	0	0	737	171	188	183	0	0	0
41	Spanish	female	22	Universitat Pompeu Fabra	Catalunya	list8	156	Adv_Sj_V	CTRL_sg	fut	subject-verb	grammatical	local	match	person	0.4	-0.266667	0.5	j	j	1	503	Ma?ana por la tarde*el vendedor de telas*dispondr¨¢*la mercanc¨ªa*en las casetas.	5	9	2	9	2	452	422	975	585	0	0	0	386	576	376	380	0	0	0	1031	674	184	167	340	333	0
41	Spanish	female	22	Universitat Pompeu Fabra	Catalunya	list8	157	Adv_Sj_V	NUM_2_pl	fut	0	0	0	0	0	0	0	0	f	f	1	607	Ma?ana temprano*las maquilladoras*arreglar¨¢*a las modelos*para el desfile.	13	9	1	3	7	467	656	0	0	0	0	0	442	664	0	0	0	0	0	635	202	178	203	225	321	296
41	Spanish	female	22	Universitat Pompeu Fabra	Catalunya	list8	158	Filler	Unagr	pst	0	0	0	0	0	0	0	0	j	f	0	552	Tras la reuni¨®n*los ingenieros*encargamos*una nueva m¨¢quina*de construcci¨®n.	10	10	3	5	7	364	337	524	0	0	0	0	406	613	0	0	0	0	0	365	585	218	193	176	286	0
41	Spanish	female	22	Universitat Pompeu Fabra	Catalunya	list8	159	Adv_Sj_V	CTRL_pl	fut	adverb-verb	grammatical	distal	0	tense	-0.6	-0.3	-0.5	j	j	1	660	Ma?ana por la noche*los veteranos de guerra*contar¨¢n*sus experiencias*en Vietnam.	6	8	3	12	2	434	440	1030	386	0	0	0	530	565	518	773	0	0	0	655	178	166	363	331	0	0
41	Spanish	female	22	Universitat Pompeu Fabra	Catalunya	list8	160	Adv_Sj_V	CTRL_sg	fut	subject-verb	grammatical	local	match	person	0.4	-0.266667	0.5	j	j	1	646	Ma?ana temprano*el barrendero*recoger¨¢*la basura*s¨®lo en el centro.	10	8	2	6	4	497	450	0	0	0	0	0	374	461	0	0	0	0	0	727	191	176	186	201	283	313
42	Spanish	male	19	Universitat Pompeu Fabra	Catalunya	list5	1	Filler	Unagr	fut	0	0	0	0	0	0	0	0	j	f	0	1119	Tras la cena*los cocineros*prepararemos*una tarta*de chocolate y frutos secos.	9	12	3	5	2	181	203	179	0	0	0	0	187	186	0	0	0	0	0	186	465	194	182	182	182	188
42	Spanish	male	19	Universitat Pompeu Fabra	Catalunya	list5	2	Sj_Adv_V	NUM_2_pl	fut	0	0	0	0	0	0	0	0	f	f	1	441	Estos chicos*ma?ana tarde*defender¨¢*a sus hermanos.	5	9	1	3	9	183	241	0	0	0	0	0	216	282	0	0	0	0	0	382	225	194	183	0	0	0
42	Spanish	male	19	Universitat Pompeu Fabra	Catalunya	list5	3	Adv_Sj_V	CTRL_sg	fut	subject-verb	grammatical	local	match	person	0.4	-0.266667	0.5	j	f	0	395	Ma?ana a las dos*el cr¨ªtico de cine*almorzar¨¢*con un famoso director americano.	4	9	3	2	6	213	215	197	189	0	0	0	194	185	247	327	0	0	0	218	200	188	182	193	192	0
42	Spanish	male	19	Universitat Pompeu Fabra	Catalunya	list5	4	Adv_Sj_V	NUM_sg	fut	subject-verb	ungrammatical	local	mismatchnumber	0	0.4	0.133333	0.5	f	f	1	371	Ma?ana a las dos*el ni?o deportista*jugar¨¢n*al f¨²tbol*con sus amigos.	10	7	2	6	3	180	189	194	182	0	0	0	196	202	220	0	0	0	0	219	210	188	194	188	195	0
42	Spanish	male	19	Universitat Pompeu Fabra	Catalunya	list5	5	Adv_Sj_V	NUM_sg	pst	subject-verb	ungrammatical	local	mismatchnumber	0	0.4	0.133333	0.5	f	f	1	358	Anteayer*el monje*ofrecieron*alimentos*a los pobres del barrio.	5	10	9	1	3	197	0	0	0	0	0	0	182	203	0	0	0	0	0	235	304	197	192	183	182	205
42	Spanish	male	19	Universitat Pompeu Fabra	Catalunya	list5	6	Adv_Sj_V	CTRL_sg	fut	subject-verb	grammatical	local	match	person	0.4	-0.266667	0.5	j	f	0	1224	Ma?ana*el camionero*recorrer¨¢*m¨¢s de doscientos kil¨®metros.	9	9	3	2	10	195	0	0	0	0	0	0	193	210	0	0	0	0	0	221	317	215	216	200	0	0
42	Spanish	male	19	Universitat Pompeu Fabra	Catalunya	list5	7	Sj_Adv_V	PERS	pst	subject-verb	ungrammatical	distal	mismatchperson	person	0.4	0.133333	-0.5	f	f	1	394	El en¨®logo experto*hace algunos d¨ªas*cambiaste*la carta*de vinos.	4	9	2	5	2	214	223	525	0	0	0	0	257	274	325	0	0	0	0	479	178	183	192	165	0	0
42	Spanish	male	19	Universitat Pompeu Fabra	Catalunya	list5	8	Filler	Unagr	fut	0	0	0	0	0	0	0	0	j	f	0	419	La ma?ana pr¨®xima*los panaderos*dise?aremos*unos moldes*para hacer bizcochos.	9	11	4	6	4	214	169	238	0	0	0	0	339	324	0	0	0	0	0	299	253	180	184	178	182	0
42	Spanish	male	19	Universitat Pompeu Fabra	Catalunya	list5	9	Filler	Histor	pst	0	0	0	0	0	0	0	0	j	j	1	636	Desde su construcci¨®n*en 1961 el muro de Berl¨ªn*separ¨®*la ciudad*en dos.	6	6	2	6	2	209	207	219	0	0	0	0	288	278	214	181	179	179	0	184	162	179	176	266	0	0
42	Spanish	male	19	Universitat Pompeu Fabra	Catalunya	list5	10	Sj_Adv_V	PERS	pst	subject-verb	ungrammatical	distal	mismatchperson	person	0.4	0.133333	-0.5	f	f	1	566	El monitor de nataci¨®n*el verano pasado*ense?aste*a nadar*a los ni?os.	6	9	1	5	1	166	327	315	266	0	0	0	398	236	301	0	0	0	0	251	252	191	175	176	172	0
42	Spanish	male	19	Universitat Pompeu Fabra	Catalunya	list5	11	Filler	Histor	pst	0	0	0	0	0	0	0	0	j	j	1	391	Con el colapso bancario*en 1929 la econom¨ªa*sufri¨®*un largo per¨ªodo*de crisis.	8	6	2	5	7	211	197	212	224	0	0	0	224	262	210	161	0	0	0	187	187	187	183	175	194	0
42	Spanish	male	19	Universitat Pompeu Fabra	Catalunya	list5	12	Adv_Sj_V	CTRL_sg	pst	subject-verb	grammatical	local	match	person	0.4	-0.266667	0.5	j	j	1	379	Hace un mes*el neur¨®logo*busc¨®*un nuevo empleo*en una cl¨ªnica privada.	9	5	2	5	6	219	202	188	0	0	0	0	198	199	0	0	0	0	0	235	267	181	169	185	183	192
42	Spanish	male	19	Universitat Pompeu Fabra	Catalunya	list5	13	Sj_Adv_V	CTRL_sg	pst	subject-verb	grammatical	distal	match	person	0.4	-0.266667	-0.5	j	j	1	360	El concursante*la semana pasada*gan¨®*el primer premio*de*la competici¨®n.	6	4	2	6	6	195	185	0	0	0	0	0	182	224	204	0	0	0	0	292	202	162	189	196	188	198
42	Spanish	male	19	Universitat Pompeu Fabra	Catalunya	list5	14	Sj_Adv_V	NUM_2_pl	fut	0	0	0	0	0	0	0	0	f	f	1	492	Estos j¨®venes*ma?ana tarde*ofrecer¨¢*comida a necesitados.	5	8	6	1	12	210	223	0	0	0	0	0	222	304	0	0	0	0	0	223	250	196	220	0	0	0
42	Spanish	male	19	Universitat Pompeu Fabra	Catalunya	list5	15	Sj_Adv_V	NUM_2_pl	fut	0	0	0	0	0	0	0	0	f	f	1	618	Los nuevos guionistas*la pr¨®xima semana*explicar¨¢*la trama*a los actores.	6	9	2	5	1	202	198	280	0	0	0	0	246	303	299	0	0	0	0	354	207	193	182	187	194	0
42	Spanish	male	19	Universitat Pompeu Fabra	Catalunya	list5	16	Sj_Adv_V	NUM_sg	pst	subject-verb	ungrammatical	distal	mismatchnumber	0	0.4	0.133333	-0.5	f	f	1	411	El aprendiz*hace un mes*consiguieron*un diploma*de estudios avanzados.	3	12	2	7	2	200	372	0	0	0	0	0	251	302	245	0	0	0	0	230	272	189	190	171	195	0
42	Spanish	male	19	Universitat Pompeu Fabra	Catalunya	list5	17	Adv_Sj_V	NUM_sg	pst	subject-verb	ungrammatical	local	mismatchnumber	0	0.4	0.133333	0.5	f	f	1	367	Hace un mes*el banquero*aumentaron*el tipo*de inter¨¦s anual.	8	10	2	4	2	202	219	200	0	0	0	0	224	234	0	0	0	0	0	231	261	254	200	183	185	0
42	Spanish	male	19	Universitat Pompeu Fabra	Catalunya	list5	18	Adv_Sj_V	TENSE	fut	adverb-verb	ungrammatical	distal	0	tense	-0.6	0.3	-0.5	f	f	1	336	La pr¨®xima semana*los nuevos carteros*entregaron*el correo*s¨®lo en el centro.	8	10	2	6	4	189	223	224	0	0	0	0	274	261	265	0	0	0	0	392	223	244	188	184	197	217
42	Spanish	male	19	Universitat Pompeu Fabra	Catalunya	list5	19	Sj_Adv_V	NUM_2_pl	fut	0	0	0	0	0	0	0	0	f	f	1	366	Los voluntarios*en dos meses*pintar¨¢*la fachada*del centro social.	5	7	2	7	3	206	204	0	0	0	0	0	273	252	271	0	0	0	0	349	215	197	217	190	187	0
42	Spanish	male	19	Universitat Pompeu Fabra	Catalunya	list5	20	Adv_Sj_V	NUM_2_pl	fut	0	0	0	0	0	0	0	0	f	f	1	376	Ma?ana temprano*las madres*quedar¨¢*en la cafeter¨ªa.	6	7	2	2	10	194	224	0	0	0	0	0	259	239	0	0	0	0	0	355	189	172	188	0	0	0
42	Spanish	male	19	Universitat Pompeu Fabra	Catalunya	list5	21	Adv_Sj_V	TENSE	pst	adverb-verb	ungrammatical	distal	0	tense	-0.6	0.3	-0.5	f	f	1	392	Anteayer*los mec¨¢nicos*reparar¨¢n*el coche*de ¨¦poca de Javier.	9	9	2	5	2	206	0	0	0	0	0	0	228	235	0	0	0	0	0	522	1151	198	175	177	168	183
42	Spanish	male	19	Universitat Pompeu Fabra	Catalunya	list5	22	Sj_Adv_V	NUM_2_pl	fut	0	0	0	0	0	0	0	0	f	f	1	385	Los candidatos*el pr¨®ximo a?o*presentar¨¢*a la nueva coalici¨®n.	3	10	1	2	5	186	233	0	0	0	0	0	380	264	756	0	0	0	0	591	218	224	185	186	0	0
42	Spanish	male	19	Universitat Pompeu Fabra	Catalunya	list5	23	Sj_Adv_V	TENSE	pst	adverb-verb	ungrammatical	local	0	tense	-0.6	0.3	0.5	f	f	1	414	Los jardineros*el mes pasado*arrancar¨¢n*las malas hierbas*del jard¨ªn.	6	10	3	5	7	214	241	0	0	0	0	0	275	317	211	0	0	0	0	722	221	191	179	221	296	0
42	Spanish	male	19	Universitat Pompeu Fabra	Catalunya	list5	24	Filler	Histor	pst	0	0	0	0	0	0	0	0	j	j	1	798	Tras a?os de lucha social en Espa?a*en 1931 la mujer*consigui¨®*el derecho*de voto.	5	9	2	7	2	228	230	246	217	196	196	213	212	172	207	181	0	0	0	177	181	176	191	229	0	0
42	Spanish	male	19	Universitat Pompeu Fabra	Catalunya	list5	25	Filler	Unagr	fut	0	0	0	0	0	0	0	0	j	f	0	426	Por unos problemas*los profesores*modificaremos*la hora*de la clase del lunes.	10	13	2	4	2	237	245	217	0	0	0	0	313	224	0	0	0	0	0	605	200	188	166	176	189	184
42	Spanish	male	19	Universitat Pompeu Fabra	Catalunya	list5	26	Sj_Adv_V	NUM_sg	pst	subject-verb	ungrammatical	distal	mismatchnumber	0	0.4	0.133333	-0.5	f	f	1	415	El suplente*el oto?o pasado*sustituyeron*a las profesoras*en baja por maternidad.	6	12	1	3	10	210	258	0	0	0	0	0	252	388	234	0	0	0	0	388	222	173	184	184	171	195
42	Spanish	male	19	Universitat Pompeu Fabra	Catalunya	list5	27	Adv_Sj_V	CTRL_sg	pst	subject-verb	grammatical	local	match	person	0.4	-0.266667	0.5	j	j	1	534	La semana pasada*el campesino*plant¨®*berenjenas*y pimientos.	9	6	10	1	10	204	388	214	0	0	0	0	236	223	0	0	0	0	0	269	245	184	186	0	0	0
42	Spanish	male	19	Universitat Pompeu Fabra	Catalunya	list5	28	Sj_Adv_V	CTRL_sg	fut	subject-verb	grammatical	distal	match	person	0.4	-0.266667	-0.5	j	j	1	324	El arquitecto*el pr¨®ximo a?o*revisar¨¢*una parte*del proyecto.	3	8	3	5	3	205	208	0	0	0	0	0	280	226	272	0	0	0	0	228	206	178	195	199	0	0
42	Spanish	male	19	Universitat Pompeu Fabra	Catalunya	list5	29	Adv_Sj_V	NUM_2_pl	fut	0	0	0	0	0	0	0	0	f	f	1	422	Ma?ana*mis hermanos*tomar¨¢*caf¨¦*por primera vez.	8	6	4	3	7	199	0	0	0	0	0	0	398	305	0	0	0	0	0	687	179	186	179	208	0	0
42	Spanish	male	19	Universitat Pompeu Fabra	Catalunya	list5	30	Filler	Unagr	pst	0	0	0	0	0	0	0	0	j	f	0	613	Con mucha ilusi¨®n*los cient¨ªficos*recibimos*el premio Nobel*de f¨ªsica este a?o.	11	9	2	6	5	320	246	222	0	0	0	0	221	302	0	0	0	0	0	233	305	214	177	179	188	194
42	Spanish	male	19	Universitat Pompeu Fabra	Catalunya	list5	31	Sj_Adv_V	NUM_sg	fut	subject-verb	ungrammatical	distal	mismatchnumber	0	0.4	0.133333	-0.5	f	f	1	598	El invitado*ma?ana*llevar¨¢n*una botella*de vino tinto.	6	8	3	7	2	239	313	0	0	0	0	0	292	0	0	0	0	0	0	425	208	185	192	196	173	0
42	Spanish	male	19	Universitat Pompeu Fabra	Catalunya	list5	32	Filler	Histor	pst	0	0	0	0	0	0	0	0	j	j	1	529	Despu¨¦s de algunas observaciones*en 1928 Fleming*descubri¨®*la penicilina.	7	9	2	11	0	236	236	236	282	0	0	0	429	224	184	0	0	0	0	180	164	171	0	0	0	0
42	Spanish	male	19	Universitat Pompeu Fabra	Catalunya	list5	33	Filler	Histor	pst	0	0	0	0	0	0	0	0	j	j	1	722	Despu¨¦s del bombardeo*en 1937 Picasso*realiz¨®*el cuadro*de La Guernica.	7	7	2	6	2	262	239	203	0	0	0	0	231	347	208	0	0	0	0	195	192	185	171	197	197	0
42	Spanish	male	19	Universitat Pompeu Fabra	Catalunya	list5	34	Sj_Adv_V	CTRL_sg	fut	subject-verb	grammatical	distal	match	person	0.4	-0.266667	-0.5	j	j	1	677	El empleado p¨²blico*ma?ana al mediod¨ªa*conocer¨¢*al nuevo director general.	8	8	2	5	8	220	232	221	0	0	0	0	248	389	493	0	0	0	0	200	259	190	185	209	0	0
42	Spanish	male	19	Universitat Pompeu Fabra	Catalunya	list5	35	Adv_Sj_V	CTRL_pl	pst	adverb-verb	grammatical	distal	0	tense	-0.6	-0.3	-0.5	j	j	1	748	Hace una semana*los estudiantes*supieron*los resultados*del examen.	11	8	3	10	3	221	245	226	0	0	0	0	250	222	0	0	0	0	0	612	201	209	247	184	0	0
42	Spanish	male	19	Universitat Pompeu Fabra	Catalunya	list5	36	Filler	Histor	pst	0	0	0	0	0	0	0	0	j	j	1	859	Tras muchas batallas*en 1821 Napole¨®n*muri¨®*exiliado*en una isla.	8	5	8	2	3	177	263	190	0	0	0	0	198	248	172	0	0	0	0	187	176	181	173	185	0	0
42	Spanish	male	19	Universitat Pompeu Fabra	Catalunya	list5	37	Sj_Adv_V	NUM_sg	fut	subject-verb	ungrammatical	distal	mismatchnumber	0	0.4	0.133333	-0.5	f	f	1	714	El nuevo dirigente*la pr¨®xima semana*reemplazar¨¢n*los empleados vagos.	6	12	3	9	6	234	214	215	0	0	0	0	273	223	221	0	0	0	0	259	249	176	236	0	0	0
42	Spanish	male	19	Universitat Pompeu Fabra	Catalunya	list5	38	Adv_Sj_V	PERS	pst	subject-verb	ungrammatical	local	mismatchperson	person	0.4	0.133333	0.5	f	f	1	398	El oto?o pasado*la monja joven*prestaste*ayuda*a las personas sin hogar.	5	9	5	1	3	206	244	229	0	0	0	0	209	237	256	0	0	0	0	260	214	181	176	195	194	212
42	Spanish	male	19	Universitat Pompeu Fabra	Catalunya	list5	39	Adv_Sj_V	CTRL_sg	pst	subject-verb	grammatical	local	match	person	0.4	-0.266667	0.5	j	j	1	566	El a?o pasado*el fot¨®grafo*viaj¨®*por ?frica*para retratar la pobreza.	9	5	3	6	4	199	215	232	0	0	0	0	461	674	0	0	0	0	0	358	357	193	176	180	168	241
42	Spanish	male	19	Universitat Pompeu Fabra	Catalunya	list5	40	Adv_Sj_V	CTRL_sg	fut	subject-verb	grammatical	local	match	person	0.4	-0.266667	0.5	j	j	1	483	Ma?ana al mediod¨ªa*el autor del libro*conceder¨¢*una larga entrevista.	5	9	3	5	11	239	276	210	0	0	0	0	294	257	318	234	0	0	0	431	187	171	192	0	0	0
42	Spanish	male	19	Universitat Pompeu Fabra	Catalunya	list5	41	Adv_Sj_V	TENSE	fut	adverb-verb	ungrammatical	distal	0	tense	-0.6	0.3	-0.5	f	f	1	597	Ma?ana al mediod¨ªa*los amigos solteros*asistieron*a la boda*de dos amigos ricos.	8	10	1	2	4	217	372	219	0	0	0	0	269	290	267	0	0	0	0	329	233	170	185	189	176	178
42	Spanish	male	19	Universitat Pompeu Fabra	Catalunya	list5	42	Adv_Sj_V	CTRL_pl	fut	adverb-verb	grammatical	distal	0	tense	-0.6	-0.3	-0.5	j	j	1	1451	En dos d¨ªas*los notarios*leer¨¢n*el testamento*delante de todos los herederos.	8	6	2	10	7	230	208	209	0	0	0	0	256	256	0	0	0	0	0	334	305	182	159	170	169	177
42	Spanish	male	19	Universitat Pompeu Fabra	Catalunya	list5	43	Filler	Unagr	pst	0	0	0	0	0	0	0	0	j	f	0	564	De forma pac¨ªfica*los camioneros*bloqueamos*el acceso*a la autopista m¨¢s cercana.	10	10	2	6	1	246	231	220	0	0	0	0	209	247	0	0	0	0	0	224	470	170	173	194	198	191
42	Spanish	male	19	Universitat Pompeu Fabra	Catalunya	list5	44	Sj_Adv_V	PERS	fut	subject-verb	ungrammatical	distal	mismatchperson	person	0.4	0.133333	-0.5	f	f	1	435	El escen¨®grafo*el pr¨®ximo mes*encontrar¨¢s*a los t¨¦cnicos*de iluminaci¨®n.	3	11	1	3	8	220	200	0	0	0	0	0	199	319	245	0	0	0	0	205	232	185	191	182	196	0
42	Spanish	male	19	Universitat Pompeu Fabra	Catalunya	list5	45	Adv_Sj_V	NUM_sg	fut	subject-verb	ungrammatical	local	mismatchnumber	0	0.4	0.133333	0.5	f	f	1	488	Ma?ana temprano*el comandante*alcanzar¨¢n*la nueva base militar.	10	10	2	5	4	223	307	0	0	0	0	0	278	257	0	0	0	0	0	2083	193	186	168	170	0	0
42	Spanish	male	19	Universitat Pompeu Fabra	Catalunya	list5	46	Sj_Adv_V	CTRL_sg	pst	subject-verb	grammatical	distal	match	person	0.4	-0.266667	-0.5	j	j	1	579	El poeta sudamericano*ayer por la tarde*atrajo*la atenci¨®n*de los cr¨ªticos.	5	6	2	8	2	265	275	377	0	0	0	0	354	260	260	217	0	0	0	364	290	181	172	151	195	0
42	Spanish	male	19	Universitat Pompeu Fabra	Catalunya	list5	47	Filler	Histor	pst	0	0	0	0	0	0	0	0	j	j	1	449	Tras algunos a?os*en 1918 la guerra*acab¨®*con la victoria*de los aliados.	6	5	3	2	8	222	207	209	0	0	0	0	189	221	186	168	0	0	0	186	173	188	167	176	159	176
42	Spanish	male	19	Universitat Pompeu Fabra	Catalunya	list5	48	Adv_Sj_V	CTRL_pl	pst	adverb-verb	grammatical	distal	0	tense	-0.6	-0.3	-0.5	j	j	1	462	El verano pasado*los misioneros j¨®venes*construyeron*un pozo*en Somalia.	7	12	2	4	2	221	215	240	0	0	0	0	287	224	355	0	0	0	0	217	442	186	225	329	0	0
42	Spanish	male	19	Universitat Pompeu Fabra	Catalunya	list5	49	Filler	Histor	pst	0	0	0	0	0	0	0	0	j	j	1	374	Gracias a una manzana*en 1666 Newton*estudi¨®*la gravedad.	6	7	2	9	0	210	226	189	182	0	0	0	197	244	256	0	0	0	0	192	149	168	0	0	0	0
42	Spanish	male	19	Universitat Pompeu Fabra	Catalunya	list5	50	Adv_Sj_V	CTRL_pl	fut	adverb-verb	grammatical	distal	0	tense	-0.6	-0.3	-0.5	j	j	1	423	Ma?ana temprano*los vigilantes*quitar¨¢n*los carteles*del muro.	10	8	3	8	3	215	220	0	0	0	0	0	270	297	0	0	0	0	0	277	200	173	173	231	0	0
42	Spanish	male	19	Universitat Pompeu Fabra	Catalunya	list5	51	Adv_Sj_V	CTRL_sg	fut	subject-verb	grammatical	local	match	person	0.4	-0.266667	0.5	j	j	1	384	El pr¨®ximo mes*el presidente*firmar¨¢*un tratado*de paz.	10	7	2	7	2	195	211	255	0	0	0	0	277	390	0	0	0	0	0	314	195	167	181	330	0	0
42	Spanish	male	19	Universitat Pompeu Fabra	Catalunya	list5	52	Adv_Sj_V	CTRL_pl	fut	adverb-verb	grammatical	distal	0	tense	-0.6	-0.3	-0.5	j	j	1	406	En algunos d¨ªas*los soldados*examinar¨¢n*el mapa*de las zonas m¨¢s peligrosas.	8	10	2	4	2	205	253	258	0	0	0	0	305	241	0	0	0	0	0	289	237	173	199	188	186	189
42	Spanish	male	19	Universitat Pompeu Fabra	Catalunya	list5	53	Sj_Adv_V	NUM_2_pl	fut	0	0	0	0	0	0	0	0	f	f	1	420	Los padrinos*ma?ana*manifestar¨¢*alegr¨ªa*en la boda.	6	11	7	2	2	219	220	0	0	0	0	0	255	0	0	0	0	0	0	408	203	296	210	230	0	0
42	Spanish	male	19	Universitat Pompeu Fabra	Catalunya	list5	54	Adv_Sj_V	CTRL_sg	pst	subject-verb	grammatical	local	match	person	0.4	-0.266667	0.5	j	j	1	583	Anoche*la maestra*corrigi¨®*las tareas*de los alumnos.	7	8	3	6	2	192	0	0	0	0	0	0	246	307	0	0	0	0	0	375	212	187	196	179	201	0
42	Spanish	male	19	Universitat Pompeu Fabra	Catalunya	list5	55	Sj_Adv_V	CTRL_sg	pst	subject-verb	grammatical	distal	match	person	0.4	-0.266667	-0.5	j	j	1	511	La chica*anoche*compr¨®*unas prendas*muy cara.	6	6	4	7	3	216	740	0	0	0	0	0	258	0	0	0	0	0	0	229	219	175	180	192	0	0
42	Spanish	male	19	Universitat Pompeu Fabra	Catalunya	list5	56	Adv_Sj_V	TENSE	pst	adverb-verb	ungrammatical	distal	0	tense	-0.6	0.3	-0.5	f	f	1	558	El oto?o pasado*los le?adores*cortar¨¢n*mucha m¨¢s madera.	9	8	5	3	7	205	400	422	0	0	0	0	361	406	0	0	0	0	0	599	268	187	192	0	0	0
42	Spanish	male	19	Universitat Pompeu Fabra	Catalunya	list5	57	Sj_Adv_V	NUM_2_pl	fut	0	0	0	0	0	0	0	0	f	f	1	543	Los ba?istas*ma?ana*dejar¨¢*sitio a los surfistas.	6	6	5	1	3	237	231	0	0	0	0	0	412	0	0	0	0	0	0	774	204	186	181	189	0	0
42	Spanish	male	19	Universitat Pompeu Fabra	Catalunya	list5	58	Adv_Sj_V	NUM_2_pl	fut	0	0	0	0	0	0	0	0	f	f	1	539	Ma?ana por la tarde*los secretarios generales*llamar¨¢*a los miembros*del partido.	9	7	1	3	8	287	253	215	220	0	0	0	306	219	508	0	0	0	0	213	340	191	178	178	239	0
42	Spanish	male	19	Universitat Pompeu Fabra	Catalunya	list5	59	Sj_Adv_V	NUM_2_pl	fut	0	0	0	0	0	0	0	0	f	f	1	403	Los m¨²sicos de jazz*ma?ana a las cinco*comenzar¨¢*el concierto*al aire libre.	5	9	2	9	2	236	269	268	228	0	0	0	218	258	217	232	0	0	0	460	181	185	178	190	178	0
42	Spanish	male	19	Universitat Pompeu Fabra	Catalunya	list5	60	Sj_Adv_V	TENSE	fut	adverb-verb	ungrammatical	local	0	tense	-0.6	0.3	0.5	f	f	1	383	Los astronautas*en seis meses*grabaron*nuevas im¨¢genes*de Marte.	5	8	6	8	2	208	216	0	0	0	0	0	252	295	244	0	0	0	0	278	204	180	189	325	0	0
42	Spanish	male	19	Universitat Pompeu Fabra	Catalunya	list5	61	Filler	Histor	pst	0	0	0	0	0	0	0	0	j	j	1	410	Despu¨¦s de su publicaci¨®n*en 1859 el libro de Darwin*fue*prohibido*por la censura.	6	3	9	3	2	221	230	209	223	0	0	0	237	226	221	187	198	207	0	173	199	197	213	198	0	0
42	Spanish	male	19	Universitat Pompeu Fabra	Catalunya	list5	62	Adv_Sj_V	NUM_2_pl	fut	0	0	0	0	0	0	0	0	f	f	1	551	En dos d¨ªas*los escaladores*llegar¨¢*a la cumbre*de la monta?a.	11	7	1	2	6	254	210	251	0	0	0	0	195	246	0	0	0	0	0	365	244	199	186	260	229	338
42	Spanish	male	19	Universitat Pompeu Fabra	Catalunya	list5	63	Sj_Adv_V	CTRL_pl	pst	adverb-verb	grammatical	local	0	tense	-0.6	-0.3	0.5	j	j	1	392	Los ginec¨®logos*el a?o pasado*utilizaron*una nueva t¨¦cnica guiada*por ecograf¨ªa.	6	10	3	5	7	223	186	0	0	0	0	0	229	283	216	0	0	0	0	248	323	201	191	212	200	202
42	Spanish	male	19	Universitat Pompeu Fabra	Catalunya	list5	64	Adv_Sj_V	CTRL_sg	pst	subject-verb	grammatical	local	match	person	0.4	-0.266667	0.5	j	j	1	408	El mes pasado*el diputado*escogi¨®*un nuevo presidente.	8	7	2	5	11	224	259	247	0	0	0	0	348	267	0	0	0	0	0	419	181	175	184	0	0	0
42	Spanish	male	19	Universitat Pompeu Fabra	Catalunya	list5	65	Filler	Unagr	fut	0	0	0	0	0	0	0	0	j	j	1	479	Durante las navidades*los j¨®venes*organizaremos*unos juegos*en la plaza central.	7	13	4	6	2	200	276	258	0	0	0	0	318	185	0	0	0	0	0	196	175	214	206	230	178	207
42	Spanish	male	19	Universitat Pompeu Fabra	Catalunya	list5	66	Adv_Sj_V	TENSE	fut	adverb-verb	ungrammatical	distal	0	tense	-0.6	0.3	-0.5	f	j	0	406	Ma?ana por la tarde*las nuevas secretarias*ordenaron*los archivos*del bufete.	11	9	3	8	3	261	343	569	578	0	0	0	197	237	231	0	0	0	0	925	201	190	201	257	0	0
42	Spanish	male	19	Universitat Pompeu Fabra	Catalunya	list5	67	Adv_Sj_V	CTRL_pl	pst	adverb-verb	grammatical	distal	0	tense	-0.6	-0.3	-0.5	j	j	1	526	Anteayer*los abuelos*regalaron*un coche*muy caro al nieto.	7	9	2	5	3	213	0	0	0	0	0	0	262	247	0	0	0	0	0	352	222	179	189	202	200	421
42	Spanish	male	19	Universitat Pompeu Fabra	Catalunya	list5	68	Sj_Adv_V	CTRL_sg	pst	subject-verb	grammatical	distal	match	person	0.4	-0.266667	-0.5	j	f	0	2178	El accionista*ayer temprano*retir¨®*la propuesta*de acuerdo.	8	6	2	9	2	260	267	0	0	0	0	0	244	253	0	0	0	0	0	275	282	209	200	438	0	0
42	Spanish	male	19	Universitat Pompeu Fabra	Catalunya	list5	69	Sj_Adv_V	PERS	pst	subject-verb	ungrammatical	distal	mismatchperson	person	0.4	0.133333	-0.5	f	f	1	466	El futbolista*anteayer*reclamaste*el gol anulado*por*el ¨¢rbitro.	8	10	2	3	7	237	420	0	0	0	0	0	288	0	0	0	0	0	0	778	189	178	177	192	184	233
42	Spanish	male	19	Universitat Pompeu Fabra	Catalunya	list5	70	Adv_Sj_V	NUM_sg	fut	subject-verb	ungrammatical	local	mismatchnumber	0	0.4	0.133333	0.5	f	f	1	468	Ma?ana al mediod¨ªa*el viejo trabajador*protestar¨¢n*enfrente de la empresa.	10	11	8	2	2	284	252	341	0	0	0	0	294	302	291	0	0	0	0	536	211	206	223	227	0	0
42	Spanish	male	19	Universitat Pompeu Fabra	Catalunya	list5	71	Filler	Unagr	fut	0	0	0	0	0	0	0	0	j	f	0	398	Tras la fiesta*los invitados*recogeremos*los platos sucios*r¨¢pidamente.	9	11	3	6	6	229	268	244	0	0	0	0	305	309	0	0	0	0	0	719	235	183	212	191	0	0
42	Spanish	male	19	Universitat Pompeu Fabra	Catalunya	list5	72	Filler	Unagr	pst	0	0	0	0	0	0	0	0	j	f	0	350	En el escenario*los m¨²sicos*cantamos*una canci¨®n*muy conocida en toda Espa?a.	7	8	3	7	3	258	390	239	0	0	0	0	387	479	0	0	0	0	0	292	203	187	181	168	189	178
42	Spanish	male	19	Universitat Pompeu Fabra	Catalunya	list5	73	Filler	Histor	pst	0	0	0	0	0	0	0	0	j	j	1	432	Tras a?os de composici¨®n musical*en 1824 Beethoven*complet¨®*la novena sinfon¨ªa.	9	8	2	6	9	260	245	269	282	270	0	0	259	235	256	0	0	0	0	202	176	185	199	0	0	0
42	Spanish	male	19	Universitat Pompeu Fabra	Catalunya	list5	74	Sj_Adv_V	PERS	fut	subject-verb	ungrammatical	distal	mismatchperson	person	0.4	0.133333	-0.5	f	f	1	398	El agricultor*ma?ana temprano*vender¨¢s*los productos*en el mercado.	8	8	3	9	2	201	352	0	0	0	0	0	368	341	0	0	0	0	0	418	192	165	173	209	197	0
42	Spanish	male	19	Universitat Pompeu Fabra	Catalunya	list5	75	Adv_Sj_V	TENSE	fut	adverb-verb	ungrammatical	distal	0	tense	-0.6	0.3	-0.5	f	f	1	387	La pr¨®xima semana*los pintores famosos*trajeron*los cuadros*a la galer¨ªa.	7	8	3	7	1	221	212	217	0	0	0	0	223	248	289	0	0	0	0	197	206	193	194	191	197	0
42	Spanish	male	19	Universitat Pompeu Fabra	Catalunya	list5	76	Adv_Sj_V	CTRL_pl	pst	adverb-verb	grammatical	distal	0	tense	-0.6	-0.3	-0.5	j	j	1	400	Hace un mes*los ciclistas*iniciaron*el entrenamiento*de fortalecimiento.	9	9	2	13	2	213	259	224	0	0	0	0	289	474	0	0	0	0	0	229	272	187	193	987	0	0
42	Spanish	male	19	Universitat Pompeu Fabra	Catalunya	list5	77	Filler	Histor	pst	0	0	0	0	0	0	0	0	j	j	1	476	Debido a la mala higiene*en 1347 la peste negra*mat¨®*a milliones*de personas.	5	4	1	9	2	225	262	237	209	237	0	0	206	290	201	190	198	0	0	210	200	202	189	194	0	0
42	Spanish	male	19	Universitat Pompeu Fabra	Catalunya	list5	78	Adv_Sj_V	PERS	pst	subject-verb	ungrammatical	local	mismatchperson	person	0.4	0.133333	0.5	f	f	1	480	Anoche*el socorrista*salvaste*a un torpe surfista andaluz.	10	8	1	2	5	248	0	0	0	0	0	0	200	227	0	0	0	0	0	457	236	183	175	173	227	0
42	Spanish	male	19	Universitat Pompeu Fabra	Catalunya	list5	79	Sj_Adv_V	NUM_sg	fut	subject-verb	ungrammatical	distal	mismatchnumber	0	0.4	0.133333	-0.5	f	j	0	310	El colega de trabajo*ma?ana por la tarde*informar¨¢n*al empleado*del nuevo contrato.	5	10	2	8	3	234	306	215	238	0	0	0	255	375	461	388	0	0	0	349	325	217	227	316	221	0
42	Spanish	male	19	Universitat Pompeu Fabra	Catalunya	list5	80	Sj_Adv_V	TENSE	pst	adverb-verb	ungrammatical	local	0	tense	-0.6	0.3	0.5	f	f	1	518	Los supervisores*el mes pasado*reunir¨¢n*a todos los arquitectos*del proyecto.	6	8	1	5	3	234	213	0	0	0	0	0	461	330	398	0	0	0	0	343	217	178	206	347	214	198
42	Spanish	male	19	Universitat Pompeu Fabra	Catalunya	list5	81	Sj_Adv_V	TENSE	fut	adverb-verb	ungrammatical	local	0	tense	-0.6	0.3	0.5	f	f	1	783	Los graduados*el pr¨®ximo mes*mandaron*la versi¨®n final*de la tesis.	3	8	2	7	5	258	255	0	0	0	0	0	343	361	347	0	0	0	0	600	224	212	197	189	249	286
42	Spanish	male	19	Universitat Pompeu Fabra	Catalunya	list5	82	Filler	Unagr	fut	0	0	0	0	0	0	0	0	j	f	0	439	En la revista*los cr¨ªticos*a?adiremos*comentarios*sobre una nueva pel¨ªcula.	8	10	11	5	3	234	239	256	0	0	0	0	248	332	0	0	0	0	0	441	223	169	195	176	174	0
42	Spanish	male	19	Universitat Pompeu Fabra	Catalunya	list5	83	Filler	Histor	pst	0	0	0	0	0	0	0	0	j	j	1	613	Despu¨¦s de la victoria de los bolcheviques*en 1917 Lenin*guio*la revoluci¨®n.	5	4	2	11	0	227	265	261	410	331	336	679	202	193	188	0	0	0	0	193	193	241	0	0	0	0
42	Spanish	male	19	Universitat Pompeu Fabra	Catalunya	list5	84	Sj_Adv_V	NUM_sg	fut	subject-verb	ungrammatical	distal	mismatchnumber	0	0.4	0.133333	-0.5	f	f	1	701	El marinero*en dos d¨ªas*atacar¨¢n*el buque mercante.	4	8	2	5	9	276	309	0	0	0	0	0	320	350	311	0	0	0	0	1220	559	181	180	0	0	0
42	Spanish	male	19	Universitat Pompeu Fabra	Catalunya	list5	85	Adv_Sj_V	PERS	fut	subject-verb	ungrammatical	local	mismatchperson	person	0.4	0.133333	0.5	f	f	1	547	Ma?ana por la noche*el agente de polic¨ªa*vigilar¨¢s*la periferia*de la ciudad.	7	9	2	9	2	233	239	235	232	0	0	0	346	317	418	561	0	0	0	274	255	186	194	185	206	0
42	Spanish	male	19	Universitat Pompeu Fabra	Catalunya	list5	86	Filler	Unagr	pst	0	0	0	0	0	0	0	0	j	f	0	604	Tras mucho esfuerzo*los gestores*resolvimos*los problemas fiscales*de las empresas.	8	10	3	9	8	266	245	229	0	0	0	0	354	529	0	0	0	0	0	270	255	228	171	195	246	414
42	Spanish	male	19	Universitat Pompeu Fabra	Catalunya	list5	87	Adv_Sj_V	NUM_sg	fut	subject-verb	ungrammatical	local	mismatchnumber	0	0.4	0.133333	0.5	f	f	1	427	Ma?ana por la tarde*la bailarina de tango*probar¨¢n*la nueva coreograf¨ªa.	5	8	2	5	12	242	249	220	225	0	0	0	264	244	259	224	0	0	0	242	186	194	176	0	0	0
42	Spanish	male	19	Universitat Pompeu Fabra	Catalunya	list5	88	Sj_Adv_V	PERS	fut	subject-verb	ungrammatical	distal	mismatchperson	person	0.4	0.133333	-0.5	f	f	1	358	El sacerdote*el pr¨®ximo a?o*casar¨¢s*a los novios*en la catedral de Sevilla.	3	7	1	3	6	234	225	0	0	0	0	0	287	258	324	0	0	0	0	255	253	208	201	187	190	191
42	Spanish	male	19	Universitat Pompeu Fabra	Catalunya	list5	89	Adv_Sj_V	CTRL_sg	fut	subject-verb	grammatical	local	match	person	0.4	-0.266667	0.5	j	j	1	464	En dos meses*el jubilado*participar¨¢*en un torneo*de bolos.	8	11	2	2	6	229	220	288	0	0	0	0	278	364	0	0	0	0	0	484	217	644	192	235	258	0
42	Spanish	male	19	Universitat Pompeu Fabra	Catalunya	list5	90	Filler	Histor	pst	0	0	0	0	0	0	0	0	j	j	1	471	Con la invasi¨®n francesa*en 1808 la econom¨ªa espa?ola*empeor¨®*considerablemente.	8	7	18	0	0	276	317	244	242	0	0	0	325	205	182	198	191	0	0	200	186	0	0	0	0	0
42	Spanish	male	19	Universitat Pompeu Fabra	Catalunya	list5	91	Adv_Sj_V	NUM_2_pl	fut	0	0	0	0	0	0	0	0	f	f	1	619	El pr¨®ximo mes*los comisarios*visitar¨¢*de nuevo*a los sospechosos del crimen.	10	8	2	5	1	276	271	269	0	0	0	0	247	444	0	0	0	0	0	334	285	212	189	186	204	191
42	Spanish	male	19	Universitat Pompeu Fabra	Catalunya	list5	92	Adv_Sj_V	NUM_sg	pst	subject-verb	ungrammatical	local	mismatchnumber	0	0.4	0.133333	0.5	f	f	1	1715	La primavera pasada*el librero viejo*formaron*una asociaci¨®n promotora*de lectura.	5	8	3	10	9	245	233	325	0	0	0	0	352	473	370	0	0	0	0	1275	207	175	188	194	306	0
42	Spanish	male	19	Universitat Pompeu Fabra	Catalunya	list5	93	Adv_Sj_V	PERS	pst	subject-verb	ungrammatical	local	mismatchperson	person	0.4	0.133333	0.5	f	f	1	604	Anoche*el c¨®mico*contaste*s¨®lo chistes*de pol¨ªticos italianos.	6	8	4	7	2	448	0	0	0	0	0	0	1006	421	0	0	0	0	0	281	341	199	191	179	177	0
42	Spanish	male	19	Universitat Pompeu Fabra	Catalunya	list5	94	Adv_Sj_V	NUM_2_pl	fut	0	0	0	0	0	0	0	0	f	f	1	415	Ma?ana*los padres*decidir¨¢*el nombre*del beb¨¦.	6	8	2	6	3	336	0	0	0	0	0	0	277	374	0	0	0	0	0	434	197	175	183	254	0	0
42	Spanish	male	19	Universitat Pompeu Fabra	Catalunya	list5	95	Filler	Unagr	pst	0	0	0	0	0	0	0	0	j	f	0	403	Hace muchos a?os*los ling¨¹istas*escribimos*un art¨ªculo*de sintaxis.	10	10	2	8	2	252	297	506	0	0	0	0	371	411	0	0	0	0	0	407	204	181	155	198	0	0
42	Spanish	male	19	Universitat Pompeu Fabra	Catalunya	list5	96	Adv_Sj_V	PERS	fut	subject-verb	ungrammatical	local	mismatchperson	person	0.4	0.133333	0.5	f	f	1	419	Ma?ana durante la sesi¨®n*el psicoanalista*interpretar¨¢s*el sue?o*del cliente.	13	13	2	5	3	670	475	299	390	0	0	0	283	408	0	0	0	0	0	659	196	159	188	240	0	0
42	Spanish	male	19	Universitat Pompeu Fabra	Catalunya	list5	97	Filler	Unagr	pst	0	0	0	0	0	0	0	0	j	f	0	919	En una entrevista*los clientes*exigimos*una bajada*de precio de las viviendas.	8	8	3	6	2	306	332	683	0	0	0	0	273	1090	0	0	0	0	0	617	219	185	178	173	181	194
42	Spanish	male	19	Universitat Pompeu Fabra	Catalunya	list5	98	Sj_Adv_V	CTRL_pl	fut	adverb-verb	grammatical	local	0	tense	-0.6	-0.3	0.5	j	j	1	445	Los vegetarianos*ma?ana*podr¨¢n*escoger*entre varios platos sin carne.	6	6	7	5	6	408	758	0	0	0	0	0	1142	0	0	0	0	0	0	522	477	618	204	185	178	206
42	Spanish	male	19	Universitat Pompeu Fabra	Catalunya	list5	99	Sj_Adv_V	CTRL_pl	pst	adverb-verb	grammatical	local	0	tense	-0.6	-0.3	0.5	j	j	1	650	Los senadores*anteayer*aprobaron*la nueva ley.	8	9	2	5	4	450	446	0	0	0	0	0	4828	0	0	0	0	0	0	532	193	174	391	0	0	0
42	Spanish	male	19	Universitat Pompeu Fabra	Catalunya	list5	100	Sj_Adv_V	CTRL_pl	fut	adverb-verb	grammatical	local	0	tense	-0.6	-0.3	0.5	j	j	1	559	Los exploradores*en seis meses*regresar¨¢n*de un largo viaje*en ?frica.	5	10	2	2	5	341	554	0	0	0	0	0	452	334	918	0	0	0	0	889	208	191	218	208	218	247
42	Spanish	male	19	Universitat Pompeu Fabra	Catalunya	list5	101	Adv_Sj_V	TENSE	pst	adverb-verb	ungrammatical	distal	0	tense	-0.6	0.3	-0.5	f	f	1	480	Ayer al mediod¨ªa*las modistas j¨®venes*acudir¨¢n*a la clase*de bordado.	7	8	1	2	5	297	257	852	0	0	0	0	1350	611	1339	0	0	0	0	446	187	179	168	176	183	0
42	Spanish	male	19	Universitat Pompeu Fabra	Catalunya	list5	102	Adv_Sj_V	CTRL_pl	fut	adverb-verb	grammatical	distal	0	tense	-0.6	-0.3	-0.5	j	j	1	535	La pr¨®xima semana*los due?os del pub*cerrar¨¢n*la barra*m¨¢s tarde.	3	8	2	5	3	275	290	277	0	0	0	0	278	301	398	284	0	0	0	488	184	194	1849	248	0	0
42	Spanish	male	19	Universitat Pompeu Fabra	Catalunya	list5	103	Sj_Adv_V	CTRL_sg	fut	subject-verb	grammatical	distal	match	person	0.4	-0.266667	-0.5	j	j	1	584	El ling¨¹ista*en seis meses*hablar¨¢*en una conferencia*en Potsdam.	5	7	2	3	11	245	365	0	0	0	0	0	321	346	232	0	0	0	0	481	214	182	194	188	187	0
42	Spanish	male	19	Universitat Pompeu Fabra	Catalunya	list5	104	Adv_Sj_V	PERS	fut	subject-verb	ungrammatical	local	mismatchperson	person	0.4	0.133333	0.5	f	f	1	462	La pr¨®xima semana*el embajador ruso*negociar¨¢s*un nuevo acuerdo comercial.	4	10	2	5	7	311	268	289	0	0	0	0	294	707	285	0	0	0	0	251	381	196	189	191	0	0
42	Spanish	male	19	Universitat Pompeu Fabra	Catalunya	list5	105	Sj_Adv_V	PERS	pst	subject-verb	ungrammatical	distal	mismatchperson	person	0.4	0.133333	-0.5	f	f	1	496	El peregrino agotado*ayer a la medianoche*terminaste*el camino*de Santiago.	10	10	2	6	2	372	370	308	0	0	0	0	370	354	907	433	0	0	0	688	206	187	172	229	0	0
42	Spanish	male	19	Universitat Pompeu Fabra	Catalunya	list5	106	Sj_Adv_V	NUM_2_pl	fut	0	0	0	0	0	0	0	0	f	f	1	413	Los directores*en dos d¨ªas*lanzar¨¢*la nueva pel¨ªcula*en el festival de Cannes.	4	7	2	5	8	296	228	0	0	0	0	0	299	274	263	0	0	0	0	493	186	175	160	174	171	180
42	Spanish	male	19	Universitat Pompeu Fabra	Catalunya	list5	107	Filler	Unagr	pst	0	0	0	0	0	0	0	0	j	j	1	536	Durante la clase*las chicas*apuntamos*poemas*de amor sacados de un libro.	6	9	6	2	4	256	277	241	0	0	0	0	385	435	0	0	0	0	0	524	177	175	166	147	183	178
42	Spanish	male	19	Universitat Pompeu Fabra	Catalunya	list5	108	Adv_Sj_V	TENSE	pst	adverb-verb	ungrammatical	distal	0	tense	-0.6	0.3	-0.5	f	f	1	559	El oto?o pasado*los abogados civiles*trasladar¨¢n*la oficina*a otro edificio.	7	11	2	7	1	270	314	294	0	0	0	0	247	319	374	0	0	0	0	458	208	182	200	205	201	0
42	Spanish	male	19	Universitat Pompeu Fabra	Catalunya	list5	109	Sj_Adv_V	CTRL_pl	fut	adverb-verb	grammatical	local	0	tense	-0.6	-0.3	0.5	j	j	1	670	Los corredores*el pr¨®ximo a?o*correr¨¢n*la famosa marat¨®n*de New York.	3	8	2	6	7	231	259	0	0	0	0	0	322	347	374	0	0	0	0	565	220	188	190	203	224	341
42	Spanish	male	19	Universitat Pompeu Fabra	Catalunya	list5	110	Adv_Sj_V	NUM_sg	pst	subject-verb	ungrammatical	local	mismatchnumber	0	0.4	0.133333	0.5	f	f	1	421	Hace algunos d¨ªas*el obrero despedido*denunciaron*al jefe*de la compa?¨ªa.	9	11	2	4	2	243	291	337	0	0	0	0	337	488	567	0	0	0	0	448	208	194	165	190	207	0
42	Spanish	male	19	Universitat Pompeu Fabra	Catalunya	list5	111	Filler	Histor	pst	0	0	0	0	0	0	0	0	j	j	1	544	Antes de llegar a New York*en 1912 el Titanic*choc¨®*con un iceberg*en el Atl¨¢ntico.	7	5	3	2	7	233	245	263	310	246	247	0	228	220	190	171	0	0	0	189	185	182	192	184	189	243
42	Spanish	male	19	Universitat Pompeu Fabra	Catalunya	list5	112	Sj_Adv_V	CTRL_pl	pst	adverb-verb	grammatical	local	0	tense	-0.6	-0.3	0.5	j	j	1	611	Los encarcelados*el mes pasado*intentaron*la fuga*de la c¨¢rcel.	6	10	2	4	2	254	255	0	0	0	0	0	451	448	545	0	0	0	0	764	978	218	198	323	284	0
42	Spanish	male	19	Universitat Pompeu Fabra	Catalunya	list5	113	Sj_Adv_V	CTRL_pl	pst	adverb-verb	grammatical	local	0	tense	-0.6	-0.3	0.5	j	j	1	551	Los obispos*anteayer*nombraron*al nuevo cardenal.	8	9	2	5	9	409	419	0	0	0	0	0	483	0	0	0	0	0	0	433	199	183	292	0	0	0
42	Spanish	male	19	Universitat Pompeu Fabra	Catalunya	list5	114	Adv_Sj_V	CTRL_pl	fut	adverb-verb	grammatical	distal	0	tense	-0.6	-0.3	-0.5	j	f	0	1110	La pr¨®xima semana*las vecinas de casa*adoptar¨¢n*a un nuevo gatito.	4	9	1	2	5	212	271	307	0	0	0	0	259	427	365	394	0	0	0	406	196	197	389	2350	0	0
42	Spanish	male	19	Universitat Pompeu Fabra	Catalunya	list5	115	Sj_Adv_V	TENSE	pst	adverb-verb	ungrammatical	local	0	tense	-0.6	0.3	0.5	f	f	1	409	Los viejos pescadores*ayer temprano*echar¨¢n*las redes*mar adentro.	8	7	3	5	3	236	265	259	0	0	0	0	336	593	0	0	0	0	0	566	203	173	191	208	0	0
42	Spanish	male	19	Universitat Pompeu Fabra	Catalunya	list5	116	Sj_Adv_V	TENSE	pst	adverb-verb	ungrammatical	local	0	tense	-0.6	0.3	0.5	f	j	0	440	Los mineros irlandeses*hace algunos meses*pedir¨¢n*un sistema*de recogida de carb¨®n.	5	7	2	7	2	276	263	295	0	0	0	0	322	340	261	0	0	0	0	377	203	189	198	171	213	303
42	Spanish	male	19	Universitat Pompeu Fabra	Catalunya	list5	117	Adv_Sj_V	PERS	fut	subject-verb	ungrammatical	local	mismatchperson	person	0.4	0.133333	0.5	f	f	1	367	Ma?ana al mediod¨ªa*el juez de la corte*comunicar¨¢s*la sentencia*al demandado.	5	11	2	9	2	238	292	251	0	0	0	0	239	301	269	262	354	0	0	559	193	172	190	202	0	0
42	Spanish	male	19	Universitat Pompeu Fabra	Catalunya	list5	118	Sj_Adv_V	CTRL_sg	fut	subject-verb	grammatical	distal	match	person	0.4	-0.266667	-0.5	j	j	1	463	La profesora*en dos meses*acompa?ar¨¢*a los estudiantes*en una excursi¨®n.	5	10	1	3	11	216	243	0	0	0	0	0	246	214	232	0	0	0	0	395	215	181	168	178	183	186
42	Spanish	male	19	Universitat Pompeu Fabra	Catalunya	list5	119	Sj_Adv_V	TENSE	fut	adverb-verb	ungrammatical	local	0	tense	-0.6	0.3	0.5	f	f	1	415	Los viejos alcaldes*la pr¨®xima semana*abandonaron*la oficina*en el municipio.	6	11	2	7	2	248	258	1343	0	0	0	0	351	400	396	0	0	0	0	579	190	177	183	184	193	0
42	Spanish	male	19	Universitat Pompeu Fabra	Catalunya	list5	120	Filler	Unagr	fut	0	0	0	0	0	0	0	0	j	f	0	415	Ma?ana*los millonarios*alquilaremos*unas joyas valiosas*para la ceremonia.	11	12	4	5	8	290	0	0	0	0	0	0	255	360	0	0	0	0	0	308	337	199	185	202	211	290
42	Spanish	male	19	Universitat Pompeu Fabra	Catalunya	list5	121	Adv_Sj_V	PERS	fut	subject-verb	ungrammatical	local	mismatchperson	person	0.4	0.133333	0.5	f	f	1	567	El pr¨®ximo invierno*el masajista del balneario*aplicar¨¢s*un nuevo masaje.	9	9	2	5	7	270	344	272	0	0	0	0	409	624	299	532	0	0	0	218	314	247	201	0	0	0
42	Spanish	male	19	Universitat Pompeu Fabra	Catalunya	list5	122	Sj_Adv_V	NUM_sg	pst	subject-verb	ungrammatical	distal	mismatchnumber	0	0.4	0.133333	-0.5	f	f	1	487	El escultor*hace un mes*colocaron*las estatuas*en el nuevo museo.	3	9	3	8	2	264	280	0	0	0	0	0	256	449	328	0	0	0	0	730	190	186	169	174	181	249
42	Spanish	male	19	Universitat Pompeu Fabra	Catalunya	list5	123	Filler	Histor	pst	0	0	0	0	0	0	0	0	j	j	1	445	Despu¨¦s de un largo viaje*en 1492 Col¨®n*desembarc¨®*en el Nuevo Mundo.	5	10	2	2	5	288	337	277	320	365	0	0	399	296	207	0	0	0	0	179	177	167	191	207	0	0
42	Spanish	male	19	Universitat Pompeu Fabra	Catalunya	list5	124	Filler	Histor	pst	0	0	0	0	0	0	0	0	j	j	1	454	Gracias al telescopio*en 1609 Galileo*observ¨®*la luna*y los planetas.	7	7	2	4	1	253	282	220	0	0	0	0	235	209	199	0	0	0	0	186	187	191	204	194	215	0
42	Spanish	male	19	Universitat Pompeu Fabra	Catalunya	list5	125	Filler	Histor	pst	0	0	0	0	0	0	0	0	j	j	1	432	Tras la muerte de Franco*en 1978 el pueblo espa?ol*vot¨®*la constituci¨®n.	7	4	2	13	0	230	251	232	240	230	0	0	250	252	255	226	274	0	0	234	257	407	0	0	0	0
42	Spanish	male	19	Universitat Pompeu Fabra	Catalunya	list5	126	Sj_Adv_V	PERS	fut	subject-verb	ungrammatical	distal	mismatchperson	person	0.4	0.133333	-0.5	f	f	1	884	El limpiador*ma?ana temprano*lavar¨¢s*el suelo*de la sala de actos.	8	7	2	5	2	241	226	0	0	0	0	0	247	386	0	0	0	0	0	568	221	191	179	188	184	191
42	Spanish	male	19	Universitat Pompeu Fabra	Catalunya	list5	127	Filler	Histor	pst	0	0	0	0	0	0	0	0	j	j	1	490	Despu¨¦s de muchos cuadros*en 1503 Leonardo da Vinci*pint¨®*La Gioconda.	5	5	2	9	0	242	253	225	308	0	0	0	350	235	224	195	224	0	0	214	193	206	0	0	0	0
42	Spanish	male	19	Universitat Pompeu Fabra	Catalunya	list5	128	Sj_Adv_V	NUM_2_pl	fut	0	0	0	0	0	0	0	0	f	f	1	495	Los ladrones*ma?ana tarde*entrar¨¢*por esta puerta.	5	7	3	4	7	319	554	0	0	0	0	0	288	353	0	0	0	0	0	564	864	217	190	0	0	0
42	Spanish	male	19	Universitat Pompeu Fabra	Catalunya	list5	129	Filler	Unagr	fut	0	0	0	0	0	0	0	0	j	f	0	420	Tras el desayuno*los corredores*practicaremos*el recorrido*de la pr¨®xima marat¨®n.	10	13	2	9	2	281	416	504	0	0	0	0	275	423	0	0	0	0	0	564	186	189	159	194	195	223
42	Spanish	male	19	Universitat Pompeu Fabra	Catalunya	list5	130	Sj_Adv_V	CTRL_pl	pst	adverb-verb	grammatical	local	0	tense	-0.6	-0.3	0.5	j	j	1	415	Los empresarios*el a?o pasado*despidieron*a todos los obreros*de la empresa.	6	11	1	5	3	262	365	0	0	0	0	0	430	375	325	0	0	0	0	392	212	213	206	207	194	190
42	Spanish	male	19	Universitat Pompeu Fabra	Catalunya	list5	131	Sj_Adv_V	NUM_sg	pst	subject-verb	ungrammatical	distal	mismatchnumber	0	0.4	0.133333	-0.5	f	f	1	411	El pastor de ovejas*el invierno pasado*hicieron*queso*de forma artesanal.	6	8	5	2	5	268	273	249	236	0	0	0	226	254	268	0	0	0	0	345	230	204	154	192	0	0
42	Spanish	male	19	Universitat Pompeu Fabra	Catalunya	list5	132	Sj_Adv_V	PERS	pst	subject-verb	ungrammatical	distal	mismatchperson	person	0.4	0.133333	-0.5	f	f	1	487	La feminista*el mes pasado*discutiste*sobre la violencia machista.	6	10	5	2	9	240	270	0	0	0	0	0	382	273	272	0	0	0	0	416	210	177	201	182	0	0
42	Spanish	male	19	Universitat Pompeu Fabra	Catalunya	list5	133	Adv_Sj_V	TENSE	pst	adverb-verb	ungrammatical	distal	0	tense	-0.6	0.3	-0.5	f	f	1	350	Anoche*los jurados*elegir¨¢n*la vencedora*del concurso de belleza.	7	8	2	9	3	261	0	0	0	0	0	0	268	226	0	0	0	0	0	302	347	331	247	190	198	230
42	Spanish	male	19	Universitat Pompeu Fabra	Catalunya	list5	134	Adv_Sj_V	PERS	pst	subject-verb	ungrammatical	local	mismatchperson	person	0.4	0.133333	0.5	f	f	1	548	Ayer*el c¨®nsul*invitaste*algunos empresarios*a la embajada espa?ola.	6	9	7	11	1	286	0	0	0	0	0	0	252	246	0	0	0	0	0	309	412	196	187	179	179	184
42	Spanish	male	19	Universitat Pompeu Fabra	Catalunya	list5	135	Sj_Adv_V	PERS	fut	subject-verb	ungrammatical	distal	mismatchperson	person	0.4	0.133333	-0.5	f	f	1	429	El piloto espa?ol*ma?ana por la noche*luchar¨¢s*por la victoria*del Gran Premio.	5	8	3	2	8	239	282	271	0	0	0	0	438	268	363	853	0	0	0	760	211	191	199	187	186	238
42	Spanish	male	19	Universitat Pompeu Fabra	Catalunya	list5	136	Adv_Sj_V	NUM_2_pl	fut	0	0	0	0	0	0	0	0	f	f	1	357	Ma?ana temprano*mis t¨ªas*organizar¨¢*una gran fiesta.	4	10	3	4	7	343	281	0	0	0	0	0	340	342	0	0	0	0	0	501	200	136	232	0	0	0
42	Spanish	male	19	Universitat Pompeu Fabra	Catalunya	list5	137	Sj_Adv_V	CTRL_sg	fut	subject-verb	grammatical	distal	match	person	0.4	-0.266667	-0.5	j	j	1	582	El teniente coronel*ma?ana por la noche*ocupar¨¢*la base enemiga*m¨¢s peligrosa.	5	7	2	4	7	373	361	305	0	0	0	0	370	259	297	328	0	0	0	1813	195	152	174	196	173	0
42	Spanish	male	19	Universitat Pompeu Fabra	Catalunya	list5	138	Adv_Sj_V	NUM_2_pl	fut	0	0	0	0	0	0	0	0	f	f	1	548	Ma?ana temprano*los comerciantes*empezar¨¢*las rebajas*de ventas.	12	8	3	7	2	308	278	0	0	0	0	0	405	532	0	0	0	0	0	395	223	188	169	230	0	0
42	Spanish	male	19	Universitat Pompeu Fabra	Catalunya	list5	139	Adv_Sj_V	NUM_sg	pst	subject-verb	ungrammatical	local	mismatchnumber	0	0.4	0.133333	0.5	f	f	1	559	Hace un mes*la aprendiza*trabajaron*con un famoso peluquero colombiano.	9	10	3	2	6	300	249	245	0	0	0	0	348	347	0	0	0	0	0	280	345	218	163	181	173	0
42	Spanish	male	19	Universitat Pompeu Fabra	Catalunya	list5	140	Adv_Sj_V	NUM_2_pl	fut	0	0	0	0	0	0	0	0	f	f	1	482	Ma?ana por la tarde*los hinchas valientes*escuchar¨¢*el partido*en la radio.	9	9	2	7	2	247	275	251	307	0	0	0	304	426	630	0	0	0	0	494	199	191	172	173	195	0
42	Spanish	male	19	Universitat Pompeu Fabra	Catalunya	list5	141	Adv_Sj_V	NUM_sg	fut	subject-verb	ungrammatical	local	mismatchnumber	0	0.4	0.133333	0.5	f	f	1	544	El pr¨®ximo mes*el millonario*comer¨¢n*en el nuevo restaurante*de lujo en Dub¨¢i.	10	7	2	2	5	241	287	303	0	0	0	0	668	317	0	0	0	0	0	398	297	196	174	200	187	182
42	Spanish	male	19	Universitat Pompeu Fabra	Catalunya	list5	142	Sj_Adv_V	TENSE	pst	adverb-verb	ungrammatical	local	0	tense	-0.6	0.3	0.5	f	f	1	423	Los presentadores*hace dos meses*liderar¨¢n*un nuevo programa televisivo.	5	9	2	5	8	290	326	0	0	0	0	0	386	224	194	0	0	0	0	378	207	184	186	203	0	0
42	Spanish	male	19	Universitat Pompeu Fabra	Catalunya	list5	143	Filler	Unagr	pst	0	0	0	0	0	0	0	0	j	f	0	423	Hace unos d¨ªas*los libreros*anunciamos*la publicaci¨®n*de una nueva novela.	8	10	2	11	2	283	279	265	0	0	0	0	325	297	0	0	0	0	0	238	312	206	187	178	190	175
42	Spanish	male	19	Universitat Pompeu Fabra	Catalunya	list5	144	Sj_Adv_V	CTRL_sg	pst	subject-verb	grammatical	distal	match	person	0.4	-0.266667	-0.5	j	j	1	492	El panadero del barrio*ayer al mediod¨ªa*sac¨®*s¨®lo pan integral*del horno.	8	4	4	3	8	281	251	281	257	0	0	0	270	234	264	0	0	0	0	327	257	202	190	192	294	0
42	Spanish	male	19	Universitat Pompeu Fabra	Catalunya	list5	145	Filler	Histor	pst	0	0	0	0	0	0	0	0	j	j	1	645	Despu¨¦s de complejos c¨¢lculos matem¨¢ticos*en 1916 Einstein*teoriz¨®*la relatividad.	8	7	2	12	0	540	374	195	347	225	0	0	164	219	157	0	0	0	0	207	186	196	0	0	0	0
42	Spanish	male	19	Universitat Pompeu Fabra	Catalunya	list5	146	Sj_Adv_V	NUM_sg	pst	subject-verb	ungrammatical	distal	mismatchnumber	0	0.4	0.133333	-0.5	f	f	1	414	El jugador de baloncesto*ayer en la entrevista*negaron*el uso*de dopaje.	10	7	2	3	2	235	232	311	245	0	0	0	414	222	281	262	0	0	0	319	249	179	195	188	0	0
42	Spanish	male	19	Universitat Pompeu Fabra	Catalunya	list5	147	Sj_Adv_V	CTRL_pl	fut	adverb-verb	grammatical	local	0	tense	-0.6	-0.3	0.5	j	j	1	557	Los psicoterapeutas*la pr¨®xima semana*enviar¨¢n*una carta*a la comisi¨®n.	6	8	3	5	1	241	251	0	0	0	0	0	304	407	528	0	0	0	0	359	226	193	313	501	187	0
42	Spanish	male	19	Universitat Pompeu Fabra	Catalunya	list5	148	Filler	Histor	pst	0	0	0	0	0	0	0	0	j	j	1	534	Con la imprenta de Gutenberg*en 1455 la difusi¨®n de los libros*aument¨®*altamente.	6	7	10	0	0	243	266	250	347	227	0	0	206	203	180	193	188	180	193	196	155	0	0	0	0	0
42	Spanish	male	19	Universitat Pompeu Fabra	Catalunya	list5	149	Adv_Sj_V	PERS	pst	subject-verb	ungrammatical	local	mismatchperson	person	0.4	0.133333	0.5	f	f	1	579	Anteayer*el detective*completaste*el reconocimiento*en el lugar del crimen.	9	11	2	14	2	239	0	0	0	0	0	0	246	242	0	0	0	0	0	503	245	182	218	200	202	223
42	Spanish	male	19	Universitat Pompeu Fabra	Catalunya	list5	150	Filler	Unagr	fut	0	0	0	0	0	0	0	0	j	f	0	567	Para la nueva exposici¨®n*los escultores*colocaremos*las estatuas*en el parque.	10	11	3	8	2	249	258	234	266	0	0	0	314	250	0	0	0	0	0	251	211	188	192	190	211	0
42	Spanish	male	19	Universitat Pompeu Fabra	Catalunya	list5	151	Filler	Unagr	pst	0	0	0	0	0	0	0	0	j	f	0	419	Anoche*los m¨¦dicos*ayudamos*a las v¨ªctimas*del accidente de coche.	7	8	1	3	8	253	0	0	0	0	0	0	233	232	0	0	0	0	0	446	207	192	189	173	194	201
42	Spanish	male	19	Universitat Pompeu Fabra	Catalunya	list5	152	Adv_Sj_V	TENSE	fut	adverb-verb	ungrammatical	distal	0	tense	-0.6	0.3	-0.5	f	f	1	434	En algunos d¨ªas*los universitarios*dirigieron*la manifestaci¨®n*contra el ministerio.	14	10	2	13	6	225	307	232	0	0	0	0	213	421	0	0	0	0	0	220	348	204	183	178	207	0
42	Spanish	male	19	Universitat Pompeu Fabra	Catalunya	list5	153	Sj_Adv_V	CTRL_pl	fut	adverb-verb	grammatical	local	0	tense	-0.6	-0.3	0.5	j	j	1	592	Las viejas actrices*el pr¨®ximo a?o*abrir¨¢n*una academia*de teatro muy importante.	3	7	3	8	2	225	505	551	0	0	0	0	357	376	335	0	0	0	0	958	232	189	240	192	208	175
42	Spanish	male	19	Universitat Pompeu Fabra	Catalunya	list5	154	Adv_Sj_V	CTRL_pl	pst	adverb-verb	grammatical	distal	0	tense	-0.6	-0.3	-0.5	j	j	1	519	Hace algunos d¨ªas*las h¨¢biles pasteleras*adornaron*las tartas*de chocolate.	10	9	3	6	2	239	417	313	0	0	0	0	375	507	1050	0	0	0	0	770	194	182	178	181	0	0
42	Spanish	male	19	Universitat Pompeu Fabra	Catalunya	list5	155	Filler	Unagr	fut	0	0	0	0	0	0	0	0	j	f	0	415	Durante toda la semana*las enfermeras*curaremos*al hombre accidentado.	10	9	2	6	12	291	240	255	345	0	0	0	300	567	0	0	0	0	0	511	189	165	184	0	0	0
42	Spanish	male	19	Universitat Pompeu Fabra	Catalunya	list5	156	Sj_Adv_V	TENSE	fut	adverb-verb	ungrammatical	local	0	tense	-0.6	0.3	0.5	f	j	0	431	Los vendedores de telas*ma?ana por la tarde*dispusieron*la mercanc¨ªa*en las casetas.	5	11	2	9	2	258	249	529	286	0	0	0	315	379	314	425	0	0	0	261	435	193	235	332	393	0
42	Spanish	male	19	Universitat Pompeu Fabra	Catalunya	list5	157	Adv_Sj_V	NUM_2_pl	fut	0	0	0	0	0	0	0	0	f	f	1	816	Ma?ana temprano*las maquilladoras*arreglar¨¢*a las modelos*para el desfile.	13	9	1	3	7	320	238	0	0	0	0	0	265	519	0	0	0	0	0	459	196	177	177	185	181	178
42	Spanish	male	19	Universitat Pompeu Fabra	Catalunya	list5	158	Filler	Unagr	pst	0	0	0	0	0	0	0	0	j	f	0	438	Tras la reuni¨®n*los ingenieros*encargamos*una nueva m¨¢quina*de construcci¨®n.	10	10	3	5	7	292	251	313	0	0	0	0	237	215	0	0	0	0	0	518	220	181	191	184	192	0
42	Spanish	male	19	Universitat Pompeu Fabra	Catalunya	list5	159	Sj_Adv_V	NUM_sg	fut	subject-verb	ungrammatical	distal	mismatchnumber	0	0.4	0.133333	-0.5	f	f	1	979	El veterano de guerra*ma?ana por la noche*contar¨¢n*sus experiencias*en Vietnam.	5	8	3	12	2	259	397	235	452	0	0	0	330	355	315	324	0	0	0	644	191	247	546	283	0	0
42	Spanish	male	19	Universitat Pompeu Fabra	Catalunya	list5	160	Sj_Adv_V	TENSE	fut	adverb-verb	ungrammatical	local	0	tense	-0.6	0.3	0.5	f	f	1	383	Los barrenderos*ma?ana temprano*recogieron*la basura*s¨®lo en el centro.	8	10	2	6	4	235	509	0	0	0	0	0	421	494	0	0	0	0	0	547	446	194	176	187	179	199
43	Spanish	female	22	Universidad Jaume I	Espa?a	list9	1	Filler	Unagr	fut	0	0	0	0	0	0	0	0	j	j	1	772	Tras la cena*los cocineros*prepararemos*una tarta*de chocolate y frutos secos.	9	12	3	5	2	719	452	460	0	0	0	0	460	450	0	0	0	0	0	1735	330	471	347	409	379	444
43	Spanish	female	22	Universidad Jaume I	Espa?a	list9	2	Sj_Adv_V	NUM_2_pl	fut	0	0	0	0	0	0	0	0	f	f	1	533	Estos chicos*ma?ana tarde*defender¨¢*a sus hermanos.	5	9	1	3	9	1042	449	0	0	0	0	0	481	670	0	0	0	0	0	805	357	328	887	0	0	0
43	Spanish	female	22	Universidad Jaume I	Espa?a	list9	3	Adv_Sj_V	NUM_sg	fut	subject-verb	ungrammatical	local	mismatchnumber	0	0.4	0.133333	0.5	f	f	1	3536	Ma?ana a las dos*el cr¨ªtico de cine*almorzar¨¢n*con un famoso director americano.	4	10	3	2	6	355	367	395	384	0	0	0	329	403	436	468	0	0	0	693	937	407	351	439	1219	0
43	Spanish	female	22	Universidad Jaume I	Espa?a	list9	4	Adv_Sj_V	TENSE	fut	adverb-verb	ungrammatical	distal	0	tense	-0.6	0.3	-0.5	f	f	1	4838	Ma?ana a las dos*los ni?os deportistas*jugaron*al f¨²tbol*con sus amigos.	11	7	2	6	3	360	357	398	347	0	0	0	376	402	595	0	0	0	0	797	3163	755	249	406	984	0
43	Spanish	female	22	Universidad Jaume I	Espa?a	list9	5	Adv_Sj_V	TENSE	pst	adverb-verb	ungrammatical	distal	0	tense	-0.6	0.3	-0.5	f	f	1	711	Anteayer*los monjes*ofrecer¨¢n*alimentos*a los pobres del barrio.	6	9	9	1	3	724	0	0	0	0	0	0	395	397	0	0	0	0	0	740	10871	552	252	244	307	297
43	Spanish	female	22	Universidad Jaume I	Espa?a	list9	6	Adv_Sj_V	NUM_sg	fut	subject-verb	ungrammatical	local	mismatchnumber	0	0.4	0.133333	0.5	f	f	1	523	Ma?ana*el camionero*recorrer¨¢n*m¨¢s de doscientos kil¨®metros.	9	10	3	2	10	633	0	0	0	0	0	0	433	722	0	0	0	0	0	3299	168	256	360	339	0	0
43	Spanish	female	22	Universidad Jaume I	Espa?a	list9	7	Sj_Adv_V	CTRL_pl	pst	adverb-verb	grammatical	local	0	tense	-0.6	-0.3	0.5	j	j	1	1250	Los en¨®logos expertos*hace algunos d¨ªas*cambiaron*la carta*de vinos.	4	9	2	5	2	388	647	1254	0	0	0	0	482	638	559	0	0	0	0	627	420	453	377	443	0	0
43	Spanish	female	22	Universidad Jaume I	Espa?a	list9	8	Filler	Unagr	fut	0	0	0	0	0	0	0	0	j	j	1	640	La ma?ana pr¨®xima*los panaderos*dise?aremos*unos moldes*para hacer bizcochos.	9	11	4	6	4	365	447	434	0	0	0	0	410	405	0	0	0	0	0	2518	442	334	387	360	463	0
43	Spanish	female	22	Universidad Jaume I	Espa?a	list9	9	Filler	Histor	pst	0	0	0	0	0	0	0	0	j	j	1	975	Desde su construcci¨®n*en 1961 el muro de Berl¨ªn*separ¨®*la ciudad*en dos.	6	6	2	6	2	337	403	598	0	0	0	0	392	439	474	470	434	465	0	476	452	388	369	410	0	0
43	Spanish	female	22	Universidad Jaume I	Espa?a	list9	10	Sj_Adv_V	CTRL_pl	pst	adverb-verb	grammatical	local	0	tense	-0.6	-0.3	0.5	j	j	1	711	Los monitores de nataci¨®n*el verano pasado*ense?aron*a nadar*a los ni?os.	6	9	1	5	1	536	2874	467	503	0	0	0	795	429	394	0	0	0	0	1712	188	457	333	337	445	0
43	Spanish	female	22	Universidad Jaume I	Espa?a	list9	11	Filler	Histor	pst	0	0	0	0	0	0	0	0	j	j	1	532	Con el colapso bancario*en 1929 la econom¨ªa*sufri¨®*un largo per¨ªodo*de crisis.	8	6	2	5	7	394	396	401	423	0	0	0	570	1801	495	645	0	0	0	659	460	390	408	363	408	0
43	Spanish	female	22	Universidad Jaume I	Espa?a	list9	12	Adv_Sj_V	NUM_sg	pst	subject-verb	ungrammatical	local	mismatchnumber	0	0.4	0.133333	0.5	f	f	1	511	Hace un mes*el neur¨®logo*buscaron*un nuevo empleo*en una cl¨ªnica privada.	9	8	2	5	6	321	493	432	0	0	0	0	380	395	0	0	0	0	0	1289	420	140	734	320	327	539
43	Spanish	female	22	Universidad Jaume I	Espa?a	list9	13	Sj_Adv_V	NUM_sg	pst	subject-verb	ungrammatical	distal	mismatchnumber	0	0.4	0.133333	-0.5	f	f	1	696	El concursante*la semana pasada*ganaron*el primer premio*de*la competici¨®n.	6	7	2	6	6	537	1039	0	0	0	0	0	394	533	401	0	0	0	0	452	549	401	406	359	352	397
43	Spanish	female	22	Universidad Jaume I	Espa?a	list9	14	Sj_Adv_V	NUM_2_pl	fut	0	0	0	0	0	0	0	0	f	f	1	691	Estos j¨®venes*ma?ana tarde*ofrecer¨¢*comida a necesitados.	5	8	6	1	12	357	362	0	0	0	0	0	458	716	0	0	0	0	0	409	720	400	465	0	0	0
43	Spanish	female	22	Universidad Jaume I	Espa?a	list9	15	Sj_Adv_V	NUM_2_pl	fut	0	0	0	0	0	0	0	0	f	f	1	651	Los nuevos guionistas*la pr¨®xima semana*explicar¨¢*la trama*a los actores.	6	9	2	5	1	358	414	455	0	0	0	0	419	442	324	0	0	0	0	907	223	361	330	334	412	0
43	Spanish	female	22	Universidad Jaume I	Espa?a	list9	16	Sj_Adv_V	TENSE	pst	adverb-verb	ungrammatical	local	0	tense	-0.6	0.3	0.5	f	j	0	1382	Los aprendices*hace un mes*conseguir¨¢n*un diploma*de estudios avanzados.	3	11	2	7	2	374	715	0	0	0	0	0	458	385	461	0	0	0	0	553	550	554	470	468	515	0
43	Spanish	female	22	Universidad Jaume I	Espa?a	list9	17	Adv_Sj_V	TENSE	pst	adverb-verb	ungrammatical	distal	0	tense	-0.6	0.3	-0.5	f	f	1	615	Hace un mes*los banqueros*aumentar¨¢n*el tipo*de inter¨¦s anual.	9	10	2	4	2	401	417	424	0	0	0	0	718	933	0	0	0	0	0	587	1422	1033	392	402	504	0
43	Spanish	female	22	Universidad Jaume I	Espa?a	list9	18	Adv_Sj_V	PERS	fut	subject-verb	ungrammatical	local	mismatchperson	person	0.4	0.133333	0.5	f	f	1	548	La pr¨®xima semana*el nuevo cartero*entregar¨¢s*el correo*s¨®lo en el centro.	7	10	2	6	4	346	541	463	0	0	0	0	444	381	449	0	0	0	0	893	606	835	549	484	325	387
43	Spanish	female	22	Universidad Jaume I	Espa?a	list9	19	Sj_Adv_V	NUM_2_pl	fut	0	0	0	0	0	0	0	0	f	f	1	1394	Los voluntarios*en dos meses*pintar¨¢*la fachada*del centro social.	5	7	2	7	3	397	451	0	0	0	0	0	362	366	434	0	0	0	0	761	541	539	381	371	408	0
43	Spanish	female	22	Universidad Jaume I	Espa?a	list9	20	Adv_Sj_V	NUM_2_pl	fut	0	0	0	0	0	0	0	0	f	f	1	519	Ma?ana temprano*las madres*quedar¨¢*en la cafeter¨ªa.	6	7	2	2	10	384	433	0	0	0	0	0	355	393	0	0	0	0	0	674	372	423	476	0	0	0
43	Spanish	female	22	Universidad Jaume I	Espa?a	list9	21	Adv_Sj_V	PERS	pst	subject-verb	ungrammatical	local	mismatchperson	person	0.4	0.133333	0.5	f	f	1	883	Anteayer*el mec¨¢nico*reparaste*el coche*de ¨¦poca de Javier.	8	9	2	5	2	433	0	0	0	0	0	0	491	503	0	0	0	0	0	1419	358	379	437	401	314	474
43	Spanish	female	22	Universidad Jaume I	Espa?a	list9	22	Sj_Adv_V	NUM_2_pl	fut	0	0	0	0	0	0	0	0	f	f	1	672	Los candidatos*el pr¨®ximo a?o*presentar¨¢*a la nueva coalici¨®n.	3	10	1	2	5	390	686	0	0	0	0	0	439	483	423	0	0	0	0	642	285	366	305	521	0	0
43	Spanish	female	22	Universidad Jaume I	Espa?a	list9	23	Sj_Adv_V	PERS	pst	subject-verb	ungrammatical	distal	mismatchperson	person	0.4	0.133333	-0.5	f	f	1	608	El jardinero*el mes pasado*arrancaste*las malas hierbas*del jard¨ªn.	6	10	3	5	7	289	330	0	0	0	0	0	759	390	316	0	0	0	0	985	355	327	297	371	483	0
43	Spanish	female	22	Universidad Jaume I	Espa?a	list9	24	Filler	Histor	pst	0	0	0	0	0	0	0	0	j	j	1	42997	Tras a?os de lucha social en Espa?a*en 1931 la mujer*consigui¨®*el derecho*de voto.	5	9	2	7	2	310	362	320	302	328	367	354	339	284	336	465	0	0	0	566	299	449	246	453	0	0
43	Spanish	female	22	Universidad Jaume I	Espa?a	list9	25	Filler	Unagr	fut	0	0	0	0	0	0	0	0	j	j	1	766	Por unos problemas*los profesores*modificaremos*la hora*de la clase del lunes.	10	13	2	4	2	320	347	334	0	0	0	0	368	399	0	0	0	0	0	1325	417	307	402	378	301	375
43	Spanish	female	22	Universidad Jaume I	Espa?a	list9	26	Sj_Adv_V	TENSE	pst	adverb-verb	ungrammatical	local	0	tense	-0.6	0.3	0.5	f	j	0	1026	Los suplentes*el oto?o pasado*sustituir¨¢n*a las profesoras*en baja por maternidad.	6	11	1	3	10	178	214	0	0	0	0	0	490	346	454	0	0	0	0	2793	3731	271	315	418	388	372
43	Spanish	female	22	Universidad Jaume I	Espa?a	list9	27	Adv_Sj_V	NUM_sg	pst	subject-verb	ungrammatical	local	mismatchnumber	0	0.4	0.133333	0.5	f	f	1	768	La semana pasada*el campesino*plantaron*berenjenas*y pimientos.	9	9	10	1	10	323	333	404	0	0	0	0	367	633	0	0	0	0	0	954	356	456	558	0	0	0
43	Spanish	female	22	Universidad Jaume I	Espa?a	list9	28	Sj_Adv_V	NUM_sg	fut	subject-verb	ungrammatical	distal	mismatchnumber	0	0.4	0.133333	-0.5	f	f	1	1285	El arquitecto*el pr¨®ximo a?o*revisar¨¢n*una parte*del proyecto.	3	9	3	5	3	511	360	0	0	0	0	0	409	369	338	0	0	0	0	1274	244	381	344	440	0	0
43	Spanish	female	22	Universidad Jaume I	Espa?a	list9	29	Adv_Sj_V	NUM_2_pl	fut	0	0	0	0	0	0	0	0	f	f	1	438	Ma?ana*mis hermanos*tomar¨¢*caf¨¦*por primera vez.	8	6	4	3	7	279	0	0	0	0	0	0	405	455	0	0	0	0	0	490	615	593	321	540	0	0
43	Spanish	female	22	Universidad Jaume I	Espa?a	list9	30	Filler	Unagr	pst	0	0	0	0	0	0	0	0	j	j	1	608	Con mucha ilusi¨®n*los cient¨ªficos*recibimos*el premio Nobel*de f¨ªsica este a?o.	11	9	2	6	5	469	432	466	0	0	0	0	378	487	0	0	0	0	0	1102	331	309	392	355	278	426
43	Spanish	female	22	Universidad Jaume I	Espa?a	list9	31	Sj_Adv_V	TENSE	fut	adverb-verb	ungrammatical	local	0	tense	-0.6	0.3	0.5	f	f	1	706	Los invitados*ma?ana*llevaron*una botella*de vino tinto.	6	8	3	7	2	259	526	0	0	0	0	0	436	0	0	0	0	0	0	2545	324	459	313	348	440	0
43	Spanish	female	22	Universidad Jaume I	Espa?a	list9	32	Filler	Histor	pst	0	0	0	0	0	0	0	0	j	j	1	542	Despu¨¦s de algunas observaciones*en 1928 Fleming*descubri¨®*la penicilina.	7	9	2	11	0	473	426	470	545	0	0	0	782	641	465	0	0	0	0	634	330	453	0	0	0	0
43	Spanish	female	22	Universidad Jaume I	Espa?a	list9	33	Filler	Histor	pst	0	0	0	0	0	0	0	0	j	j	1	1175	Despu¨¦s del bombardeo*en 1937 Picasso*realiz¨®*el cuadro*de La Guernica.	7	7	2	6	2	454	373	644	0	0	0	0	404	413	375	0	0	0	0	564	403	530	387	284	635	0
43	Spanish	female	22	Universidad Jaume I	Espa?a	list9	34	Sj_Adv_V	NUM_sg	fut	subject-verb	ungrammatical	distal	mismatchnumber	0	0.4	0.133333	-0.5	f	f	1	931	El empleado p¨²blico*ma?ana al mediod¨ªa*conocer¨¢n*al nuevo director general.	8	9	2	5	8	385	472	438	0	0	0	0	557	406	430	0	0	0	0	1487	468	364	221	456	0	0
43	Spanish	female	22	Universidad Jaume I	Espa?a	list9	35	Adv_Sj_V	CTRL_sg	pst	subject-verb	grammatical	local	match	person	0.4	-0.266667	0.5	j	j	1	583	Hace una semana*el estudiante*supo*los resultados*del examen.	10	4	3	10	3	679	420	423	0	0	0	0	488	482	0	0	0	0	0	613	428	399	334	465	0	0
43	Spanish	female	22	Universidad Jaume I	Espa?a	list9	36	Filler	Histor	pst	0	0	0	0	0	0	0	0	j	j	1	658	Tras muchas batallas*en 1821 Napole¨®n*muri¨®*exiliado*en una isla.	8	5	8	2	3	404	431	427	0	0	0	0	428	852	484	0	0	0	0	511	255	527	280	493	0	0
43	Spanish	female	22	Universidad Jaume I	Espa?a	list9	37	Sj_Adv_V	TENSE	fut	adverb-verb	ungrammatical	local	0	tense	-0.6	0.3	0.5	f	f	1	841	Los nuevos dirigentes*la pr¨®xima semana*reemplazaron*los empleados vagos.	6	12	3	9	6	359	411	464	0	0	0	0	366	465	333	0	0	0	0	2940	309	353	370	0	0	0
43	Spanish	female	22	Universidad Jaume I	Espa?a	list9	38	Adv_Sj_V	CTRL_pl	pst	adverb-verb	grammatical	distal	0	tense	-0.6	-0.3	-0.5	j	j	1	645	El oto?o pasado*las monjas j¨®venes*prestaron*ayuda*a las personas sin hogar.	7	9	5	1	3	646	429	410	0	0	0	0	489	529	544	0	0	0	0	953	1186	378	350	357	285	430
43	Spanish	female	22	Universidad Jaume I	Espa?a	list9	39	Adv_Sj_V	NUM_sg	pst	subject-verb	ungrammatical	local	mismatchnumber	0	0.4	0.133333	0.5	f	f	1	1297	El a?o pasado*el fot¨®grafo*viajaron*por ?frica*para retratar la pobreza.	9	8	3	6	4	627	409	452	0	0	0	0	414	487	0	0	0	0	0	802	1649	362	262	296	323	389
43	Spanish	female	22	Universidad Jaume I	Espa?a	list9	40	Adv_Sj_V	NUM_sg	fut	subject-verb	ungrammatical	local	mismatchnumber	0	0.4	0.133333	0.5	f	f	1	732	Ma?ana al mediod¨ªa*el autor del libro*conceder¨¢n*una larga entrevista.	5	10	3	5	11	396	416	485	0	0	0	0	384	375	327	366	0	0	0	1614	274	384	270	0	0	0
43	Spanish	female	22	Universidad Jaume I	Espa?a	list9	41	Adv_Sj_V	PERS	fut	subject-verb	ungrammatical	local	mismatchperson	person	0.4	0.133333	0.5	f	f	1	697	Ma?ana al mediod¨ªa*el amigo soltero*asistir¨¢s*a la boda*de dos amigos ricos.	7	9	1	2	4	452	308	310	0	0	0	0	355	300	383	0	0	0	0	955	319	225	231	378	322	290
43	Spanish	female	22	Universidad Jaume I	Espa?a	list9	42	Adv_Sj_V	CTRL_sg	fut	subject-verb	grammatical	local	match	person	0.4	-0.266667	0.5	j	j	1	720	En dos d¨ªas*el notario*leer¨¢*el testamento*delante de todos los herederos.	7	5	2	10	7	312	382	275	0	0	0	0	323	355	0	0	0	0	0	336	475	426	325	349	267	324
43	Spanish	female	22	Universidad Jaume I	Espa?a	list9	43	Filler	Unagr	pst	0	0	0	0	0	0	0	0	j	j	1	625	De forma pac¨ªfica*los camioneros*bloqueamos*el acceso*a la autopista m¨¢s cercana.	10	10	2	6	1	350	398	405	0	0	0	0	408	553	0	0	0	0	0	819	312	192	376	286	271	372
43	Spanish	female	22	Universidad Jaume I	Espa?a	list9	44	Sj_Adv_V	CTRL_pl	fut	adverb-verb	grammatical	local	0	tense	-0.6	-0.3	0.5	j	j	1	1208	Los escen¨®grafos*el pr¨®ximo mes*encontrar¨¢n*a los t¨¦cnicos*de iluminaci¨®n.	3	11	1	3	8	275	1093	0	0	0	0	0	285	563	1539	0	0	0	0	844	253	487	189	382	409	0
43	Spanish	female	22	Universidad Jaume I	Espa?a	list9	45	Adv_Sj_V	TENSE	fut	adverb-verb	ungrammatical	distal	0	tense	-0.6	0.3	-0.5	f	f	1	681	Ma?ana temprano*los comandantes*alcanzaron*la nueva base militar.	11	10	2	5	4	287	317	0	0	0	0	0	372	771	0	0	0	0	0	1060	1111	216	320	293	0	0
43	Spanish	female	22	Universidad Jaume I	Espa?a	list9	46	Sj_Adv_V	NUM_sg	pst	subject-verb	ungrammatical	distal	mismatchnumber	0	0.4	0.133333	-0.5	f	j	0	796	El poeta sudamericano*ayer por la tarde*atrajeron*la atenci¨®n*de los cr¨ªticos.	5	9	2	8	2	279	212	854	0	0	0	0	618	516	397	244	0	0	0	1422	285	267	217	481	197	0
43	Spanish	female	22	Universidad Jaume I	Espa?a	list9	47	Filler	Histor	pst	0	0	0	0	0	0	0	0	j	j	1	607	Tras algunos a?os*en 1918 la guerra*acab¨®*con la victoria*de los aliados.	6	5	3	2	8	471	361	421	0	0	0	0	317	309	332	368	0	0	0	365	655	441	894	492	312	445
43	Spanish	female	22	Universidad Jaume I	Espa?a	list9	48	Adv_Sj_V	CTRL_sg	pst	subject-verb	grammatical	local	match	person	0.4	-0.266667	0.5	j	j	1	496	El verano pasado*el misionero joven*construy¨®*un pozo*en Somalia.	5	9	2	4	2	437	474	277	0	0	0	0	289	1034	1096	0	0	0	0	347	419	172	412	379	0	0
43	Spanish	female	22	Universidad Jaume I	Espa?a	list9	49	Filler	Histor	pst	0	0	0	0	0	0	0	0	j	j	1	495	Gracias a una manzana*en 1666 Newton*estudi¨®*la gravedad.	6	7	2	9	0	196	375	171	577	0	0	0	431	372	503	0	0	0	0	420	389	419	0	0	0	0
43	Spanish	female	22	Universidad Jaume I	Espa?a	list9	50	Adv_Sj_V	CTRL_sg	fut	subject-verb	grammatical	local	match	person	0.4	-0.266667	0.5	j	j	1	449	Ma?ana temprano*el vigilante*quitar¨¢*los carteles*del muro.	9	7	3	8	3	389	241	0	0	0	0	0	571	531	0	0	0	0	0	297	464	329	352	349	0	0
43	Spanish	female	22	Universidad Jaume I	Espa?a	list9	51	Adv_Sj_V	NUM_sg	fut	subject-verb	ungrammatical	local	mismatchnumber	0	0.4	0.133333	0.5	f	f	1	542	El pr¨®ximo mes*el presidente*firmar¨¢n*un tratado*de paz.	10	8	2	7	2	264	526	373	0	0	0	0	374	610	0	0	0	0	0	1251	206	331	344	773	0	0
43	Spanish	female	22	Universidad Jaume I	Espa?a	list9	52	Adv_Sj_V	CTRL_sg	fut	subject-verb	grammatical	local	match	person	0.4	-0.266667	0.5	j	j	1	667	En algunos d¨ªas*el soldado*examinar¨¢*el mapa*de las zonas m¨¢s peligrosas.	7	9	2	4	2	259	349	268	0	0	0	0	391	453	0	0	0	0	0	372	437	355	290	317	337	291
43	Spanish	female	22	Universidad Jaume I	Espa?a	list9	53	Sj_Adv_V	NUM_2_pl	fut	0	0	0	0	0	0	0	0	f	f	1	788	Los padrinos*ma?ana*manifestar¨¢*alegr¨ªa*en la boda.	6	11	7	2	2	240	410	0	0	0	0	0	591	0	0	0	0	0	0	1280	284	239	281	562	0	0
43	Spanish	female	22	Universidad Jaume I	Espa?a	list9	54	Adv_Sj_V	NUM_sg	pst	subject-verb	ungrammatical	local	mismatchnumber	0	0.4	0.133333	0.5	f	f	1	892	Anoche*la maestra*corrigieron*las tareas*de los alumnos.	7	11	3	6	2	239	0	0	0	0	0	0	264	263	0	0	0	0	0	1085	222	207	294	278	451	0
43	Spanish	female	22	Universidad Jaume I	Espa?a	list9	55	Sj_Adv_V	NUM_sg	pst	subject-verb	ungrammatical	distal	mismatchnumber	0	0.4	0.133333	-0.5	f	f	1	830	La chica*anoche*compraron*unas prendas*muy cara.	6	9	4	7	3	248	460	0	0	0	0	0	648	0	0	0	0	0	0	779	233	219	550	212	0	0
43	Spanish	female	22	Universidad Jaume I	Espa?a	list9	56	Adv_Sj_V	PERS	pst	subject-verb	ungrammatical	local	mismatchperson	person	0.4	0.133333	0.5	f	f	1	840	El oto?o pasado*el le?ador*cortaste*mucha m¨¢s madera.	7	8	5	3	7	404	310	490	0	0	0	0	471	508	0	0	0	0	0	909	237	329	291	0	0	0
43	Spanish	female	22	Universidad Jaume I	Espa?a	list9	57	Sj_Adv_V	NUM_2_pl	fut	0	0	0	0	0	0	0	0	f	f	1	828	Los ba?istas*ma?ana*dejar¨¢*sitio a los surfistas.	6	6	5	1	3	234	555	0	0	0	0	0	268	0	0	0	0	0	0	705	283	363	231	346	0	0
43	Spanish	female	22	Universidad Jaume I	Espa?a	list9	58	Adv_Sj_V	NUM_2_pl	fut	0	0	0	0	0	0	0	0	f	f	1	691	Ma?ana por la tarde*los secretarios generales*llamar¨¢*a los miembros*del partido.	9	7	1	3	8	423	345	370	343	0	0	0	382	364	474	0	0	0	0	455	380	228	228	393	385	0
43	Spanish	female	22	Universidad Jaume I	Espa?a	list9	59	Sj_Adv_V	NUM_2_pl	fut	0	0	0	0	0	0	0	0	f	f	1	796	Los m¨²sicos de jazz*ma?ana a las cinco*comenzar¨¢*el concierto*al aire libre.	5	9	2	9	2	334	395	331	330	0	0	0	372	309	341	319	0	0	0	342	565	323	244	245	302	0
43	Spanish	female	22	Universidad Jaume I	Espa?a	list9	60	Sj_Adv_V	PERS	fut	subject-verb	ungrammatical	distal	mismatchperson	person	0.4	0.133333	-0.5	f	f	1	655	El astronauta*en seis meses*grabar¨¢s*nuevas im¨¢genes*de Marte.	5	8	6	8	2	327	481	0	0	0	0	0	416	534	406	0	0	0	0	876	264	429	336	374	0	0
43	Spanish	female	22	Universidad Jaume I	Espa?a	list9	61	Filler	Histor	pst	0	0	0	0	0	0	0	0	j	j	1	925	Despu¨¦s de su publicaci¨®n*en 1859 el libro de Darwin*fue*prohibido*por la censura.	6	3	9	3	2	318	390	333	405	0	0	0	410	367	317	327	343	341	0	385	321	399	257	514	0	0
43	Spanish	female	22	Universidad Jaume I	Espa?a	list9	62	Adv_Sj_V	NUM_2_pl	fut	0	0	0	0	0	0	0	0	f	f	1	485	En dos d¨ªas*los escaladores*llegar¨¢*a la cumbre*de la monta?a.	11	7	1	2	6	265	285	304	0	0	0	0	370	309	0	0	0	0	0	496	307	244	304	324	267	426
43	Spanish	female	22	Universidad Jaume I	Espa?a	list9	63	Sj_Adv_V	CTRL_sg	pst	subject-verb	grammatical	distal	match	person	0.4	-0.266667	-0.5	j	j	1	603	El ginec¨®logo*el a?o pasado*utiliz¨®*una nueva t¨¦cnica guiada*por ecograf¨ªa.	6	7	3	5	7	214	232	0	0	0	0	0	448	448	297	0	0	0	0	376	432	445	303	218	379	505
43	Spanish	female	22	Universidad Jaume I	Espa?a	list9	64	Adv_Sj_V	NUM_sg	pst	subject-verb	ungrammatical	local	mismatchnumber	0	0.4	0.133333	0.5	f	f	1	718	El mes pasado*el diputado*escogieron*un nuevo presidente.	8	10	2	5	11	225	368	412	0	0	0	0	361	366	0	0	0	0	0	846	720	519	486	0	0	0
43	Spanish	female	22	Universidad Jaume I	Espa?a	list9	65	Filler	Unagr	fut	0	0	0	0	0	0	0	0	j	j	1	580	Durante las navidades*los j¨®venes*organizaremos*unos juegos*en la plaza central.	7	13	4	6	2	261	376	390	0	0	0	0	442	473	0	0	0	0	0	947	396	495	456	434	394	307
43	Spanish	female	22	Universidad Jaume I	Espa?a	list9	66	Adv_Sj_V	PERS	fut	subject-verb	ungrammatical	local	mismatchperson	person	0.4	0.133333	0.5	f	f	1	744	Ma?ana por la tarde*la nueva secretaria*ordenar¨¢s*los archivos*del bufete.	10	9	3	8	3	343	473	424	255	0	0	0	330	377	353	0	0	0	0	2499	1005	165	458	269	0	0
43	Spanish	female	22	Universidad Jaume I	Espa?a	list9	67	Adv_Sj_V	CTRL_sg	pst	subject-verb	grammatical	local	match	person	0.4	-0.266667	0.5	j	j	1	558	Anteayer*el abuelo*regal¨®*un coche*muy caro al nieto.	6	6	2	5	3	244	0	0	0	0	0	0	362	330	0	0	0	0	0	540	396	232	217	299	294	438
43	Spanish	female	22	Universidad Jaume I	Espa?a	list9	68	Sj_Adv_V	NUM_sg	pst	subject-verb	ungrammatical	distal	mismatchnumber	0	0.4	0.133333	-0.5	f	f	1	677	El accionista*ayer temprano*retiraron*la propuesta*de acuerdo.	8	9	2	9	2	236	239	0	0	0	0	0	420	387	0	0	0	0	0	328	486	516	370	503	0	0
43	Spanish	female	22	Universidad Jaume I	Espa?a	list9	69	Sj_Adv_V	CTRL_pl	pst	adverb-verb	grammatical	local	0	tense	-0.6	-0.3	0.5	j	j	1	677	Los futbolistas*anteayer*reclamaron*el gol anulado*por*el ¨¢rbitro.	8	10	2	3	7	329	283	0	0	0	0	0	566	0	0	0	0	0	0	390	993	516	1074	607	289	227
43	Spanish	female	22	Universidad Jaume I	Espa?a	list9	70	Adv_Sj_V	TENSE	fut	adverb-verb	ungrammatical	distal	0	tense	-0.6	0.3	-0.5	f	f	1	611	Ma?ana al mediod¨ªa*los viejos trabajadores*protestaron*enfrente de la empresa.	12	11	8	2	2	201	375	316	0	0	0	0	600	291	562	0	0	0	0	927	219	2243	380	310	0	0
43	Spanish	female	22	Universidad Jaume I	Espa?a	list9	71	Filler	Unagr	fut	0	0	0	0	0	0	0	0	j	j	1	598	Tras la fiesta*los invitados*recogeremos*los platos sucios*r¨¢pidamente.	9	11	3	6	6	658	349	435	0	0	0	0	525	641	0	0	0	0	0	1353	520	707	305	408	0	0
43	Spanish	female	22	Universidad Jaume I	Espa?a	list9	72	Filler	Unagr	pst	0	0	0	0	0	0	0	0	j	j	1	673	En el escenario*los m¨²sicos*cantamos*una canci¨®n*muy conocida en toda Espa?a.	7	8	3	7	3	346	300	383	0	0	0	0	432	471	0	0	0	0	0	448	607	478	335	344	349	397
43	Spanish	female	22	Universidad Jaume I	Espa?a	list9	73	Filler	Histor	pst	0	0	0	0	0	0	0	0	j	j	1	826	Tras a?os de composici¨®n musical*en 1824 Beethoven*complet¨®*la novena sinfon¨ªa.	9	8	2	6	9	354	357	359	445	603	0	0	396	396	449	0	0	0	0	624	278	374	392	0	0	0
43	Spanish	female	22	Universidad Jaume I	Espa?a	list9	74	Sj_Adv_V	CTRL_pl	fut	adverb-verb	grammatical	local	0	tense	-0.6	-0.3	0.5	j	j	1	602	Los agricultores*ma?ana temprano*vender¨¢n*los productos*en el mercado.	8	8	3	9	2	322	615	0	0	0	0	0	425	662	0	0	0	0	0	741	502	279	298	211	423	0
43	Spanish	female	22	Universidad Jaume I	Espa?a	list9	75	Adv_Sj_V	PERS	fut	subject-verb	ungrammatical	local	mismatchperson	person	0.4	0.133333	0.5	f	f	1	716	La pr¨®xima semana*el pintor famoso*traer¨¢s*los cuadros*a la galer¨ªa.	6	7	3	7	1	266	357	303	0	0	0	0	299	341	295	0	0	0	0	359	446	323	292	225	689	0
43	Spanish	female	22	Universidad Jaume I	Espa?a	list9	76	Adv_Sj_V	CTRL_sg	pst	subject-verb	grammatical	local	match	person	0.4	-0.266667	0.5	j	j	1	671	Hace un mes*el ciclista*inici¨®*el entrenamiento*de fortalecimiento.	8	6	2	13	2	361	222	251	0	0	0	0	243	249	0	0	0	0	0	498	331	259	389	310	0	0
43	Spanish	female	22	Universidad Jaume I	Espa?a	list9	77	Filler	Histor	pst	0	0	0	0	0	0	0	0	j	j	1	694	Debido a la mala higiene*en 1347 la peste negra*mat¨®*a milliones*de personas.	5	4	1	9	2	609	494	420	384	415	0	0	429	530	362	430	362	0	0	445	348	360	310	331	0	0
43	Spanish	female	22	Universidad Jaume I	Espa?a	list9	78	Adv_Sj_V	CTRL_pl	pst	adverb-verb	grammatical	distal	0	tense	-0.6	-0.3	-0.5	j	j	1	626	Anoche*los socorristas*salvaron*a un torpe surfista andaluz.	11	8	1	2	5	275	0	0	0	0	0	0	403	304	0	0	0	0	0	1191	471	753	349	721	346	0
43	Spanish	female	22	Universidad Jaume I	Espa?a	list9	79	Sj_Adv_V	TENSE	fut	adverb-verb	ungrammatical	local	0	tense	-0.6	0.3	0.5	f	f	1	508	Los colegas de trabajo*ma?ana por la tarde*informaron*al empleado*del nuevo contrato.	5	10	2	8	3	328	649	357	443	0	0	0	387	370	342	336	0	0	0	789	1142	256	831	261	389	0
43	Spanish	female	22	Universidad Jaume I	Espa?a	list9	80	Sj_Adv_V	PERS	pst	subject-verb	ungrammatical	distal	mismatchperson	person	0.4	0.133333	-0.5	f	f	1	600	El supervisor*el mes pasado*reuniste*a todos los arquitectos*del proyecto.	6	8	1	5	3	311	289	0	0	0	0	0	1198	519	325	0	0	0	0	228	650	525	231	198	358	249
43	Spanish	female	22	Universidad Jaume I	Espa?a	list9	81	Sj_Adv_V	PERS	fut	subject-verb	ungrammatical	distal	mismatchperson	person	0.4	0.133333	-0.5	f	f	1	752	El graduado*el pr¨®ximo mes*mandar¨¢s*la versi¨®n final*de la tesis.	3	8	2	7	5	368	376	0	0	0	0	0	414	620	1497	0	0	0	0	987	283	249	264	286	259	365
43	Spanish	female	22	Universidad Jaume I	Espa?a	list9	82	Filler	Unagr	fut	0	0	0	0	0	0	0	0	j	j	1	558	En la revista*los cr¨ªticos*a?adiremos*comentarios*sobre una nueva pel¨ªcula.	8	10	11	5	3	275	431	315	0	0	0	0	533	353	0	0	0	0	0	361	684	1135	232	184	538	0
43	Spanish	female	22	Universidad Jaume I	Espa?a	list9	83	Filler	Histor	pst	0	0	0	0	0	0	0	0	j	j	1	623	Despu¨¦s de la victoria de los bolcheviques*en 1917 Lenin*guio*la revoluci¨®n.	5	4	2	11	0	182	425	359	559	518	364	1820	472	198	411	0	0	0	0	369	620	368	0	0	0	0
43	Spanish	female	22	Universidad Jaume I	Espa?a	list9	84	Sj_Adv_V	TENSE	fut	adverb-verb	ungrammatical	local	0	tense	-0.6	0.3	0.5	f	j	0	720	Los marineros*en dos d¨ªas*atacaron*el buque mercante.	4	8	2	5	9	221	464	0	0	0	0	0	391	338	473	0	0	0	0	1430	604	693	326	0	0	0
43	Spanish	female	22	Universidad Jaume I	Espa?a	list9	85	Adv_Sj_V	CTRL_pl	fut	adverb-verb	grammatical	distal	0	tense	-0.6	-0.3	-0.5	j	j	1	646	Ma?ana por la noche*los agentes de polic¨ªa*vigilar¨¢n*la periferia*de la ciudad.	7	9	2	9	2	281	293	1043	1112	0	0	0	422	538	403	341	0	0	0	561	668	233	240	335	369	0
43	Spanish	female	22	Universidad Jaume I	Espa?a	list9	86	Filler	Unagr	pst	0	0	0	0	0	0	0	0	j	j	1	558	Tras mucho esfuerzo*los gestores*resolvimos*los problemas fiscales*de las empresas.	8	10	3	9	8	340	401	437	0	0	0	0	343	360	0	0	0	0	0	380	1063	473	383	378	339	402
43	Spanish	female	22	Universidad Jaume I	Espa?a	list9	87	Adv_Sj_V	TENSE	fut	adverb-verb	ungrammatical	distal	0	tense	-0.6	0.3	-0.5	f	f	1	769	Ma?ana por la tarde*las bailarinas de tango*probaron*la nueva coreograf¨ªa.	5	8	2	5	12	634	403	409	156	0	0	0	424	406	512	380	0	0	0	1146	275	207	404	0	0	0
43	Spanish	female	22	Universidad Jaume I	Espa?a	list9	88	Sj_Adv_V	CTRL_pl	fut	adverb-verb	grammatical	local	0	tense	-0.6	-0.3	0.5	j	j	1	746	Los sacerdotes*el pr¨®ximo a?o*casar¨¢n*a los novios*en la catedral de Sevilla.	3	7	1	3	6	271	200	0	0	0	0	0	380	453	918	0	0	0	0	313	1680	178	506	318	324	242
43	Spanish	female	22	Universidad Jaume I	Espa?a	list9	89	Adv_Sj_V	NUM_sg	fut	subject-verb	ungrammatical	local	mismatchnumber	0	0.4	0.133333	0.5	f	f	1	713	En dos meses*el jubilado*participar¨¢n*en un torneo*de bolos.	8	12	2	2	6	277	320	310	0	0	0	0	571	1085	0	0	0	0	0	1965	244	290	228	342	684	0
43	Spanish	female	22	Universidad Jaume I	Espa?a	list9	90	Filler	Histor	pst	0	0	0	0	0	0	0	0	j	j	1	638	Con la invasi¨®n francesa*en 1808 la econom¨ªa espa?ola*empeor¨®*considerablemente.	8	7	18	0	0	242	496	402	380	0	0	0	571	340	464	264	582	0	0	458	494	0	0	0	0	0
43	Spanish	female	22	Universidad Jaume I	Espa?a	list9	91	Adv_Sj_V	NUM_2_pl	fut	0	0	0	0	0	0	0	0	f	f	1	1341	El pr¨®ximo mes*los comisarios*visitar¨¢*de nuevo*a los sospechosos del crimen.	10	8	2	5	1	310	435	556	0	0	0	0	273	303	0	0	0	0	0	1652	226	132	210	276	194	363
43	Spanish	female	22	Universidad Jaume I	Espa?a	list9	92	Adv_Sj_V	TENSE	pst	adverb-verb	ungrammatical	distal	0	tense	-0.6	0.3	-0.5	f	f	1	484	La primavera pasada*los libreros viejos*formar¨¢n*una asociaci¨®n promotora*de lectura.	6	8	3	10	9	283	3361	239	0	0	0	0	831	965	563	0	0	0	0	1009	366	276	151	301	353	0
43	Spanish	female	22	Universidad Jaume I	Espa?a	list9	93	Adv_Sj_V	CTRL_pl	pst	adverb-verb	grammatical	distal	0	tense	-0.6	-0.3	-0.5	j	j	1	775	Anoche*los c¨®micos*contaron*s¨®lo chistes*de pol¨ªticos italianos.	7	8	4	7	2	353	0	0	0	0	0	0	409	692	0	0	0	0	0	332	587	296	289	313	255	0
43	Spanish	female	22	Universidad Jaume I	Espa?a	list9	94	Adv_Sj_V	NUM_2_pl	fut	0	0	0	0	0	0	0	0	f	f	1	448	Ma?ana*los padres*decidir¨¢*el nombre*del beb¨¦.	6	8	2	6	3	266	0	0	0	0	0	0	614	304	0	0	0	0	0	662	415	343	252	419	0	0
43	Spanish	female	22	Universidad Jaume I	Espa?a	list9	95	Filler	Unagr	pst	0	0	0	0	0	0	0	0	j	j	1	936	Hace muchos a?os*los ling¨¹istas*escribimos*un art¨ªculo*de sintaxis.	10	10	2	8	2	324	303	289	0	0	0	0	333	762	0	0	0	0	0	815	668	459	222	577	0	0
43	Spanish	female	22	Universidad Jaume I	Espa?a	list9	96	Adv_Sj_V	CTRL_pl	fut	adverb-verb	grammatical	distal	0	tense	-0.6	-0.3	-0.5	j	j	1	905	Ma?ana durante la sesi¨®n*los psicoanalistas*interpretar¨¢n*el sue?o*del cliente.	14	13	2	5	3	265	635	505	362	0	0	0	337	517	0	0	0	0	0	606	243	205	251	250	0	0
43	Spanish	female	22	Universidad Jaume I	Espa?a	list9	97	Filler	Unagr	pst	0	0	0	0	0	0	0	0	j	j	1	493	En una entrevista*los clientes*exigimos*una bajada*de precio de las viviendas.	8	8	3	6	2	261	532	479	0	0	0	0	455	455	0	0	0	0	0	428	491	658	693	291	238	228
43	Spanish	female	22	Universidad Jaume I	Espa?a	list9	98	Sj_Adv_V	CTRL_sg	fut	subject-verb	grammatical	distal	match	person	0.4	-0.266667	-0.5	j	j	1	766	El vegetariano*ma?ana*podr¨¢*escoger*entre varios platos sin carne.	6	5	7	5	6	215	271	0	0	0	0	0	416	0	0	0	0	0	0	471	388	342	316	350	297	288
43	Spanish	female	22	Universidad Jaume I	Espa?a	list9	99	Sj_Adv_V	CTRL_sg	pst	subject-verb	grammatical	distal	match	person	0.4	-0.266667	-0.5	j	j	1	540	El senador*anteayer*aprob¨®*la nueva ley.	8	6	2	5	4	187	513	0	0	0	0	0	1729	0	0	0	0	0	0	775	282	178	364	0	0	0
43	Spanish	female	22	Universidad Jaume I	Espa?a	list9	100	Sj_Adv_V	CTRL_sg	fut	subject-verb	grammatical	distal	match	person	0.4	-0.266667	-0.5	j	j	1	2526	El explorador*en seis meses*regresar¨¢*de un largo viaje*en ?frica.	5	9	2	2	5	2029	441	0	0	0	0	0	436	723	2197	0	0	0	0	965	363	192	201	223	257	225
43	Spanish	female	22	Universidad Jaume I	Espa?a	list9	101	Adv_Sj_V	PERS	pst	subject-verb	ungrammatical	local	mismatchperson	person	0.4	0.133333	0.5	f	f	1	621	Ayer al mediod¨ªa*la modista joven*acudiste*a la clase*de bordado.	5	8	1	2	5	270	252	1920	0	0	0	0	222	693	514	0	0	0	0	757	201	176	197	337	226	0
43	Spanish	female	22	Universidad Jaume I	Espa?a	list9	102	Adv_Sj_V	CTRL_sg	fut	subject-verb	grammatical	local	match	person	0.4	-0.266667	0.5	j	j	1	492	La pr¨®xima semana*el due?o del pub*cerrar¨¢*la barra*m¨¢s tarde.	3	7	2	5	3	362	467	465	0	0	0	0	431	488	436	481	0	0	0	753	433	338	371	438	0	0
43	Spanish	female	22	Universidad Jaume I	Espa?a	list9	103	Sj_Adv_V	NUM_sg	fut	subject-verb	ungrammatical	distal	mismatchnumber	0	0.4	0.133333	-0.5	f	f	1	932	El ling¨¹ista*en seis meses*hablar¨¢n*en una conferencia*en Potsdam.	5	8	2	3	11	226	567	0	0	0	0	0	390	388	316	0	0	0	0	753	310	212	170	418	384	0
43	Spanish	female	22	Universidad Jaume I	Espa?a	list9	104	Adv_Sj_V	CTRL_pl	fut	adverb-verb	grammatical	distal	0	tense	-0.6	-0.3	-0.5	j	j	1	1042	La pr¨®xima semana*los embajadores rusos*negociar¨¢n*un nuevo acuerdo comercial.	5	10	2	5	7	196	394	536	0	0	0	0	393	257	633	0	0	0	0	654	229	227	228	321	0	0
43	Spanish	female	22	Universidad Jaume I	Espa?a	list9	105	Sj_Adv_V	CTRL_pl	pst	adverb-verb	grammatical	local	0	tense	-0.6	-0.3	0.5	j	j	1	414	Los peregrinos agotados*ayer a la medianoche*terminaron*el camino*de Santiago.	10	10	2	6	2	431	639	536	0	0	0	0	465	477	538	515	0	0	0	534	446	294	253	388	0	0
43	Spanish	female	22	Universidad Jaume I	Espa?a	list9	106	Sj_Adv_V	NUM_2_pl	fut	0	0	0	0	0	0	0	0	f	f	1	778	Los directores*en dos d¨ªas*lanzar¨¢*la nueva pel¨ªcula*en el festival de Cannes.	4	7	2	5	8	192	460	0	0	0	0	0	421	347	511	0	0	0	0	1302	211	380	220	533	304	304
43	Spanish	female	22	Universidad Jaume I	Espa?a	list9	107	Filler	Unagr	pst	0	0	0	0	0	0	0	0	j	j	1	549	Durante la clase*las chicas*apuntamos*poemas*de amor sacados de un libro.	6	9	6	2	4	315	674	336	0	0	0	0	307	443	0	0	0	0	0	485	471	446	515	510	351	348
43	Spanish	female	22	Universidad Jaume I	Espa?a	list9	108	Adv_Sj_V	PERS	pst	subject-verb	ungrammatical	local	mismatchperson	person	0.4	0.133333	0.5	f	f	1	436	El oto?o pasado*el abogado civil*trasladaste*la oficina*a otro edificio.	5	11	2	7	1	227	407	350	0	0	0	0	399	571	728	0	0	0	0	686	266	204	173	620	212	0
43	Spanish	female	22	Universidad Jaume I	Espa?a	list9	109	Sj_Adv_V	CTRL_sg	fut	subject-verb	grammatical	distal	match	person	0.4	-0.266667	-0.5	j	j	1	479	El corredor*el pr¨®ximo a?o*correr¨¢*la famosa marat¨®n*de New York.	3	7	2	6	7	365	365	0	0	0	0	0	350	500	1534	0	0	0	0	637	370	201	326	366	315	306
43	Spanish	female	22	Universidad Jaume I	Espa?a	list9	110	Adv_Sj_V	TENSE	pst	adverb-verb	ungrammatical	distal	0	tense	-0.6	0.3	-0.5	f	f	1	938	Hace algunos d¨ªas*los obreros despedidos*denunciar¨¢n*al jefe*de la compa?¨ªa.	10	11	2	4	2	525	420	445	0	0	0	0	471	482	637	0	0	0	0	612	410	297	263	587	515	0
43	Spanish	female	22	Universidad Jaume I	Espa?a	list9	111	Filler	Histor	pst	0	0	0	0	0	0	0	0	j	j	1	627	Antes de llegar a New York*en 1912 el Titanic*choc¨®*con un iceberg*en el Atl¨¢ntico.	7	5	3	2	7	319	304	322	329	322	342	0	302	327	320	331	0	0	0	323	335	324	297	326	286	306
43	Spanish	female	22	Universidad Jaume I	Espa?a	list9	112	Sj_Adv_V	CTRL_sg	pst	subject-verb	grammatical	distal	match	person	0.4	-0.266667	-0.5	j	j	1	405	El encarcelado*el mes pasado*intent¨®*la fuga*de la c¨¢rcel.	6	7	2	4	2	315	324	0	0	0	0	0	492	440	859	0	0	0	0	598	420	814	238	164	263	0
43	Spanish	female	22	Universidad Jaume I	Espa?a	list9	113	Sj_Adv_V	CTRL_sg	pst	subject-verb	grammatical	distal	match	person	0.4	-0.266667	-0.5	j	j	1	600	El obispo*anteayer*nombr¨®*al nuevo cardenal.	8	6	2	5	9	448	422	0	0	0	0	0	406	0	0	0	0	0	0	1384	226	311	281	0	0	0
43	Spanish	female	22	Universidad Jaume I	Espa?a	list9	114	Adv_Sj_V	CTRL_sg	fut	subject-verb	grammatical	local	match	person	0.4	-0.266667	0.5	j	j	1	578	La pr¨®xima semana*la vecina de casa*adoptar¨¢*a un nuevo gatito.	4	8	1	2	5	187	1078	593	0	0	0	0	475	455	449	383	0	0	0	1374	330	216	217	602	0	0
43	Spanish	female	22	Universidad Jaume I	Espa?a	list9	115	Sj_Adv_V	PERS	pst	subject-verb	ungrammatical	distal	mismatchperson	person	0.4	0.133333	-0.5	f	f	1	906	El viejo pescador*ayer temprano*echaste*las redes*mar adentro.	8	7	3	5	3	295	288	331	0	0	0	0	331	351	0	0	0	0	0	738	247	204	258	258	0	0
43	Spanish	female	22	Universidad Jaume I	Espa?a	list9	116	Sj_Adv_V	PERS	pst	subject-verb	ungrammatical	distal	mismatchperson	person	0.4	0.133333	-0.5	f	f	1	433	El minero irland¨¦s*hace algunos meses*pediste*un sistema*de recogida de carb¨®n.	5	7	2	7	2	388	384	459	0	0	0	0	461	444	398	0	0	0	0	424	381	212	183	153	186	1069
43	Spanish	female	22	Universidad Jaume I	Espa?a	list9	117	Adv_Sj_V	CTRL_pl	fut	adverb-verb	grammatical	distal	0	tense	-0.6	-0.3	-0.5	j	j	1	676	Ma?ana al mediod¨ªa*los jueces de la corte*comunicar¨¢n*la sentencia*al demandado.	5	11	2	9	2	250	475	474	0	0	0	0	461	517	572	447	819	0	0	714	360	193	169	382	0	0
43	Spanish	female	22	Universidad Jaume I	Espa?a	list9	118	Sj_Adv_V	NUM_sg	fut	subject-verb	ungrammatical	distal	mismatchnumber	0	0.4	0.133333	-0.5	f	f	1	654	La profesora*en dos meses*acompa?ar¨¢n*a los estudiantes*en una excursi¨®n.	5	11	1	3	11	181	365	0	0	0	0	0	339	301	365	0	0	0	0	415	572	431	237	351	216	229
43	Spanish	female	22	Universidad Jaume I	Espa?a	list9	119	Sj_Adv_V	PERS	fut	subject-verb	ungrammatical	distal	mismatchperson	person	0.4	0.133333	-0.5	f	f	1	527	El viejo alcalde*la pr¨®xima semana*abandonar¨¢s*la oficina*en el municipio.	6	11	2	7	2	358	717	677	0	0	0	0	849	675	750	0	0	0	0	898	445	338	267	243	258	0
43	Spanish	female	22	Universidad Jaume I	Espa?a	list9	120	Filler	Unagr	fut	0	0	0	0	0	0	0	0	j	j	1	1110	Ma?ana*los millonarios*alquilaremos*unas joyas valiosas*para la ceremonia.	11	12	4	5	8	445	0	0	0	0	0	0	527	615	0	0	0	0	0	1038	410	512	426	361	286	463
43	Spanish	female	22	Universidad Jaume I	Espa?a	list9	121	Adv_Sj_V	CTRL_pl	fut	adverb-verb	grammatical	distal	0	tense	-0.6	-0.3	-0.5	j	j	1	775	El pr¨®ximo invierno*los masajistas del balneario*aplicar¨¢n*un nuevo masaje.	9	9	2	5	7	524	602	1086	0	0	0	0	565	784	495	912	0	0	0	788	709	310	227	0	0	0
43	Spanish	female	22	Universidad Jaume I	Espa?a	list9	122	Sj_Adv_V	TENSE	pst	adverb-verb	ungrammatical	local	0	tense	-0.6	0.3	0.5	f	f	1	639	Los escultores*hace un mes*colocar¨¢n*las estatuas*en el nuevo museo.	3	9	3	8	2	436	597	0	0	0	0	0	568	461	436	0	0	0	0	732	456	320	331	251	261	378
43	Spanish	female	22	Universidad Jaume I	Espa?a	list9	123	Filler	Histor	pst	0	0	0	0	0	0	0	0	j	j	1	563	Despu¨¦s de un largo viaje*en 1492 Col¨®n*desembarc¨®*en el Nuevo Mundo.	5	10	2	2	5	599	453	424	416	408	0	0	438	477	443	0	0	0	0	404	353	209	193	332	0	0
43	Spanish	female	22	Universidad Jaume I	Espa?a	list9	124	Filler	Histor	pst	0	0	0	0	0	0	0	0	j	j	1	1510	Gracias al telescopio*en 1609 Galileo*observ¨®*la luna*y los planetas.	7	7	2	4	1	224	428	854	0	0	0	0	780	480	736	0	0	0	0	484	348	252	281	209	257	0
43	Spanish	female	22	Universidad Jaume I	Espa?a	list9	125	Filler	Histor	pst	0	0	0	0	0	0	0	0	j	j	1	559	Tras la muerte de Franco*en 1978 el pueblo espa?ol*vot¨®*la constituci¨®n.	7	4	2	13	0	342	398	391	358	383	0	0	370	326	329	344	422	0	0	297	203	208	0	0	0	0
43	Spanish	female	22	Universidad Jaume I	Espa?a	list9	126	Sj_Adv_V	CTRL_pl	fut	adverb-verb	grammatical	local	0	tense	-0.6	-0.3	0.5	j	j	1	553	Los limpiadores*ma?ana temprano*lavar¨¢n*el suelo*de la sala de actos.	8	7	2	5	2	272	297	0	0	0	0	0	324	410	0	0	0	0	0	724	350	227	211	201	212	216
43	Spanish	female	22	Universidad Jaume I	Espa?a	list9	127	Filler	Histor	pst	0	0	0	0	0	0	0	0	j	j	1	771	Despu¨¦s de muchos cuadros*en 1503 Leonardo da Vinci*pint¨®*La Gioconda.	5	5	2	9	0	264	404	674	402	0	0	0	659	389	364	450	429	0	0	340	252	223	0	0	0	0
43	Spanish	female	22	Universidad Jaume I	Espa?a	list9	128	Sj_Adv_V	NUM_2_pl	fut	0	0	0	0	0	0	0	0	f	f	1	544	Los ladrones*ma?ana tarde*entrar¨¢*por esta puerta.	5	7	3	4	7	305	257	0	0	0	0	0	323	685	0	0	0	0	0	819	199	188	177	0	0	0
43	Spanish	female	22	Universidad Jaume I	Espa?a	list9	129	Filler	Unagr	fut	0	0	0	0	0	0	0	0	j	j	1	838	Tras el desayuno*los corredores*practicaremos*el recorrido*de la pr¨®xima marat¨®n.	10	13	2	9	2	390	406	592	0	0	0	0	964	1199	0	0	0	0	0	801	440	289	311	260	274	353
43	Spanish	female	22	Universidad Jaume I	Espa?a	list9	130	Sj_Adv_V	CTRL_sg	pst	subject-verb	grammatical	distal	match	person	0.4	-0.266667	-0.5	j	j	1	846	El empresario*el a?o pasado*despidi¨®*a todos los obreros*de la empresa.	6	8	1	5	3	352	418	0	0	0	0	0	461	438	375	0	0	0	0	391	407	391	405	373	374	402
43	Spanish	female	22	Universidad Jaume I	Espa?a	list9	131	Sj_Adv_V	TENSE	pst	adverb-verb	ungrammatical	local	0	tense	-0.6	0.3	0.5	f	f	1	815	Los pastores de ovejas*el invierno pasado*har¨¢n*queso*de forma artesanal.	6	5	5	2	5	304	364	457	405	0	0	0	366	589	431	0	0	0	0	460	657	424	183	169	0	0
43	Spanish	female	22	Universidad Jaume I	Espa?a	list9	132	Sj_Adv_V	CTRL_pl	pst	adverb-verb	grammatical	local	0	tense	-0.6	-0.3	0.5	j	j	1	519	Las feministas*el mes pasado*discutieron*sobre la violencia machista.	6	11	5	2	9	315	353	0	0	0	0	0	518	462	362	0	0	0	0	413	395	254	334	252	0	0
43	Spanish	female	22	Universidad Jaume I	Espa?a	list9	133	Adv_Sj_V	PERS	pst	subject-verb	ungrammatical	local	mismatchperson	person	0.4	0.133333	0.5	f	f	1	539	Anoche*el jurado*elegiste*la vencedora*del concurso de belleza.	6	8	2	9	3	244	0	0	0	0	0	0	443	498	0	0	0	0	0	1405	363	225	216	181	170	667
43	Spanish	female	22	Universidad Jaume I	Espa?a	list9	134	Adv_Sj_V	CTRL_pl	pst	adverb-verb	grammatical	distal	0	tense	-0.6	-0.3	-0.5	j	j	1	566	Ayer*los c¨®nsules*invitaron*algunos empresarios*a la embajada espa?ola.	8	9	7	11	1	386	0	0	0	0	0	0	487	710	0	0	0	0	0	727	1181	1199	625	3456	265	181
43	Spanish	female	22	Universidad Jaume I	Espa?a	list9	135	Sj_Adv_V	CTRL_pl	fut	adverb-verb	grammatical	local	0	tense	-0.6	-0.3	0.5	j	j	1	648	Los pilotos espa?oles*ma?ana por la noche*luchar¨¢n*por la victoria*del Gran Premio.	5	8	3	2	8	450	819	1753	0	0	0	0	748	754	340	288	0	0	0	774	337	215	256	240	387	492
43	Spanish	female	22	Universidad Jaume I	Espa?a	list9	136	Adv_Sj_V	NUM_2_pl	fut	0	0	0	0	0	0	0	0	f	f	1	582	Ma?ana temprano*mis t¨ªas*organizar¨¢*una gran fiesta.	4	10	3	4	7	378	441	0	0	0	0	0	529	414	0	0	0	0	0	667	418	264	309	0	0	0
43	Spanish	female	22	Universidad Jaume I	Espa?a	list9	137	Sj_Adv_V	NUM_sg	fut	subject-verb	ungrammatical	distal	mismatchnumber	0	0.4	0.133333	-0.5	f	f	1	996	El teniente coronel*ma?ana por la noche*ocupar¨¢n*la base enemiga*m¨¢s peligrosa.	5	8	2	4	7	455	515	842	0	0	0	0	654	1090	980	491	0	0	0	553	529	243	171	188	304	0
43	Spanish	female	22	Universidad Jaume I	Espa?a	list9	138	Adv_Sj_V	NUM_2_pl	fut	0	0	0	0	0	0	0	0	f	f	1	470	Ma?ana temprano*los comerciantes*empezar¨¢*las rebajas*de ventas.	12	8	3	7	2	369	681	0	0	0	0	0	528	711	0	0	0	0	0	2436	218	183	172	259	0	0
43	Spanish	female	22	Universidad Jaume I	Espa?a	list9	139	Adv_Sj_V	TENSE	pst	adverb-verb	ungrammatical	distal	0	tense	-0.6	0.3	-0.5	f	f	1	474	Hace un mes*las aprendizas*trabajar¨¢n*con un famoso peluquero colombiano.	10	10	3	2	6	407	355	393	0	0	0	0	412	368	0	0	0	0	0	1447	1338	245	205	244	448	0
43	Spanish	female	22	Universidad Jaume I	Espa?a	list9	140	Adv_Sj_V	NUM_2_pl	fut	0	0	0	0	0	0	0	0	f	f	1	881	Ma?ana por la tarde*los hinchas valientes*escuchar¨¢*el partido*en la radio.	9	9	2	7	2	359	431	414	369	0	0	0	296	423	757	0	0	0	0	3057	238	183	177	265	430	0
43	Spanish	female	22	Universidad Jaume I	Espa?a	list9	141	Adv_Sj_V	TENSE	fut	adverb-verb	ungrammatical	distal	0	tense	-0.6	0.3	-0.5	f	j	0	603	El pr¨®ximo mes*los millonarios*comieron*en el nuevo restaurante*de lujo en Dub¨¢i.	11	8	2	2	5	361	422	3247	0	0	0	0	476	649	0	0	0	0	0	949	436	266	232	309	242	203
43	Spanish	female	22	Universidad Jaume I	Espa?a	list9	142	Sj_Adv_V	PERS	pst	subject-verb	ungrammatical	distal	mismatchperson	person	0.4	0.133333	-0.5	f	f	1	558	El presentador*hace dos meses*lideraste*un nuevo programa televisivo.	5	9	2	5	8	325	438	0	0	0	0	0	646	374	409	0	0	0	0	1593	181	395	183	183	0	0
43	Spanish	female	22	Universidad Jaume I	Espa?a	list9	143	Filler	Unagr	pst	0	0	0	0	0	0	0	0	j	j	1	1281	Hace unos d¨ªas*los libreros*anunciamos*la publicaci¨®n*de una nueva novela.	8	10	2	11	2	622	433	574	0	0	0	0	541	797	0	0	0	0	0	751	381	237	278	259	245	271
43	Spanish	female	22	Universidad Jaume I	Espa?a	list9	144	Sj_Adv_V	NUM_sg	pst	subject-verb	ungrammatical	distal	mismatchnumber	0	0.4	0.133333	-0.5	f	f	1	927	El panadero del barrio*ayer al mediod¨ªa*sacaron*s¨®lo pan integral*del horno.	8	7	4	3	8	388	467	440	564	0	0	0	447	665	452	0	0	0	0	727	409	210	231	311	247	0
43	Spanish	female	22	Universidad Jaume I	Espa?a	list9	145	Filler	Histor	pst	0	0	0	0	0	0	0	0	j	j	1	682	Despu¨¦s de complejos c¨¢lculos matem¨¢ticos*en 1916 Einstein*teoriz¨®*la relatividad.	8	7	2	12	0	524	442	433	1037	568	0	0	346	210	432	0	0	0	0	436	234	196	0	0	0	0
43	Spanish	female	22	Universidad Jaume I	Espa?a	list9	146	Sj_Adv_V	TENSE	pst	adverb-verb	ungrammatical	local	0	tense	-0.6	0.3	0.5	f	j	0	1005	Los jugadores de baloncesto*ayer en la entrevista*negar¨¢n*el uso*de dopaje.	10	7	2	3	2	492	417	382	380	0	0	0	396	411	433	515	0	0	0	476	433	352	395	883	0	0
43	Spanish	female	22	Universidad Jaume I	Espa?a	list9	147	Sj_Adv_V	CTRL_sg	fut	subject-verb	grammatical	distal	match	person	0.4	-0.266667	-0.5	j	j	1	587	El psicoterapeuta*la pr¨®xima semana*enviar¨¢*una carta*a la comisi¨®n.	6	7	3	5	1	293	1041	0	0	0	0	0	455	461	654	0	0	0	0	474	332	203	224	266	443	0
43	Spanish	female	22	Universidad Jaume I	Espa?a	list9	148	Filler	Histor	pst	0	0	0	0	0	0	0	0	j	j	1	671	Con la imprenta de Gutenberg*en 1455 la difusi¨®n de los libros*aument¨®*altamente.	6	7	10	0	0	421	453	429	417	706	0	0	365	452	318	380	266	368	320	432	278	0	0	0	0	0
43	Spanish	female	22	Universidad Jaume I	Espa?a	list9	149	Adv_Sj_V	CTRL_pl	pst	adverb-verb	grammatical	distal	0	tense	-0.6	-0.3	-0.5	j	j	1	463	Anteayer*los detectives*completaron*el reconocimiento*en el lugar del crimen.	10	11	2	14	2	609	0	0	0	0	0	0	733	630	0	0	0	0	0	964	597	1096	336	264	280	246
43	Spanish	female	22	Universidad Jaume I	Espa?a	list9	150	Filler	Unagr	fut	0	0	0	0	0	0	0	0	j	j	1	597	Para la nueva exposici¨®n*los escultores*colocaremos*las estatuas*en el parque.	10	11	3	8	2	377	357	356	365	0	0	0	530	835	0	0	0	0	0	716	585	281	187	396	205	0
43	Spanish	female	22	Universidad Jaume I	Espa?a	list9	151	Filler	Unagr	pst	0	0	0	0	0	0	0	0	j	j	1	918	Anoche*los m¨¦dicos*ayudamos*a las v¨ªctimas*del accidente de coche.	7	8	1	3	8	635	0	0	0	0	0	0	472	543	0	0	0	0	0	587	453	428	345	370	365	308
43	Spanish	female	22	Universidad Jaume I	Espa?a	list9	152	Adv_Sj_V	PERS	fut	subject-verb	ungrammatical	local	mismatchperson	person	0.4	0.133333	0.5	f	f	1	556	En algunos d¨ªas*el universitario*dirigir¨¢s*la manifestaci¨®n*contra el ministerio.	13	9	2	13	6	361	480	446	0	0	0	0	560	580	0	0	0	0	0	792	372	287	272	222	294	0
43	Spanish	female	22	Universidad Jaume I	Espa?a	list9	153	Sj_Adv_V	CTRL_sg	fut	subject-verb	grammatical	distal	match	person	0.4	-0.266667	-0.5	j	j	1	872	La vieja actriz*el pr¨®ximo a?o*abrir¨¢*una academia*de teatro muy importante.	3	6	3	8	2	296	294	289	0	0	0	0	341	388	523	0	0	0	0	496	348	227	280	230	231	189
43	Spanish	female	22	Universidad Jaume I	Espa?a	list9	154	Adv_Sj_V	CTRL_sg	pst	subject-verb	grammatical	local	match	person	0.4	-0.266667	0.5	j	j	1	532	Hace algunos d¨ªas*la h¨¢bil pastelera*adorn¨®*las tartas*de chocolate.	9	6	3	6	2	264	463	435	0	0	0	0	390	380	662	0	0	0	0	915	231	229	272	294	0	0
43	Spanish	female	22	Universidad Jaume I	Espa?a	list9	155	Filler	Unagr	fut	0	0	0	0	0	0	0	0	j	j	1	519	Durante toda la semana*las enfermeras*curaremos*al hombre accidentado.	10	9	2	6	12	432	425	353	360	0	0	0	346	482	0	0	0	0	0	458	653	528	263	0	0	0
43	Spanish	female	22	Universidad Jaume I	Espa?a	list9	156	Sj_Adv_V	PERS	fut	subject-verb	ungrammatical	distal	mismatchperson	person	0.4	0.133333	-0.5	f	f	1	1017	El vendedor de telas*ma?ana por la tarde*dispondr¨¢s*la mercanc¨ªa*en las casetas.	5	10	2	9	2	372	431	445	670	0	0	0	432	441	381	948	0	0	0	924	336	206	289	234	270	0
43	Spanish	female	22	Universidad Jaume I	Espa?a	list9	157	Adv_Sj_V	NUM_2_pl	fut	0	0	0	0	0	0	0	0	f	f	1	625	Ma?ana temprano*las maquilladoras*arreglar¨¢*a las modelos*para el desfile.	13	9	1	3	7	478	539	0	0	0	0	0	337	489	0	0	0	0	0	789	611	188	187	189	189	269
43	Spanish	female	22	Universidad Jaume I	Espa?a	list9	158	Filler	Unagr	pst	0	0	0	0	0	0	0	0	j	j	1	1554	Tras la reuni¨®n*los ingenieros*encargamos*una nueva m¨¢quina*de construcci¨®n.	10	10	3	5	7	387	390	415	0	0	0	0	425	544	0	0	0	0	0	914	272	196	216	209	229	0
43	Spanish	female	22	Universidad Jaume I	Espa?a	list9	159	Sj_Adv_V	TENSE	fut	adverb-verb	ungrammatical	local	0	tense	-0.6	0.3	0.5	f	f	1	681	Los veteranos de guerra*ma?ana por la noche*contaron*sus experiencias*en Vietnam.	5	8	3	12	2	313	459	459	576	0	0	0	546	523	557	503	0	0	0	583	643	331	223	465	0	0
43	Spanish	female	22	Universidad Jaume I	Espa?a	list9	160	Sj_Adv_V	PERS	fut	subject-verb	ungrammatical	distal	mismatchperson	person	0.4	0.133333	-0.5	f	f	1	1054	El barrendero*ma?ana temprano*recoger¨¢s*la basura*s¨®lo en el centro.	8	9	2	6	4	467	426	0	0	0	0	0	536	445	0	0	0	0	0	478	398	197	195	189	216	243
44	Spanish	male	19	Universitat Pompeu Fabra	Catalunya	list10	1	Filler	Unagr	fut	0	0	0	0	0	0	0	0	j	f	0	422	Tras la cena*los cocineros*prepararemos*una tarta*de chocolate y frutos secos.	9	12	3	5	2	306	238	439	0	0	0	0	394	451	0	0	0	0	0	242	456	214	162	179	167	235
44	Spanish	male	19	Universitat Pompeu Fabra	Catalunya	list10	2	Sj_Adv_V	NUM_2_pl	fut	0	0	0	0	0	0	0	0	f	f	1	406	Estos chicos*ma?ana tarde*defender¨¢*a sus hermanos.	5	9	1	3	9	228	393	0	0	0	0	0	244	379	0	0	0	0	0	640	212	163	190	0	0	0
44	Spanish	male	19	Universitat Pompeu Fabra	Catalunya	list10	3	Sj_Adv_V	CTRL_pl	fut	adverb-verb	grammatical	local	0	tense	-0.6	-0.3	0.5	j	j	1	841	Los cr¨ªticos de cine*ma?ana a las dos*almorzar¨¢n*con un famoso director americano.	3	10	3	2	6	524	243	337	217	0	0	0	311	292	270	393	0	0	0	295	493	189	176	169	189	0
44	Spanish	male	19	Universitat Pompeu Fabra	Catalunya	list10	4	Sj_Adv_V	CTRL_sg	fut	subject-verb	grammatical	distal	match	person	0.4	-0.266667	-0.5	j	j	1	406	El ni?o deportista*ma?ana a las dos*jugar¨¢*al f¨²tbol*con sus amigos.	3	6	2	6	3	224	241	262	0	0	0	0	389	287	219	206	0	0	0	490	369	198	168	173	316	0
44	Spanish	male	19	Universitat Pompeu Fabra	Catalunya	list10	5	Sj_Adv_V	CTRL_sg	pst	subject-verb	grammatical	distal	match	person	0.4	-0.266667	-0.5	j	j	1	944	El monje*anteayer*ofreci¨®*alimentos*a los pobres del barrio.	8	7	9	1	3	222	281	0	0	0	0	0	278	0	0	0	0	0	0	353	375	196	172	170	177	186
44	Spanish	male	19	Universitat Pompeu Fabra	Catalunya	list10	6	Sj_Adv_V	CTRL_pl	fut	adverb-verb	grammatical	local	0	tense	-0.6	-0.3	0.5	j	j	1	910	Los camioneros*ma?ana*recorrer¨¢n*m¨¢s de doscientos kil¨®metros.	6	10	3	2	10	232	561	0	0	0	0	0	411	0	0	0	0	0	0	564	1227	195	178	159	0	0
44	Spanish	male	19	Universitat Pompeu Fabra	Catalunya	list10	7	Adv_Sj_V	CTRL_pl	pst	adverb-verb	grammatical	distal	0	tense	-0.6	-0.3	-0.5	j	j	1	388	Hace algunos d¨ªas*los en¨®logos expertos*cambiaron*la carta*de vinos.	8	9	2	5	2	226	392	334	0	0	0	0	257	351	590	0	0	0	0	2350	178	175	186	197	0	0
44	Spanish	male	19	Universitat Pompeu Fabra	Catalunya	list10	8	Filler	Unagr	fut	0	0	0	0	0	0	0	0	j	f	0	486	La ma?ana pr¨®xima*los panaderos*dise?aremos*unos moldes*para hacer bizcochos.	9	11	4	6	4	225	284	250	0	0	0	0	385	273	0	0	0	0	0	949	200	176	160	166	179	0
44	Spanish	male	19	Universitat Pompeu Fabra	Catalunya	list10	9	Filler	Histor	pst	0	0	0	0	0	0	0	0	j	j	1	454	Desde su construcci¨®n*en 1961 el muro de Berl¨ªn*separ¨®*la ciudad*en dos.	6	6	2	6	2	280	292	647	0	0	0	0	512	262	330	185	175	168	0	194	180	191	290	449	0	0
44	Spanish	male	19	Universitat Pompeu Fabra	Catalunya	list10	10	Adv_Sj_V	CTRL_pl	pst	adverb-verb	grammatical	distal	0	tense	-0.6	-0.3	-0.5	j	j	1	565	El verano pasado*los monitores de nataci¨®n*ense?aron*a nadar*a los ni?os.	8	9	1	5	1	451	364	544	0	0	0	0	265	531	266	347	0	0	0	641	200	198	191	629	366	0
44	Spanish	male	19	Universitat Pompeu Fabra	Catalunya	list10	11	Filler	Histor	pst	0	0	0	0	0	0	0	0	j	j	1	447	Con el colapso bancario*en 1929 la econom¨ªa*sufri¨®*un largo per¨ªodo*de crisis.	8	6	2	5	7	267	302	326	598	0	0	0	286	355	233	191	0	0	0	137	202	182	195	198	383	0
44	Spanish	male	19	Universitat Pompeu Fabra	Catalunya	list10	12	Sj_Adv_V	CTRL_pl	pst	adverb-verb	grammatical	local	0	tense	-0.6	-0.3	0.5	j	j	1	358	Los neur¨®logos*hace un mes*buscaron*un nuevo empleo*en una cl¨ªnica privada.	3	8	2	5	6	227	340	0	0	0	0	0	246	381	241	0	0	0	0	655	226	204	207	206	196	197
44	Spanish	male	19	Universitat Pompeu Fabra	Catalunya	list10	13	Adv_Sj_V	NUM_sg	pst	subject-verb	ungrammatical	local	mismatchnumber	0	0.4	0.133333	0.5	f	f	1	626	La semana pasada*el concursante*ganaron*el primer premio*de*la competici¨®n.	11	7	2	6	6	292	360	463	0	0	0	0	340	321	0	0	0	0	0	427	255	217	193	201	216	214
44	Spanish	male	19	Universitat Pompeu Fabra	Catalunya	list10	14	Sj_Adv_V	NUM_2_pl	fut	0	0	0	0	0	0	0	0	f	f	1	482	Estos j¨®venes*ma?ana tarde*ofrecer¨¢*comida a necesitados.	5	8	6	1	12	221	286	0	0	0	0	0	242	357	0	0	0	0	0	268	445	309	463	0	0	0
44	Spanish	male	19	Universitat Pompeu Fabra	Catalunya	list10	15	Sj_Adv_V	NUM_2_pl	fut	0	0	0	0	0	0	0	0	f	f	1	389	Los nuevos guionistas*la pr¨®xima semana*explicar¨¢*la trama*a los actores.	6	9	2	5	1	295	400	471	0	0	0	0	261	194	543	0	0	0	0	579	182	184	165	198	191	0
44	Spanish	male	19	Universitat Pompeu Fabra	Catalunya	list10	16	Adv_Sj_V	TENSE	pst	adverb-verb	ungrammatical	distal	0	tense	-0.6	0.3	-0.5	f	f	1	439	Hace un mes*los aprendices*conseguir¨¢n*un diploma*de estudios avanzados.	10	11	2	7	2	244	229	219	0	0	0	0	218	281	0	0	0	0	0	678	293	262	746	203	170	0
44	Spanish	male	19	Universitat Pompeu Fabra	Catalunya	list10	17	Sj_Adv_V	CTRL_sg	pst	subject-verb	grammatical	distal	match	person	0.4	-0.266667	-0.5	j	j	1	595	El banquero*hace un mes*aument¨®*el tipo*de inter¨¦s anual.	3	7	2	4	2	270	295	0	0	0	0	0	327	358	325	0	0	0	0	395	239	219	194	209	466	0
44	Spanish	male	19	Universitat Pompeu Fabra	Catalunya	list10	18	Sj_Adv_V	NUM_sg	fut	subject-verb	ungrammatical	distal	mismatchnumber	0	0.4	0.133333	-0.5	f	f	1	568	El nuevo cartero*la pr¨®xima semana*entregar¨¢n*el correo*s¨®lo en el centro.	6	10	2	6	4	304	268	247	0	0	0	0	427	518	362	0	0	0	0	594	195	188	205	175	180	230
44	Spanish	male	19	Universitat Pompeu Fabra	Catalunya	list10	19	Sj_Adv_V	NUM_2_pl	fut	0	0	0	0	0	0	0	0	f	f	1	524	Los voluntarios*en dos meses*pintar¨¢*la fachada*del centro social.	5	7	2	7	3	237	467	0	0	0	0	0	371	285	233	0	0	0	0	599	195	173	179	191	181	0
44	Spanish	male	19	Universitat Pompeu Fabra	Catalunya	list10	20	Adv_Sj_V	NUM_2_pl	fut	0	0	0	0	0	0	0	0	f	f	1	440	Ma?ana temprano*las madres*quedar¨¢*en la cafeter¨ªa.	6	7	2	2	10	251	346	0	0	0	0	0	316	335	0	0	0	0	0	902	210	173	172	0	0	0
44	Spanish	male	19	Universitat Pompeu Fabra	Catalunya	list10	21	Sj_Adv_V	NUM_sg	pst	subject-verb	ungrammatical	distal	mismatchnumber	0	0.4	0.133333	-0.5	f	f	1	414	El mec¨¢nico*anteayer*repararon*el coche*de ¨¦poca de Javier.	8	9	2	5	2	248	318	0	0	0	0	0	271	0	0	0	0	0	0	356	334	251	292	239	167	173
44	Spanish	male	19	Universitat Pompeu Fabra	Catalunya	list10	22	Sj_Adv_V	NUM_2_pl	fut	0	0	0	0	0	0	0	0	f	f	1	471	Los candidatos*el pr¨®ximo a?o*presentar¨¢*a la nueva coalici¨®n.	3	10	1	2	5	319	507	0	0	0	0	0	312	475	587	0	0	0	0	770	552	226	182	161	0	0
44	Spanish	male	19	Universitat Pompeu Fabra	Catalunya	list10	23	Adv_Sj_V	PERS	pst	subject-verb	ungrammatical	local	mismatchperson	person	0.4	0.133333	0.5	f	f	1	370	El mes pasado*el jardinero*arrancaste*las malas hierbas*del jard¨ªn.	9	10	3	5	7	262	332	309	0	0	0	0	336	434	0	0	0	0	0	288	419	207	181	184	249	0
44	Spanish	male	19	Universitat Pompeu Fabra	Catalunya	list10	24	Filler	Histor	pst	0	0	0	0	0	0	0	0	j	j	1	658	Tras a?os de lucha social en Espa?a*en 1931 la mujer*consigui¨®*el derecho*de voto.	5	9	2	7	2	238	358	303	294	238	213	215	349	197	202	178	0	0	0	184	196	205	206	439	0	0
44	Spanish	male	19	Universitat Pompeu Fabra	Catalunya	list10	25	Filler	Unagr	fut	0	0	0	0	0	0	0	0	j	f	0	422	Por unos problemas*los profesores*modificaremos*la hora*de la clase del lunes.	10	13	2	4	2	244	356	257	0	0	0	0	420	323	0	0	0	0	0	841	210	173	183	184	192	186
44	Spanish	male	19	Universitat Pompeu Fabra	Catalunya	list10	26	Adv_Sj_V	TENSE	pst	adverb-verb	ungrammatical	distal	0	tense	-0.6	0.3	-0.5	f	f	1	830	El oto?o pasado*los suplentes*sustituir¨¢n*a las profesoras*en baja por maternidad.	9	11	1	3	10	271	253	271	0	0	0	0	292	334	0	0	0	0	0	671	203	209	185	191	196	195
44	Spanish	male	19	Universitat Pompeu Fabra	Catalunya	list10	27	Sj_Adv_V	CTRL_pl	pst	adverb-verb	grammatical	local	0	tense	-0.6	-0.3	0.5	j	j	1	519	Los campesinos*la semana pasada*plantaron*berenjenas*y pimientos.	6	9	10	1	10	253	624	0	0	0	0	0	499	585	377	0	0	0	0	643	204	188	206	0	0	0
44	Spanish	male	19	Universitat Pompeu Fabra	Catalunya	list10	28	Adv_Sj_V	NUM_sg	fut	subject-verb	ungrammatical	local	mismatchnumber	0	0.4	0.133333	0.5	f	f	1	775	El pr¨®ximo a?o*el arquitecto*revisar¨¢n*una parte*del proyecto.	10	9	3	5	3	289	273	275	0	0	0	0	357	528	0	0	0	0	0	558	191	197	163	203	0	0
44	Spanish	male	19	Universitat Pompeu Fabra	Catalunya	list10	29	Adv_Sj_V	NUM_2_pl	fut	0	0	0	0	0	0	0	0	f	f	1	567	Ma?ana*mis hermanos*tomar¨¢*caf¨¦*por primera vez.	8	6	4	3	7	268	0	0	0	0	0	0	294	269	0	0	0	0	0	252	221	186	183	223	0	0
44	Spanish	male	19	Universitat Pompeu Fabra	Catalunya	list10	30	Filler	Unagr	pst	0	0	0	0	0	0	0	0	j	f	0	675	Con mucha ilusi¨®n*los cient¨ªficos*recibimos*el premio Nobel*de f¨ªsica este a?o.	11	9	2	6	5	214	256	242	0	0	0	0	244	245	0	0	0	0	0	666	214	181	197	193	189	196
44	Spanish	male	19	Universitat Pompeu Fabra	Catalunya	list10	31	Adv_Sj_V	TENSE	fut	adverb-verb	ungrammatical	distal	0	tense	-0.6	0.3	-0.5	f	f	1	391	Ma?ana*los invitados*llevaron*una botella*de vino tinto.	9	8	3	7	2	268	0	0	0	0	0	0	289	284	0	0	0	0	0	333	327	192	200	191	201	0
44	Spanish	male	19	Universitat Pompeu Fabra	Catalunya	list10	32	Filler	Histor	pst	0	0	0	0	0	0	0	0	j	j	1	453	Despu¨¦s de algunas observaciones*en 1928 Fleming*descubri¨®*la penicilina.	7	9	2	11	0	217	257	288	304	0	0	0	294	360	249	0	0	0	0	197	188	172	0	0	0	0
44	Spanish	male	19	Universitat Pompeu Fabra	Catalunya	list10	33	Filler	Histor	pst	0	0	0	0	0	0	0	0	j	j	1	392	Despu¨¦s del bombardeo*en 1937 Picasso*realiz¨®*el cuadro*de La Guernica.	7	7	2	6	2	232	299	297	0	0	0	0	363	257	259	0	0	0	0	198	192	189	194	194	177	0
44	Spanish	male	19	Universitat Pompeu Fabra	Catalunya	list10	34	Adv_Sj_V	NUM_sg	fut	subject-verb	ungrammatical	local	mismatchnumber	0	0.4	0.133333	0.5	f	f	1	727	Ma?ana al mediod¨ªa*el empleado p¨²blico*conocer¨¢n*al nuevo director general.	7	9	2	5	8	228	269	226	0	0	0	0	310	304	473	0	0	0	0	489	202	186	199	194	0	0
44	Spanish	male	19	Universitat Pompeu Fabra	Catalunya	list10	35	Sj_Adv_V	PERS	pst	subject-verb	ungrammatical	distal	mismatchperson	person	0.4	0.133333	-0.5	f	f	1	383	El estudiante*hace una semana*supiste*los resultados*del examen.	6	7	3	10	3	308	354	0	0	0	0	0	355	368	321	0	0	0	0	704	204	187	194	211	0	0
44	Spanish	male	19	Universitat Pompeu Fabra	Catalunya	list10	36	Filler	Histor	pst	0	0	0	0	0	0	0	0	j	j	1	471	Tras muchas batallas*en 1821 Napole¨®n*muri¨®*exiliado*en una isla.	8	5	8	2	3	261	262	486	0	0	0	0	273	358	400	0	0	0	0	204	187	208	204	289	0	0
44	Spanish	male	19	Universitat Pompeu Fabra	Catalunya	list10	37	Adv_Sj_V	TENSE	fut	adverb-verb	ungrammatical	distal	0	tense	-0.6	0.3	-0.5	f	f	1	646	La pr¨®xima semana*los nuevos dirigentes*reemplazaron*los empleados vagos.	10	12	3	9	6	237	218	240	0	0	0	0	230	559	242	0	0	0	0	753	202	182	245	0	0	0
44	Spanish	male	19	Universitat Pompeu Fabra	Catalunya	list10	38	Sj_Adv_V	TENSE	pst	adverb-verb	ungrammatical	local	0	tense	-0.6	0.3	0.5	f	f	1	458	Las monjas j¨®venes*el oto?o pasado*prestar¨¢n*ayuda*a las personas sin hogar.	6	9	5	1	3	259	813	378	0	0	0	0	535	489	303	0	0	0	0	232	447	181	197	174	181	255
44	Spanish	male	19	Universitat Pompeu Fabra	Catalunya	list10	39	Sj_Adv_V	CTRL_pl	pst	adverb-verb	grammatical	local	0	tense	-0.6	-0.3	0.5	j	j	1	725	Los fot¨®grafos*el a?o pasado*viajaron*por ?frica*para retratar la pobreza.	6	8	3	6	4	201	601	0	0	0	0	0	610	270	645	0	0	0	0	896	207	188	187	195	187	334
44	Spanish	male	19	Universitat Pompeu Fabra	Catalunya	list10	40	Sj_Adv_V	CTRL_pl	fut	adverb-verb	grammatical	local	0	tense	-0.6	-0.3	0.5	j	j	1	444	Los autores del libro*ma?ana al mediod¨ªa*conceder¨¢n*una larga entrevista.	8	10	3	5	11	236	424	243	291	0	0	0	347	522	342	0	0	0	0	369	195	190	221	0	0	0
44	Spanish	male	19	Universitat Pompeu Fabra	Catalunya	list10	41	Sj_Adv_V	NUM_sg	fut	subject-verb	ungrammatical	distal	mismatchnumber	0	0.4	0.133333	-0.5	f	f	1	448	El amigo soltero*ma?ana al mediod¨ªa*asistir¨¢n*a la boda*de dos amigos ricos.	8	9	1	2	4	293	319	279	0	0	0	0	410	293	244	0	0	0	0	455	184	161	166	170	176	159
44	Spanish	male	19	Universitat Pompeu Fabra	Catalunya	list10	42	Sj_Adv_V	PERS	fut	subject-verb	ungrammatical	distal	mismatchperson	person	0.4	0.133333	-0.5	f	f	1	671	El notario*en dos d¨ªas*leer¨¢s*el testamento*delante de todos los herederos.	4	6	2	10	7	248	333	0	0	0	0	0	287	201	233	0	0	0	0	231	523	155	163	157	171	160
44	Spanish	male	19	Universitat Pompeu Fabra	Catalunya	list10	43	Filler	Unagr	pst	0	0	0	0	0	0	0	0	j	f	0	518	De forma pac¨ªfica*los camioneros*bloqueamos*el acceso*a la autopista m¨¢s cercana.	10	10	2	6	1	207	205	235	0	0	0	0	300	523	0	0	0	0	0	619	197	151	165	171	156	191
44	Spanish	male	19	Universitat Pompeu Fabra	Catalunya	list10	44	Adv_Sj_V	CTRL_pl	fut	adverb-verb	grammatical	distal	0	tense	-0.6	-0.3	-0.5	j	j	1	691	El pr¨®ximo mes*los escen¨®grafos*encontrar¨¢n*a los t¨¦cnicos*de iluminaci¨®n.	12	11	1	3	8	274	239	235	0	0	0	0	394	402	0	0	0	0	0	642	139	152	170	174	227	0
44	Spanish	male	19	Universitat Pompeu Fabra	Catalunya	list10	45	Sj_Adv_V	CTRL_sg	fut	subject-verb	grammatical	distal	match	person	0.4	-0.266667	-0.5	j	j	1	495	El comandante*ma?ana temprano*alcanzar¨¢*la nueva base militar.	8	9	2	5	4	323	267	0	0	0	0	0	297	290	0	0	0	0	0	702	205	163	198	196	0	0
44	Spanish	male	19	Universitat Pompeu Fabra	Catalunya	list10	46	Adv_Sj_V	NUM_sg	pst	subject-verb	ungrammatical	local	mismatchnumber	0	0.4	0.133333	0.5	f	f	1	554	Ayer por la tarde*el poeta sudamericano*atrajeron*la atenci¨®n*de los cr¨ªticos.	12	9	2	8	2	248	237	214	232	0	0	0	219	214	251	0	0	0	0	754	173	192	194	199	210	0
44	Spanish	male	19	Universitat Pompeu Fabra	Catalunya	list10	47	Filler	Histor	pst	0	0	0	0	0	0	0	0	j	j	1	531	Tras algunos a?os*en 1918 la guerra*acab¨®*con la victoria*de los aliados.	6	5	3	2	8	233	246	258	0	0	0	0	225	238	271	189	0	0	0	172	165	163	196	171	204	260
44	Spanish	male	19	Universitat Pompeu Fabra	Catalunya	list10	48	Sj_Adv_V	PERS	pst	subject-verb	ungrammatical	distal	mismatchperson	person	0.4	0.133333	-0.5	f	f	1	471	El misionero joven*el verano pasado*construiste*un pozo*en Somalia.	6	11	2	4	2	228	225	254	0	0	0	0	253	303	296	0	0	0	0	623	177	166	161	210	0	0
44	Spanish	male	19	Universitat Pompeu Fabra	Catalunya	list10	49	Filler	Histor	pst	0	0	0	0	0	0	0	0	j	j	1	584	Gracias a una manzana*en 1666 Newton*estudi¨®*la gravedad.	6	7	2	9	0	216	302	223	207	0	0	0	229	240	214	0	0	0	0	190	174	160	0	0	0	0
44	Spanish	male	19	Universitat Pompeu Fabra	Catalunya	list10	50	Sj_Adv_V	PERS	fut	subject-verb	ungrammatical	distal	mismatchperson	person	0.4	0.133333	-0.5	f	f	1	563	El vigilante*ma?ana temprano*quitar¨¢s*los carteles*del muro.	8	8	3	8	3	242	230	0	0	0	0	0	234	491	0	0	0	0	0	355	253	187	175	247	0	0
44	Spanish	male	19	Universitat Pompeu Fabra	Catalunya	list10	51	Sj_Adv_V	CTRL_pl	fut	adverb-verb	grammatical	local	0	tense	-0.6	-0.3	0.5	j	j	1	439	Los presidentes*el pr¨®ximo mes*firmar¨¢n*un tratado*de paz.	3	8	2	7	2	213	217	0	0	0	0	0	268	257	293	0	0	0	0	495	231	208	226	280	0	0
44	Spanish	male	19	Universitat Pompeu Fabra	Catalunya	list10	52	Sj_Adv_V	PERS	fut	subject-verb	ungrammatical	distal	mismatchperson	person	0.4	0.133333	-0.5	f	f	1	512	El soldado*en algunos d¨ªas*examinar¨¢s*el mapa*de las zonas m¨¢s peligrosas.	4	10	2	4	2	221	258	0	0	0	0	0	235	272	276	0	0	0	0	265	416	188	168	166	189	179
44	Spanish	male	19	Universitat Pompeu Fabra	Catalunya	list10	53	Sj_Adv_V	NUM_2_pl	fut	0	0	0	0	0	0	0	0	f	f	1	556	Los padrinos*ma?ana*manifestar¨¢*alegr¨ªa*en la boda.	6	11	7	2	2	218	243	0	0	0	0	0	291	0	0	0	0	0	0	888	197	172	300	237	0	0
44	Spanish	male	19	Universitat Pompeu Fabra	Catalunya	list10	54	Sj_Adv_V	CTRL_pl	pst	adverb-verb	grammatical	local	0	tense	-0.6	-0.3	0.5	j	j	1	596	Las maestras*anoche*corrigieron*las tareas*de los alumnos.	6	11	3	6	2	264	262	0	0	0	0	0	449	0	0	0	0	0	0	374	306	196	175	164	224	0
44	Spanish	male	19	Universitat Pompeu Fabra	Catalunya	list10	55	Adv_Sj_V	NUM_sg	pst	subject-verb	ungrammatical	local	mismatchnumber	0	0.4	0.133333	0.5	f	f	1	443	Anoche*la chica*compraron*unas prendas*muy cara.	5	9	4	7	3	222	0	0	0	0	0	0	300	291	0	0	0	0	0	1434	183	165	166	269	0	0
44	Spanish	male	19	Universitat Pompeu Fabra	Catalunya	list10	56	Sj_Adv_V	NUM_sg	pst	subject-verb	ungrammatical	distal	mismatchnumber	0	0.4	0.133333	-0.5	f	f	1	677	El le?ador*el oto?o pasado*cortaron*mucha m¨¢s madera.	6	8	5	3	7	232	328	0	0	0	0	0	259	281	479	0	0	0	0	413	196	173	270	0	0	0
44	Spanish	male	19	Universitat Pompeu Fabra	Catalunya	list10	57	Sj_Adv_V	NUM_2_pl	fut	0	0	0	0	0	0	0	0	f	f	1	1257	Los ba?istas*ma?ana*dejar¨¢*sitio a los surfistas.	6	6	5	1	3	272	593	0	0	0	0	0	580	0	0	0	0	0	0	1610	201	183	192	295	0	0
44	Spanish	male	19	Universitat Pompeu Fabra	Catalunya	list10	58	Adv_Sj_V	NUM_2_pl	fut	0	0	0	0	0	0	0	0	f	f	1	784	Ma?ana por la tarde*los secretarios generales*llamar¨¢*a los miembros*del partido.	9	7	1	3	8	313	312	371	328	0	0	0	306	381	557	0	0	0	0	642	265	211	178	188	187	0
44	Spanish	male	19	Universitat Pompeu Fabra	Catalunya	list10	59	Sj_Adv_V	NUM_2_pl	fut	0	0	0	0	0	0	0	0	f	f	1	586	Los m¨²sicos de jazz*ma?ana a las cinco*comenzar¨¢*el concierto*al aire libre.	5	9	2	9	2	389	366	643	332	0	0	0	447	332	292	461	0	0	0	287	466	531	168	191	240	0
44	Spanish	male	19	Universitat Pompeu Fabra	Catalunya	list10	60	Adv_Sj_V	PERS	fut	subject-verb	ungrammatical	local	mismatchperson	person	0.4	0.133333	0.5	f	f	1	542	En seis meses*el astronauta*grabar¨¢s*nuevas im¨¢genes*de Marte.	10	8	6	8	2	266	272	296	0	0	0	0	285	353	0	0	0	0	0	482	221	166	188	279	0	0
44	Spanish	male	19	Universitat Pompeu Fabra	Catalunya	list10	61	Filler	Histor	pst	0	0	0	0	0	0	0	0	j	j	1	599	Despu¨¦s de su publicaci¨®n*en 1859 el libro de Darwin*fue*prohibido*por la censura.	6	3	9	3	2	279	234	313	362	0	0	0	377	332	254	183	165	166	0	177	195	185	227	380	0	0
44	Spanish	male	19	Universitat Pompeu Fabra	Catalunya	list10	62	Adv_Sj_V	NUM_2_pl	fut	0	0	0	0	0	0	0	0	f	f	1	499	En dos d¨ªas*los escaladores*llegar¨¢*a la cumbre*de la monta?a.	11	7	1	2	6	241	272	254	0	0	0	0	255	565	0	0	0	0	0	543	224	194	171	176	236	295
44	Spanish	male	19	Universitat Pompeu Fabra	Catalunya	list10	63	Adv_Sj_V	CTRL_sg	pst	subject-verb	grammatical	local	match	person	0.4	-0.266667	0.5	j	j	1	399	El a?o pasado*el ginec¨®logo*utiliz¨®*una nueva t¨¦cnica guiada*por ecograf¨ªa.	10	7	3	5	7	273	287	256	0	0	0	0	288	502	0	0	0	0	0	798	202	177	187	181	222	360
44	Spanish	male	19	Universitat Pompeu Fabra	Catalunya	list10	64	Sj_Adv_V	CTRL_pl	pst	adverb-verb	grammatical	local	0	tense	-0.6	-0.3	0.5	j	j	1	554	Los diputados*el mes pasado*escogieron*un nuevo presidente.	6	10	2	5	11	251	371	0	0	0	0	0	292	344	419	0	0	0	0	734	223	167	206	0	0	0
44	Spanish	male	19	Universitat Pompeu Fabra	Catalunya	list10	65	Filler	Unagr	fut	0	0	0	0	0	0	0	0	j	f	0	635	Durante las navidades*los j¨®venes*organizaremos*unos juegos*en la plaza central.	7	13	4	6	2	258	876	549	0	0	0	0	500	402	0	0	0	0	0	753	177	161	174	181	172	203
44	Spanish	male	19	Universitat Pompeu Fabra	Catalunya	list10	66	Sj_Adv_V	NUM_sg	fut	subject-verb	ungrammatical	distal	mismatchnumber	0	0.4	0.133333	-0.5	f	f	1	487	La nueva secretaria*ma?ana por la tarde*ordenar¨¢n*los archivos*del bufete.	5	9	3	8	3	265	357	244	0	0	0	0	358	445	1161	627	0	0	0	622	178	179	216	236	0	0
44	Spanish	male	19	Universitat Pompeu Fabra	Catalunya	list10	67	Sj_Adv_V	PERS	pst	subject-verb	ungrammatical	distal	mismatchperson	person	0.4	0.133333	-0.5	f	f	1	520	El abuelo*anteayer*regalaste*un coche*muy caro al nieto.	8	9	2	5	3	232	372	0	0	0	0	0	326	0	0	0	0	0	0	856	176	175	166	196	179	228
44	Spanish	male	19	Universitat Pompeu Fabra	Catalunya	list10	68	Adv_Sj_V	NUM_sg	pst	subject-verb	ungrammatical	local	mismatchnumber	0	0.4	0.133333	0.5	f	f	1	463	Ayer temprano*el accionista*retiraron*la propuesta*de acuerdo.	10	9	2	9	2	358	330	0	0	0	0	0	321	358	0	0	0	0	0	1251	187	174	172	213	0	0
44	Spanish	male	19	Universitat Pompeu Fabra	Catalunya	list10	69	Adv_Sj_V	CTRL_pl	pst	adverb-verb	grammatical	distal	0	tense	-0.6	-0.3	-0.5	j	j	1	603	Anteayer*los futbolistas*reclamaron*el gol anulado*por el ¨¢rbitro.	11	10	2	3	7	289	0	0	0	0	0	0	386	355	0	0	0	0	0	2674	191	168	178	165	180	224
44	Spanish	male	19	Universitat Pompeu Fabra	Catalunya	list10	70	Sj_Adv_V	CTRL_sg	fut	subject-verb	grammatical	distal	match	person	0.4	-0.266667	-0.5	j	j	1	488	El viejo trabajador*ma?ana al mediod¨ªa*protestar¨¢*enfrente de la empresa.	8	10	8	2	2	265	311	263	0	0	0	0	367	347	564	0	0	0	0	781	225	489	231	621	0	0
44	Spanish	male	19	Universitat Pompeu Fabra	Catalunya	list10	71	Filler	Unagr	fut	0	0	0	0	0	0	0	0	j	f	0	431	Tras la fiesta*los invitados*recogeremos*los platos sucios*r¨¢pidamente.	9	11	3	6	6	250	281	300	0	0	0	0	348	479	0	0	0	0	0	672	192	170	187	172	0	0
44	Spanish	male	19	Universitat Pompeu Fabra	Catalunya	list10	72	Filler	Unagr	pst	0	0	0	0	0	0	0	0	j	f	0	451	En el escenario*los m¨²sicos*cantamos*una canci¨®n*muy conocida en toda Espa?a.	7	8	3	7	3	268	294	277	0	0	0	0	338	352	0	0	0	0	0	356	449	180	186	168	175	231
44	Spanish	male	19	Universitat Pompeu Fabra	Catalunya	list10	73	Filler	Histor	pst	0	0	0	0	0	0	0	0	j	j	1	540	Tras a?os de composici¨®n musical*en 1824 Beethoven*complet¨®*la novena sinfon¨ªa.	9	8	2	6	9	267	264	306	338	448	0	0	282	449	185	0	0	0	0	180	181	180	210	0	0	0
44	Spanish	male	19	Universitat Pompeu Fabra	Catalunya	list10	74	Adv_Sj_V	CTRL_pl	fut	adverb-verb	grammatical	distal	0	tense	-0.6	-0.3	-0.5	j	j	1	438	Ma?ana temprano*los agricultores*vender¨¢n*los productos*en el mercado.	12	8	3	9	2	243	319	0	0	0	0	0	230	259	0	0	0	0	0	911	554	188	187	622	306	0
44	Spanish	male	19	Universitat Pompeu Fabra	Catalunya	list10	75	Sj_Adv_V	NUM_sg	fut	subject-verb	ungrammatical	distal	mismatchnumber	0	0.4	0.133333	-0.5	f	f	1	603	El pintor famoso*la pr¨®xima semana*traer¨¢n*los cuadros*a la galer¨ªa.	6	7	3	7	1	248	314	311	0	0	0	0	335	465	507	0	0	0	0	1150	186	175	173	192	239	0
44	Spanish	male	19	Universitat Pompeu Fabra	Catalunya	list10	76	Sj_Adv_V	PERS	pst	subject-verb	ungrammatical	distal	mismatchperson	person	0.4	0.133333	-0.5	f	f	1	551	El ciclista*hace un mes*iniciaste*el entrenamiento*de fortalecimiento.	3	9	2	13	2	240	305	0	0	0	0	0	254	269	267	0	0	0	0	264	434	188	174	173	0	0
44	Spanish	male	19	Universitat Pompeu Fabra	Catalunya	list10	77	Filler	Histor	pst	0	0	0	0	0	0	0	0	j	j	1	467	Debido a la mala higiene*en 1347 la peste negra*mat¨®*a milliones*de personas.	5	4	1	9	2	294	333	236	245	362	0	0	318	575	188	183	177	0	0	170	195	181	197	266	0	0
44	Spanish	male	19	Universitat Pompeu Fabra	Catalunya	list10	78	Sj_Adv_V	TENSE	pst	adverb-verb	ungrammatical	local	0	tense	-0.6	0.3	0.5	f	f	1	440	Los socorristas*anoche*salvar¨¢n*a un torpe surfista andaluz.	6	8	1	2	5	254	355	0	0	0	0	0	386	0	0	0	0	0	0	295	357	205	175	172	175	0
44	Spanish	male	19	Universitat Pompeu Fabra	Catalunya	list10	79	Adv_Sj_V	TENSE	fut	adverb-verb	ungrammatical	distal	0	tense	-0.6	0.3	-0.5	f	f	1	622	Ma?ana por la tarde*los colegas de trabajo*informaron*al empleado*del nuevo contrato.	7	10	2	8	3	274	292	255	345	0	0	0	252	259	396	239	0	0	0	2793	217	189	191	193	194	0
44	Spanish	male	19	Universitat Pompeu Fabra	Catalunya	list10	80	Adv_Sj_V	PERS	pst	subject-verb	ungrammatical	local	mismatchperson	person	0.4	0.133333	0.5	f	f	1	455	El mes pasado*el supervisor*reuniste*a todos los arquitectos*del proyecto.	10	8	1	5	3	272	255	240	0	0	0	0	231	247	0	0	0	0	0	474	270	197	163	161	183	217
44	Spanish	male	19	Universitat Pompeu Fabra	Catalunya	list10	81	Adv_Sj_V	PERS	fut	subject-verb	ungrammatical	local	mismatchperson	person	0.4	0.133333	0.5	f	f	1	783	El pr¨®ximo mes*el graduado*mandar¨¢s*la versi¨®n final*de la tesis.	8	8	2	7	5	388	348	360	0	0	0	0	1036	492	0	0	0	0	0	846	187	160	172	196	254	271
44	Spanish	male	19	Universitat Pompeu Fabra	Catalunya	list10	82	Filler	Unagr	fut	0	0	0	0	0	0	0	0	j	f	0	517	En la revista*los cr¨ªticos*a?adiremos*comentarios*sobre una nueva pel¨ªcula.	8	10	11	5	3	21380	267	278	0	0	0	0	378	275	0	0	0	0	0	668	304	317	242	191	223	0
44	Spanish	male	19	Universitat Pompeu Fabra	Catalunya	list10	83	Filler	Histor	pst	0	0	0	0	0	0	0	0	j	j	1	608	Despu¨¦s de la victoria de los bolcheviques*en 1917 Lenin*guio*la revoluci¨®n.	5	4	2	11	0	261	316	236	343	355	313	356	258	352	248	0	0	0	0	188	171	248	0	0	0	0
44	Spanish	male	19	Universitat Pompeu Fabra	Catalunya	list10	84	Adv_Sj_V	TENSE	fut	adverb-verb	ungrammatical	distal	0	tense	-0.6	0.3	-0.5	f	f	1	629	En dos d¨ªas*los marineros*atacaron*el buque mercante.	9	8	2	5	9	331	282	290	0	0	0	0	1306	574	0	0	0	0	0	710	219	293	207	0	0	0
44	Spanish	male	19	Universitat Pompeu Fabra	Catalunya	list10	85	Sj_Adv_V	TENSE	fut	adverb-verb	ungrammatical	local	0	tense	-0.6	0.3	0.5	f	f	1	511	Los agentes de polic¨ªa*ma?ana por la noche*vigilaron*la periferia*de la ciudad.	5	9	2	9	2	274	278	265	320	0	0	0	504	301	289	518	0	0	0	512	219	164	186	225	299	0
44	Spanish	male	19	Universitat Pompeu Fabra	Catalunya	list10	86	Filler	Unagr	pst	0	0	0	0	0	0	0	0	j	f	0	471	Tras mucho esfuerzo*los gestores*resolvimos*los problemas fiscales*de las empresas.	8	10	3	9	8	294	275	618	0	0	0	0	367	226	0	0	0	0	0	239	351	216	175	183	187	244
44	Spanish	male	19	Universitat Pompeu Fabra	Catalunya	list10	87	Sj_Adv_V	CTRL_sg	fut	subject-verb	grammatical	distal	match	person	0.4	-0.266667	-0.5	j	j	1	607	La bailarina de tango*ma?ana por la tarde*probar¨¢*la nueva coreograf¨ªa.	5	7	2	5	12	3836	601	288	377	0	0	0	225	342	312	249	0	0	0	358	187	177	182	0	0	0
44	Spanish	male	19	Universitat Pompeu Fabra	Catalunya	list10	88	Adv_Sj_V	CTRL_pl	fut	adverb-verb	grammatical	distal	0	tense	-0.6	-0.3	-0.5	j	j	1	408	El pr¨®ximo a?o*los sacerdotes*casar¨¢n*a los novios*en la catedral de Sevilla.	10	7	1	3	6	249	295	318	0	0	0	0	296	980	0	0	0	0	0	314	560	196	165	181	187	180
44	Spanish	male	19	Universitat Pompeu Fabra	Catalunya	list10	89	Sj_Adv_V	CTRL_pl	fut	adverb-verb	grammatical	local	0	tense	-0.6	-0.3	0.5	j	j	1	680	Los jubilados*en dos meses*participar¨¢n*en un torneo*de bolos.	5	12	2	2	6	275	335	0	0	0	0	0	286	308	382	0	0	0	0	1244	190	221	189	197	244	0
44	Spanish	male	19	Universitat Pompeu Fabra	Catalunya	list10	90	Filler	Histor	pst	0	0	0	0	0	0	0	0	j	j	1	853	Con la invasi¨®n francesa*en 1808 la econom¨ªa espa?ola*empeor¨®*considerablemente.	8	7	18	0	0	227	291	241	350	0	0	0	344	326	214	184	170	0	0	177	188	0	0	0	0	0
44	Spanish	male	19	Universitat Pompeu Fabra	Catalunya	list10	91	Adv_Sj_V	NUM_2_pl	fut	0	0	0	0	0	0	0	0	f	f	1	810	El pr¨®ximo mes*los comisarios*visitar¨¢*de nuevo*a los sospechosos del crimen.	10	8	2	5	1	282	319	271	0	0	0	0	514	685	0	0	0	0	0	722	206	178	183	186	185	320
44	Spanish	male	19	Universitat Pompeu Fabra	Catalunya	list10	92	Sj_Adv_V	CTRL_sg	pst	subject-verb	grammatical	distal	match	person	0.4	-0.266667	-0.5	j	j	1	489	El librero viejo*la primavera pasada*form¨®*una asociaci¨®n promotora*de lectura.	6	5	3	10	9	281	397	376	0	0	0	0	610	485	457	0	0	0	0	487	311	206	189	463	355	0
44	Spanish	male	19	Universitat Pompeu Fabra	Catalunya	list10	93	Sj_Adv_V	TENSE	pst	adverb-verb	ungrammatical	local	0	tense	-0.6	0.3	0.5	f	f	1	539	Los c¨®micos*anoche*contar¨¢n*s¨®lo chistes*de pol¨ªticos italianos.	6	8	4	7	2	300	306	0	0	0	0	0	501	0	0	0	0	0	0	2092	189	162	171	177	229	0
44	Spanish	male	19	Universitat Pompeu Fabra	Catalunya	list10	94	Adv_Sj_V	NUM_2_pl	fut	0	0	0	0	0	0	0	0	f	f	1	463	Ma?ana*los padres*decidir¨¢*el nombre*del beb¨¦.	6	8	2	6	3	340	0	0	0	0	0	0	349	342	0	0	0	0	0	621	475	198	208	997	0	0
44	Spanish	male	19	Universitat Pompeu Fabra	Catalunya	list10	95	Filler	Unagr	pst	0	0	0	0	0	0	0	0	j	f	0	1034	Hace muchos a?os*los ling¨¹istas*escribimos*un art¨ªculo*de sintaxis.	10	10	2	8	2	358	324	348	0	0	0	0	438	419	0	0	0	0	0	443	180	177	178	286	0	0
44	Spanish	male	19	Universitat Pompeu Fabra	Catalunya	list10	96	Sj_Adv_V	TENSE	fut	adverb-verb	ungrammatical	local	0	tense	-0.6	0.3	0.5	f	j	0	465	Los psicoanalistas*ma?ana durante la sesi¨®n*interpretaron*el sue?o*del cliente.	6	13	2	5	3	375	3877	0	0	0	0	0	1442	752	382	533	0	0	0	2922	206	159	187	260	0	0
44	Spanish	male	19	Universitat Pompeu Fabra	Catalunya	list10	97	Filler	Unagr	pst	0	0	0	0	0	0	0	0	j	f	0	638	En una entrevista*los clientes*exigimos*una bajada*de precio de las viviendas.	8	8	3	6	2	292	364	1523	0	0	0	0	444	950	0	0	0	0	0	789	191	179	174	199	205	253
44	Spanish	male	19	Universitat Pompeu Fabra	Catalunya	list10	98	Adv_Sj_V	CTRL_sg	fut	subject-verb	grammatical	local	match	person	0.4	-0.266667	0.5	j	j	1	547	Ma?ana*el vegetariano*podr¨¢*escoger*entre varios platos sin carne.	11	5	7	5	6	301	0	0	0	0	0	0	323	292	0	0	0	0	0	808	801	196	174	205	255	450
44	Spanish	male	19	Universitat Pompeu Fabra	Catalunya	list10	99	Adv_Sj_V	CTRL_sg	pst	subject-verb	grammatical	local	match	person	0.4	-0.266667	0.5	j	j	1	1183	Anteayer*el senador*aprob¨®*la nueva ley.	7	6	2	5	4	347	0	0	0	0	0	0	377	491	0	0	0	0	0	1892	212	195	471	0	0	0
44	Spanish	male	19	Universitat Pompeu Fabra	Catalunya	list10	100	Adv_Sj_V	CTRL_sg	fut	subject-verb	grammatical	local	match	person	0.4	-0.266667	0.5	j	j	1	478	En seis meses*el explorador*regresar¨¢*de un largo viaje*en ?frica.	10	9	2	2	5	362	329	344	0	0	0	0	1844	469	0	0	0	0	0	627	188	176	188	197	202	321
44	Spanish	male	19	Universitat Pompeu Fabra	Catalunya	list10	101	Sj_Adv_V	NUM_sg	pst	subject-verb	ungrammatical	distal	mismatchnumber	0	0.4	0.133333	-0.5	f	f	1	613	La modista joven*ayer al mediod¨ªa*acudieron*a la clase*de bordado.	8	9	1	2	5	290	317	390	0	0	0	0	550	246	353	0	0	0	0	640	191	482	197	170	255	0
44	Spanish	male	19	Universitat Pompeu Fabra	Catalunya	list10	102	Sj_Adv_V	PERS	fut	subject-verb	ungrammatical	distal	mismatchperson	person	0.4	0.133333	-0.5	f	f	1	591	El due?o del pub*la pr¨®xima semana*cerrar¨¢s*la barra*m¨¢s tarde.	6	8	2	5	3	253	315	244	333	0	0	0	381	511	334	0	0	0	0	701	186	179	184	196	0	0
44	Spanish	male	19	Universitat Pompeu Fabra	Catalunya	list10	103	Adv_Sj_V	NUM_sg	fut	subject-verb	ungrammatical	local	mismatchnumber	0	0.4	0.133333	0.5	f	f	1	469	En seis meses*el ling¨¹ista*hablar¨¢n*en una conferencia*en Potsdam.	9	8	2	3	11	271	306	308	0	0	0	0	318	386	0	0	0	0	0	626	190	169	180	198	270	0
44	Spanish	male	19	Universitat Pompeu Fabra	Catalunya	list10	104	Sj_Adv_V	TENSE	fut	adverb-verb	ungrammatical	local	0	tense	-0.6	0.3	0.5	f	f	1	461	Los embajadores rusos*la pr¨®xima semana*negociaron*un nuevo acuerdo comercial.	6	10	2	5	7	278	343	312	0	0	0	0	327	366	363	0	0	0	0	729	204	212	217	199	0	0
44	Spanish	male	19	Universitat Pompeu Fabra	Catalunya	list10	105	Adv_Sj_V	CTRL_pl	pst	adverb-verb	grammatical	distal	0	tense	-0.6	-0.3	-0.5	j	j	1	411	Ayer a medianoche*los peregrinos agotados*terminaron*el camino*de Santiago.	8	10	2	6	2	263	315	272	0	0	0	0	339	405	596	0	0	0	0	653	189	192	569	351	0	0
44	Spanish	male	19	Universitat Pompeu Fabra	Catalunya	list10	106	Sj_Adv_V	NUM_2_pl	fut	0	0	0	0	0	0	0	0	f	f	1	600	Los directores*en dos d¨ªas*lanzar¨¢*la nueva pel¨ªcula*en el festival de Cannes.	4	7	2	5	8	293	364	0	0	0	0	0	373	335	359	0	0	0	0	684	203	334	195	187	169	186
44	Spanish	male	19	Universitat Pompeu Fabra	Catalunya	list10	107	Filler	Unagr	pst	0	0	0	0	0	0	0	0	j	j	1	670	Durante la clase*las chicas*apuntamos*poemas*de amor sacados de un libro.	6	9	6	2	4	259	10842	940	0	0	0	0	3295	645	0	0	0	0	0	659	181	168	174	186	186	377
44	Spanish	male	19	Universitat Pompeu Fabra	Catalunya	list10	108	Sj_Adv_V	NUM_sg	pst	subject-verb	ungrammatical	distal	mismatchnumber	0	0.4	0.133333	-0.5	f	f	1	695	El abogado civil*el oto?o pasado*trasladaron*la oficina*a otro edificio.	6	11	2	7	1	292	387	356	0	0	0	0	356	395	395	0	0	0	0	1177	188	157	170	199	322	0
44	Spanish	male	19	Universitat Pompeu Fabra	Catalunya	list10	109	Adv_Sj_V	CTRL_sg	fut	subject-verb	grammatical	local	match	person	0.4	-0.266667	0.5	j	j	1	503	El pr¨®ximo a?o*el corredor*correr¨¢*la famosa marat¨®n*de New York.	8	7	2	6	7	396	2777	370	0	0	0	0	492	430	0	0	0	0	0	575	185	165	156	167	271	249
44	Spanish	male	19	Universitat Pompeu Fabra	Catalunya	list10	110	Sj_Adv_V	CTRL_sg	pst	subject-verb	grammatical	distal	match	person	0.4	-0.266667	-0.5	j	j	1	528	El obrero despedido*hace algunos d¨ªas*denunci¨®*al jefe*de la compa?¨ªa.	4	8	2	4	2	319	323	410	0	0	0	0	416	421	407	0	0	0	0	995	201	167	175	195	220	0
44	Spanish	male	19	Universitat Pompeu Fabra	Catalunya	list10	111	Filler	Histor	pst	0	0	0	0	0	0	0	0	j	j	1	838	Antes de llegar a New York*en 1912 el Titanic*choc¨®*con un iceberg*en el Atl¨¢ntico.	7	5	3	2	7	275	343	326	302	226	220	0	186	183	174	165	0	0	0	177	182	193	197	188	178	178
44	Spanish	male	19	Universitat Pompeu Fabra	Catalunya	list10	112	Adv_Sj_V	CTRL_sg	pst	subject-verb	grammatical	local	match	person	0.4	-0.266667	0.5	j	j	1	634	El mes pasado*el encarcelado*intent¨®*la fuga*de la c¨¢rcel.	11	7	2	4	2	258	350	325	0	0	0	0	391	609	0	0	0	0	0	1230	202	173	179	183	263	0
44	Spanish	male	19	Universitat Pompeu Fabra	Catalunya	list10	113	Adv_Sj_V	CTRL_sg	pst	subject-verb	grammatical	local	match	person	0.4	-0.266667	0.5	j	j	1	531	Anteayer*el obispo*nombr¨®*al nuevo cardenal.	6	6	2	5	9	262	0	0	0	0	0	0	385	373	0	0	0	0	0	314	435	317	294	0	0	0
44	Spanish	male	19	Universitat Pompeu Fabra	Catalunya	list10	114	Sj_Adv_V	PERS	fut	subject-verb	ungrammatical	distal	mismatchperson	person	0.4	0.133333	-0.5	f	f	1	525	La vecina de casa*la pr¨®xima semana*adoptar¨¢s*a un nuevo gatito.	6	9	1	2	5	326	344	585	389	0	0	0	485	406	394	0	0	0	0	721	186	187	198	288	0	0
44	Spanish	male	19	Universitat Pompeu Fabra	Catalunya	list10	115	Adv_Sj_V	PERS	pst	subject-verb	ungrammatical	local	mismatchperson	person	0.4	0.133333	0.5	f	f	1	699	Ayer temprano*el viejo pescador*echaste*las redes*mar adentro.	8	7	3	5	3	267	340	0	0	0	0	0	317	365	451	0	0	0	0	682	187	170	205	195	0	0
44	Spanish	male	19	Universitat Pompeu Fabra	Catalunya	list10	116	Adv_Sj_V	PERS	pst	subject-verb	ungrammatical	local	mismatchperson	person	0.4	0.133333	0.5	f	f	1	976	Hace algunos meses*el minero irland¨¦s*pediste*un sistema*de recogida de carb¨®n.	8	7	2	7	2	325	275	268	0	0	0	0	311	414	331	0	0	0	0	767	201	177	191	174	186	403
44	Spanish	male	19	Universitat Pompeu Fabra	Catalunya	list10	117	Sj_Adv_V	TENSE	fut	adverb-verb	ungrammatical	local	0	tense	-0.6	0.3	0.5	f	f	1	686	Los jueces de la corte*ma?ana al mediod¨ªa*comunicaron*la sentencia*al demandado.	8	11	2	9	2	263	256	348	300	300	0	0	295	311	647	0	0	0	0	1026	207	178	182	329	0	0
44	Spanish	male	19	Universitat Pompeu Fabra	Catalunya	list10	118	Adv_Sj_V	NUM_sg	fut	subject-verb	ungrammatical	local	mismatchnumber	0	0.4	0.133333	0.5	f	f	1	523	En dos meses*la profesora*acompa?ar¨¢n*a los estudiantes*en una excursi¨®n.	9	11	1	3	11	280	352	331	0	0	0	0	1496	518	0	0	0	0	0	599	197	186	187	183	207	295
44	Spanish	male	19	Universitat Pompeu Fabra	Catalunya	list10	119	Adv_Sj_V	PERS	fut	subject-verb	ungrammatical	local	mismatchperson	person	0.4	0.133333	0.5	f	f	1	568	La pr¨®xima semana*el viejo alcalde*abandonar¨¢s*la oficina*en el municipio.	7	11	2	7	2	281	346	772	0	0	0	0	298	361	613	0	0	0	0	549	188	179	217	227	208	0
44	Spanish	male	19	Universitat Pompeu Fabra	Catalunya	list10	120	Filler	Unagr	fut	0	0	0	0	0	0	0	0	j	f	0	429	Ma?ana*los millonarios*alquilaremos*unas joyas valiosas*para la ceremonia.	11	12	4	5	8	233	0	0	0	0	0	0	302	252	0	0	0	0	0	408	368	191	187	163	194	193
44	Spanish	male	19	Universitat Pompeu Fabra	Catalunya	list10	121	Sj_Adv_V	TENSE	fut	adverb-verb	ungrammatical	local	0	tense	-0.6	0.3	0.5	f	f	1	454	Los masajistas del balneario*el pr¨®ximo invierno*aplicaron*un nuevo masaje.	8	9	2	5	7	230	1736	521	506	0	0	0	374	424	353	0	0	0	0	596	188	171	179	0	0	0
44	Spanish	male	19	Universitat Pompeu Fabra	Catalunya	list10	122	Adv_Sj_V	TENSE	pst	adverb-verb	ungrammatical	distal	0	tense	-0.6	0.3	-0.5	f	f	1	578	Hace un mes*los escultores*colocar¨¢n*las estatuas*en el nuevo museo.	10	9	3	8	2	228	286	248	0	0	0	0	268	771	0	0	0	0	0	474	236	179	189	210	221	231
44	Spanish	male	19	Universitat Pompeu Fabra	Catalunya	list10	123	Filler	Histor	pst	0	0	0	0	0	0	0	0	j	j	1	430	Despu¨¦s de un largo viaje*en 1492 Col¨®n*desembarc¨®*en el Nuevo Mundo.	5	10	2	2	5	227	282	238	270	341	0	0	264	267	255	0	0	0	0	207	181	174	185	268	0	0
44	Spanish	male	19	Universitat Pompeu Fabra	Catalunya	list10	124	Filler	Histor	pst	0	0	0	0	0	0	0	0	j	j	1	352	Gracias al telescopio*en 1609 Galileo*observ¨®*la luna*y los planetas.	7	7	2	4	1	241	259	233	0	0	0	0	246	258	212	0	0	0	0	188	181	180	194	187	242	0
44	Spanish	male	19	Universitat Pompeu Fabra	Catalunya	list10	125	Filler	Histor	pst	0	0	0	0	0	0	0	0	j	j	1	428	Tras la muerte de Franco*en 1978 el pueblo espa?ol*vot¨®*la constituci¨®n.	7	4	2	13	0	260	265	247	234	195	0	0	194	188	174	195	190	0	0	198	190	195	0	0	0	0
44	Spanish	male	19	Universitat Pompeu Fabra	Catalunya	list10	126	Adv_Sj_V	CTRL_pl	fut	adverb-verb	grammatical	distal	0	tense	-0.6	-0.3	-0.5	j	j	1	446	Ma?ana temprano*los limpiadores*lavar¨¢n*el suelo*de la sala de actos.	11	7	2	5	2	255	301	0	0	0	0	0	284	1820	0	0	0	0	0	1960	214	191	233	236	193	209
44	Spanish	male	19	Universitat Pompeu Fabra	Catalunya	list10	127	Filler	Histor	pst	0	0	0	0	0	0	0	0	j	j	1	395	Despu¨¦s de muchos cuadros*en 1503 Leonardo da Vinci*pint¨®*La Gioconda.	5	5	2	9	0	325	1044	509	409	0	0	0	594	595	191	169	194	0	0	172	199	188	0	0	0	0
44	Spanish	male	19	Universitat Pompeu Fabra	Catalunya	list10	128	Sj_Adv_V	NUM_2_pl	fut	0	0	0	0	0	0	0	0	f	f	1	507	Los ladrones*ma?ana tarde*entrar¨¢*por esta puerta.	5	7	3	4	7	302	484	0	0	0	0	0	316	350	0	0	0	0	0	610	210	176	200	0	0	0
44	Spanish	male	19	Universitat Pompeu Fabra	Catalunya	list10	129	Filler	Unagr	fut	0	0	0	0	0	0	0	0	j	f	0	561	Tras el desayuno*los corredores*practicaremos*el recorrido*de la pr¨®xima marat¨®n.	10	13	2	9	2	37745	271	315	0	0	0	0	306	288	0	0	0	0	0	344	343	200	167	178	185	271
44	Spanish	male	19	Universitat Pompeu Fabra	Catalunya	list10	130	Adv_Sj_V	CTRL_sg	pst	subject-verb	grammatical	local	match	person	0.4	-0.266667	0.5	j	j	1	560	El a?o pasado*el empresario*despidi¨®*a todos los obreros*de la empresa.	10	8	1	5	3	229	260	241	0	0	0	0	264	334	0	0	0	0	0	713	180	163	172	177	183	229
44	Spanish	male	19	Universitat Pompeu Fabra	Catalunya	list10	131	Adv_Sj_V	TENSE	pst	adverb-verb	ungrammatical	distal	0	tense	-0.6	0.3	-0.5	f	f	1	543	El invierno pasado*los pastores de ovejas*har¨¢n*queso*de forma artesanal.	6	5	5	2	5	262	298	265	0	0	0	0	336	471	343	274	0	0	0	492	214	176	156	207	0	0
44	Spanish	male	19	Universitat Pompeu Fabra	Catalunya	list10	132	Adv_Sj_V	CTRL_pl	pst	adverb-verb	grammatical	distal	0	tense	-0.6	-0.3	-0.5	j	j	1	382	El mes pasado*las feministas*discutieron*sobre la violencia machista.	10	11	5	2	9	242	260	267	0	0	0	0	308	495	0	0	0	0	0	816	182	175	175	261	0	0
44	Spanish	male	19	Universitat Pompeu Fabra	Catalunya	list10	133	Sj_Adv_V	NUM_sg	pst	subject-verb	ungrammatical	distal	mismatchnumber	0	0.4	0.133333	-0.5	f	f	1	671	El jurado*anoche*eligieron*la vencedora*del concurso de belleza.	6	9	2	9	3	251	342	0	0	0	0	0	252	0	0	0	0	0	0	1526	168	168	163	199	385	382
44	Spanish	male	19	Universitat Pompeu Fabra	Catalunya	list10	134	Sj_Adv_V	TENSE	pst	adverb-verb	ungrammatical	local	0	tense	-0.6	0.3	0.5	f	f	1	475	Los c¨®nsules*ayer*invitar¨¢n*algunos empresarios*a la embajada espa?ola.	4	9	7	11	1	270	574	0	0	0	0	0	245	0	0	0	0	0	0	838	178	169	188	190	180	254
44	Spanish	male	19	Universitat Pompeu Fabra	Catalunya	list10	135	Adv_Sj_V	CTRL_pl	fut	adverb-verb	grammatical	distal	0	tense	-0.6	-0.3	-0.5	j	f	0	407	Ma?ana por la noche*los pilotos espa?oles*luchar¨¢n*por la victoria*del Gran Premio.	9	8	3	2	8	340	293	264	353	0	0	0	591	2049	630	0	0	0	0	555	173	163	170	181	290	293
44	Spanish	male	19	Universitat Pompeu Fabra	Catalunya	list10	136	Adv_Sj_V	NUM_2_pl	fut	0	0	0	0	0	0	0	0	f	f	1	520	Ma?ana temprano*mis t¨ªas*organizar¨¢*una gran fiesta.	4	10	3	4	7	261	334	0	0	0	0	0	309	440	0	0	0	0	0	432	175	179	240	0	0	0
44	Spanish	male	19	Universitat Pompeu Fabra	Catalunya	list10	137	Adv_Sj_V	NUM_sg	fut	subject-verb	ungrammatical	local	mismatchnumber	0	0.4	0.133333	0.5	f	f	1	675	Ma?ana por la noche*el teniente coronel*ocupar¨¢n*la base enemiga*m¨¢s peligrosa.	7	8	2	4	7	240	321	358	1160	0	0	0	276	510	462	0	0	0	0	589	276	203	188	162	353	0
44	Spanish	male	19	Universitat Pompeu Fabra	Catalunya	list10	138	Adv_Sj_V	NUM_2_pl	fut	0	0	0	0	0	0	0	0	f	f	1	406	Ma?ana temprano*los comerciantes*empezar¨¢*las rebajas*de ventas.	12	8	3	7	2	254	312	0	0	0	0	0	304	542	0	0	0	0	0	574	198	288	200	382	0	0
44	Spanish	male	19	Universitat Pompeu Fabra	Catalunya	list10	139	Sj_Adv_V	CTRL_sg	pst	subject-verb	grammatical	distal	match	person	0.4	-0.266667	-0.5	j	j	1	543	La aprendiza*hace un mes*trabaj¨®*con un famoso peluquero colombiano.	3	7	3	2	6	257	383	0	0	0	0	0	419	307	384	0	0	0	0	587	203	188	180	188	217	0
44	Spanish	male	19	Universitat Pompeu Fabra	Catalunya	list10	140	Adv_Sj_V	NUM_2_pl	fut	0	0	0	0	0	0	0	0	f	f	1	463	Ma?ana por la tarde*los hinchas valientes*escuchar¨¢*el partido*en la radio.	9	9	2	7	2	235	295	238	299	0	0	0	371	592	650	0	0	0	0	817	206	193	183	299	266	0
44	Spanish	male	19	Universitat Pompeu Fabra	Catalunya	list10	141	Sj_Adv_V	CTRL_sg	fut	subject-verb	grammatical	distal	match	person	0.4	-0.266667	-0.5	j	j	1	454	El millonario*el pr¨®ximo mes*comer¨¢*en el nuevo restaurante*de lujo en Dub¨¢i.	3	6	2	2	5	237	316	0	0	0	0	0	338	307	358	0	0	0	0	1134	172	179	183	198	189	235
44	Spanish	male	19	Universitat Pompeu Fabra	Catalunya	list10	142	Adv_Sj_V	PERS	pst	subject-verb	ungrammatical	local	mismatchperson	person	0.4	0.133333	0.5	f	f	1	623	Hace dos meses*el presentador*lideraste*un nuevo programa televisivo.	11	9	2	5	8	252	400	349	0	0	0	0	560	1473	0	0	0	0	0	777	195	168	193	184	0	0
44	Spanish	male	19	Universitat Pompeu Fabra	Catalunya	list10	143	Filler	Unagr	pst	0	0	0	0	0	0	0	0	j	f	0	456	Hace unos d¨ªas*los libreros*anunciamos*la publicaci¨®n*de una nueva novela.	8	10	2	11	2	354	414	466	0	0	0	0	660	741	0	0	0	0	0	717	185	174	185	180	195	216
44	Spanish	male	19	Universitat Pompeu Fabra	Catalunya	list10	144	Adv_Sj_V	NUM_sg	pst	subject-verb	ungrammatical	local	mismatchnumber	0	0.4	0.133333	0.5	f	f	1	448	Ayer al mediod¨ªa*el panadero del barrio*sacaron*s¨®lo pan integral*del horno.	6	7	4	3	8	263	273	298	0	0	0	0	303	331	400	248	0	0	0	447	203	174	171	185	290	0
44	Spanish	male	19	Universitat Pompeu Fabra	Catalunya	list10	145	Filler	Histor	pst	0	0	0	0	0	0	0	0	j	j	1	436	Despu¨¦s de complejos c¨¢lculos matem¨¢ticos*en 1916 Einstein*teoriz¨®*la relatividad.	8	7	2	12	0	273	303	247	357	253	0	0	325	263	221	0	0	0	0	167	190	194	0	0	0	0
44	Spanish	male	19	Universitat Pompeu Fabra	Catalunya	list10	146	Adv_Sj_V	TENSE	pst	adverb-verb	ungrammatical	distal	0	tense	-0.6	0.3	-0.5	f	f	1	439	Ayer en la entrevista*los jugadores de baloncesto*negar¨¢n*el uso*de dopaje.	10	7	2	3	2	292	289	220	252	0	0	0	235	243	405	563	0	0	0	530	183	173	235	248	0	0
44	Spanish	male	19	Universitat Pompeu Fabra	Catalunya	list10	147	Adv_Sj_V	CTRL_sg	fut	subject-verb	grammatical	local	match	person	0.4	-0.266667	0.5	j	j	1	422	La pr¨®xima semana*el psicoterapeuta*enviar¨¢*una carta*a la comisi¨®n.	14	7	3	5	1	243	265	256	0	0	0	0	369	504	0	0	0	0	0	525	181	160	193	212	234	0
44	Spanish	male	19	Universitat Pompeu Fabra	Catalunya	list10	148	Filler	Histor	pst	0	0	0	0	0	0	0	0	j	j	1	493	Con la imprenta de Gutenberg*en 1455 la difusi¨®n de los libros*aument¨®*altamente.	6	7	10	0	0	266	297	271	293	338	0	0	272	185	175	159	174	179	175	178	326	0	0	0	0	0
44	Spanish	male	19	Universitat Pompeu Fabra	Catalunya	list10	149	Sj_Adv_V	TENSE	pst	adverb-verb	ungrammatical	local	0	tense	-0.6	0.3	0.5	f	f	1	576	Los detectives*anteayer*completar¨¢n*el reconocimiento*en el lugar del crimen.	8	11	2	14	2	206	236	0	0	0	0	0	264	0	0	0	0	0	0	971	201	159	180	178	186	178
44	Spanish	male	19	Universitat Pompeu Fabra	Catalunya	list10	150	Filler	Unagr	fut	0	0	0	0	0	0	0	0	j	f	0	366	Para la nueva exposici¨®n*los escultores*colocaremos*las estatuas*en el parque.	10	11	3	8	2	290	296	294	309	0	0	0	337	341	0	0	0	0	0	627	213	161	170	211	199	0
44	Spanish	male	19	Universitat Pompeu Fabra	Catalunya	list10	151	Filler	Unagr	pst	0	0	0	0	0	0	0	0	j	f	0	398	Anoche*los m¨¦dicos*ayudamos*a las v¨ªctimas*del accidente de coche.	7	8	1	3	8	262	0	0	0	0	0	0	260	276	0	0	0	0	0	340	312	201	188	169	174	191
44	Spanish	male	19	Universitat Pompeu Fabra	Catalunya	list10	152	Sj_Adv_V	NUM_sg	fut	subject-verb	ungrammatical	distal	mismatchnumber	0	0.4	0.133333	-0.5	f	f	1	359	El universitario*en algunos d¨ªas*dirigir¨¢n*la manifestaci¨®n*contra el ministerio.	4	9	2	13	6	248	246	0	0	0	0	0	345	306	294	0	0	0	0	590	212	189	200	190	200	0
44	Spanish	male	19	Universitat Pompeu Fabra	Catalunya	list10	153	Adv_Sj_V	CTRL_sg	fut	subject-verb	grammatical	local	match	person	0.4	-0.266667	0.5	j	j	1	472	El pr¨®ximo a?o*la vieja actriz*abrir¨¢*una academia*de teatro muy importante.	6	6	3	8	2	261	347	266	0	0	0	0	336	300	364	0	0	0	0	412	196	178	167	188	190	236
44	Spanish	male	19	Universitat Pompeu Fabra	Catalunya	list10	154	Sj_Adv_V	PERS	pst	subject-verb	ungrammatical	distal	mismatchperson	person	0.4	0.133333	-0.5	f	f	1	343	La h¨¢bil pastelera*hace algunos d¨ªas*adornaste*las tartas*de chocolate.	4	9	3	6	2	256	307	262	0	0	0	0	535	282	354	0	0	0	0	875	176	162	182	232	0	0
44	Spanish	male	19	Universitat Pompeu Fabra	Catalunya	list10	155	Filler	Unagr	fut	0	0	0	0	0	0	0	0	j	f	0	573	Durante toda la semana*las enfermeras*curaremos*al hombre accidentado.	10	9	2	6	12	247	263	261	366	0	0	0	445	419	0	0	0	0	0	577	197	168	186	0	0	0
44	Spanish	male	19	Universitat Pompeu Fabra	Catalunya	list10	156	Adv_Sj_V	PERS	fut	subject-verb	ungrammatical	local	mismatchperson	person	0.4	0.133333	0.5	f	f	1	560	Ma?ana por la tarde*el vendedor de telas*dispondr¨¢s*la mercanc¨ªa*en las casetas.	5	10	2	9	2	276	242	237	240	0	0	0	296	341	265	283	0	0	0	690	180	167	177	175	330	0
44	Spanish	male	19	Universitat Pompeu Fabra	Catalunya	list10	157	Adv_Sj_V	NUM_2_pl	fut	0	0	0	0	0	0	0	0	f	f	1	383	Ma?ana temprano*las maquilladoras*arreglar¨¢*a las modelos*para el desfile.	13	9	1	3	7	230	234	0	0	0	0	0	241	272	0	0	0	0	0	327	641	210	188	170	179	220
44	Spanish	male	19	Universitat Pompeu Fabra	Catalunya	list10	158	Filler	Unagr	pst	0	0	0	0	0	0	0	0	j	f	0	382	Tras la reuni¨®n*los ingenieros*encargamos*una nueva m¨¢quina*de construcci¨®n.	10	10	3	5	7	205	228	240	0	0	0	0	230	239	0	0	0	0	0	227	491	226	181	225	235	0
44	Spanish	male	19	Universitat Pompeu Fabra	Catalunya	list10	159	Adv_Sj_V	TENSE	fut	adverb-verb	ungrammatical	distal	0	tense	-0.6	0.3	-0.5	f	j	0	488	Ma?ana por la noche*los veteranos de guerra*contaron*sus experiencias*en Vietnam.	6	8	3	12	2	272	265	288	280	0	0	0	270	294	317	311	0	0	0	529	200	190	532	397	0	0
44	Spanish	male	19	Universitat Pompeu Fabra	Catalunya	list10	160	Adv_Sj_V	PERS	fut	subject-verb	ungrammatical	local	mismatchperson	person	0.4	0.133333	0.5	f	f	1	575	Ma?ana temprano*el barrendero*recoger¨¢s*la basura*s¨®lo en el centro.	10	9	2	6	4	233	255	0	0	0	0	0	285	318	0	0	0	0	0	660	210	176	169	178	209	214
45	Spanish	female	20	Universitat Pompeu Fabra	Catalunya	list4	1	Filler	Unagr	fut	0	0	0	0	0	0	0	0	j	f	0	694	Tras la cena*los cocineros*prepararemos*una tarta*de chocolate y frutos secos.	9	12	3	5	2	197	211	209	0	0	0	0	212	219	0	0	0	0	0	238	422	186	184	180	181	180
45	Spanish	female	20	Universitat Pompeu Fabra	Catalunya	list4	2	Sj_Adv_V	NUM_2_pl	fut	0	0	0	0	0	0	0	0	f	f	1	431	Estos chicos*ma?ana tarde*defender¨¢*a sus hermanos.	5	9	1	3	9	195	212	0	0	0	0	0	207	280	0	0	0	0	0	189	200	178	183	0	0	0
45	Spanish	female	20	Universitat Pompeu Fabra	Catalunya	list4	3	Sj_Adv_V	CTRL_sg	fut	subject-verb	grammatical	distal	match	person	0.4	-0.266667	-0.5	j	j	1	467	El cr¨ªtico de cine*ma?ana a las dos*almorzar¨¢*con un famoso director americano.	3	9	3	2	6	200	219	234	240	0	0	0	219	241	270	256	0	0	0	771	178	192	182	176	185	0
45	Spanish	female	20	Universitat Pompeu Fabra	Catalunya	list4	4	Sj_Adv_V	NUM_sg	fut	subject-verb	ungrammatical	distal	mismatchnumber	0	0.4	0.133333	-0.5	f	f	1	403	El ni?o deportista*ma?ana a las dos*jugar¨¢n*al f¨²tbol*con sus amigos.	3	7	2	6	3	178	217	192	0	0	0	0	188	213	223	177	0	0	0	200	209	182	186	178	189	0
45	Spanish	female	20	Universitat Pompeu Fabra	Catalunya	list4	5	Sj_Adv_V	NUM_sg	pst	subject-verb	ungrammatical	distal	mismatchnumber	0	0.4	0.133333	-0.5	f	f	1	389	El monje*anteayer*ofrecieron*alimentos*a los pobres del barrio.	8	10	9	1	3	193	200	0	0	0	0	0	238	0	0	0	0	0	0	227	402	178	185	200	203	214
45	Spanish	female	20	Universitat Pompeu Fabra	Catalunya	list4	6	Sj_Adv_V	CTRL_sg	fut	subject-verb	grammatical	distal	match	person	0.4	-0.266667	-0.5	j	j	1	368	El camionero*ma?ana*recorrer¨¢*m¨¢s de doscientos kil¨®metros.	6	9	3	2	10	204	244	0	0	0	0	0	239	0	0	0	0	0	0	232	302	183	187	218	0	0
45	Spanish	female	20	Universitat Pompeu Fabra	Catalunya	list4	7	Adv_Sj_V	CTRL_sg	pst	subject-verb	grammatical	local	match	person	0.4	-0.266667	0.5	j	j	1	303	Hace algunos d¨ªas*el en¨®logo experto*cambi¨®*la carta*de vinos.	7	6	2	5	2	203	224	245	0	0	0	0	226	202	213	0	0	0	0	386	181	180	210	209	0	0
45	Spanish	female	20	Universitat Pompeu Fabra	Catalunya	list4	8	Filler	Unagr	fut	0	0	0	0	0	0	0	0	j	f	0	550	La ma?ana pr¨®xima*los panaderos*dise?aremos*unos moldes*para hacer bizcochos.	9	11	4	6	4	199	219	219	0	0	0	0	206	223	0	0	0	0	0	245	397	183	191	194	217	0
45	Spanish	female	20	Universitat Pompeu Fabra	Catalunya	list4	9	Filler	Histor	pst	0	0	0	0	0	0	0	0	j	j	1	351	Desde su construcci¨®n*en 1961 el muro de Berl¨ªn*separ¨®*la ciudad*en dos.	6	6	2	6	2	195	207	234	0	0	0	0	228	242	210	179	194	183	0	190	196	200	201	270	0	0
45	Spanish	female	20	Universitat Pompeu Fabra	Catalunya	list4	10	Adv_Sj_V	CTRL_sg	pst	subject-verb	grammatical	local	match	person	0.4	-0.266667	0.5	j	j	1	307	El verano pasado*el monitor de nataci¨®n*ense?¨®*a nadar*a los ni?os.	8	6	1	5	1	207	196	197	0	0	0	0	195	197	208	227	0	0	0	176	200	208	190	171	209	0
45	Spanish	female	20	Universitat Pompeu Fabra	Catalunya	list4	11	Filler	Histor	pst	0	0	0	0	0	0	0	0	j	j	1	423	Con el colapso bancario*en 1929 la econom¨ªa*sufri¨®*un largo per¨ªodo*de crisis.	8	6	2	5	7	203	195	204	189	0	0	0	200	201	208	182	0	0	0	185	187	178	189	183	189	0
45	Spanish	female	20	Universitat Pompeu Fabra	Catalunya	list4	12	Sj_Adv_V	CTRL_sg	pst	subject-verb	grammatical	distal	match	person	0.4	-0.266667	-0.5	j	j	1	419	El neur¨®logo*hace un mes*busc¨®*un nuevo empleo*en una cl¨ªnica privada.	3	5	2	5	6	182	191	0	0	0	0	0	193	202	225	0	0	0	0	201	201	189	183	184	198	193
45	Spanish	female	20	Universitat Pompeu Fabra	Catalunya	list4	13	Adv_Sj_V	TENSE	pst	adverb-verb	ungrammatical	distal	0	tense	-0.6	0.3	-0.5	f	f	1	692	La semana pasada*los concursantes*ganar¨¢n*el primer premio*de la competici¨®n.	12	7	2	6	6	190	202	199	0	0	0	0	195	222	0	0	0	0	0	1024	197	185	188	183	188	180
45	Spanish	female	20	Universitat Pompeu Fabra	Catalunya	list4	14	Sj_Adv_V	NUM_2_pl	fut	0	0	0	0	0	0	0	0	f	f	1	563	Estos j¨®venes*ma?ana tarde*ofrecer¨¢*comida a necesitados.	5	8	6	1	12	195	225	0	0	0	0	0	234	396	0	0	0	0	0	477	196	188	197	0	0	0
45	Spanish	female	20	Universitat Pompeu Fabra	Catalunya	list4	15	Sj_Adv_V	NUM_2_pl	fut	0	0	0	0	0	0	0	0	f	f	1	469	Los nuevos guionistas*la pr¨®xima semana*explicar¨¢*la trama*a los actores.	6	9	2	5	1	207	379	245	0	0	0	0	423	380	454	0	0	0	0	442	180	182	179	186	168	0
45	Spanish	female	20	Universitat Pompeu Fabra	Catalunya	list4	16	Adv_Sj_V	PERS	pst	subject-verb	ungrammatical	local	mismatchperson	person	0.4	0.133333	0.5	f	f	1	430	Hace un mes*el aprendiz*conseguiste*un diploma*de estudios avanzados.	8	11	2	7	2	189	207	199	0	0	0	0	183	184	0	0	0	0	0	194	232	247	161	161	170	0
45	Spanish	female	20	Universitat Pompeu Fabra	Catalunya	list4	17	Sj_Adv_V	NUM_sg	pst	subject-verb	ungrammatical	distal	mismatchnumber	0	0.4	0.133333	-0.5	f	f	1	358	El banquero*hace un mes*aumentaron*el tipo*de inter¨¦s anual.	3	10	2	4	2	2008	188	0	0	0	0	0	224	255	208	0	0	0	0	165	296	193	188	191	232	0
45	Spanish	female	20	Universitat Pompeu Fabra	Catalunya	list4	18	Sj_Adv_V	TENSE	fut	adverb-verb	ungrammatical	local	0	tense	-0.6	0.3	0.5	f	f	1	233	Los nuevos carteros*la pr¨®xima semana*entregaron*el correo*s¨®lo en el centro.	6	10	2	6	4	210	206	218	0	0	0	0	208	367	199	0	0	0	0	276	190	179	174	192	180	177
45	Spanish	female	20	Universitat Pompeu Fabra	Catalunya	list4	19	Sj_Adv_V	NUM_2_pl	fut	0	0	0	0	0	0	0	0	f	f	1	248	Los voluntarios*en dos meses*pintar¨¢*la fachada*del centro social.	5	7	2	7	3	200	212	0	0	0	0	0	212	319	209	0	0	0	0	231	208	190	199	187	179	0
45	Spanish	female	20	Universitat Pompeu Fabra	Catalunya	list4	20	Adv_Sj_V	NUM_2_pl	fut	0	0	0	0	0	0	0	0	f	f	1	254	Ma?ana temprano*las madres*quedar¨¢*en la cafeter¨ªa.	6	7	2	2	10	206	226	0	0	0	0	0	233	238	0	0	0	0	0	214	224	183	175	0	0	0
45	Spanish	female	20	Universitat Pompeu Fabra	Catalunya	list4	21	Sj_Adv_V	TENSE	pst	adverb-verb	ungrammatical	local	0	tense	-0.6	0.3	0.5	f	f	1	263	Los mec¨¢nicos*anteayer*reparar¨¢n*el coche*de ¨¦poca de Javier.	8	9	2	5	2	204	211	0	0	0	0	0	224	0	0	0	0	0	0	317	213	183	188	187	185	178
45	Spanish	female	20	Universitat Pompeu Fabra	Catalunya	list4	22	Sj_Adv_V	NUM_2_pl	fut	0	0	0	0	0	0	0	0	f	f	1	286	Los candidatos*el pr¨®ximo a?o*presentar¨¢*a la nueva coalici¨®n.	3	10	1	2	5	201	206	0	0	0	0	0	219	212	222	0	0	0	0	222	226	193	186	189	0	0
45	Spanish	female	20	Universitat Pompeu Fabra	Catalunya	list4	23	Adv_Sj_V	CTRL_pl	pst	adverb-verb	grammatical	distal	0	tense	-0.6	-0.3	-0.5	j	j	1	623	El mes pasado*los jardineros*arrancaron*las malas hierbas*del jard¨ªn.	10	10	3	5	7	204	213	202	0	0	0	0	196	192	0	0	0	0	0	596	199	200	207	185	205	0
45	Spanish	female	20	Universitat Pompeu Fabra	Catalunya	list4	24	Filler	Histor	pst	0	0	0	0	0	0	0	0	j	j	1	674	Tras a?os de lucha social en Espa?a*en 1931 la mujer*consigui¨®*el derecho*de voto.	5	9	2	7	2	167	441	350	251	220	215	226	186	192	186	183	0	0	0	188	184	190	182	193	0	0
45	Spanish	female	20	Universitat Pompeu Fabra	Catalunya	list4	25	Filler	Unagr	fut	0	0	0	0	0	0	0	0	j	f	0	552	Por unos problemas*los profesores*modificaremos*la hora*de la clase del lunes.	10	13	2	4	2	209	210	210	0	0	0	0	230	262	0	0	0	0	0	282	419	191	190	194	186	177
45	Spanish	female	20	Universitat Pompeu Fabra	Catalunya	list4	26	Adv_Sj_V	PERS	pst	subject-verb	ungrammatical	local	mismatchperson	person	0.4	0.133333	0.5	f	f	1	303	El oto?o pasado*el suplente*sustituiste*a las profesoras*en baja por maternidad.	8	11	1	3	10	188	207	211	0	0	0	0	216	226	0	0	0	0	0	239	364	202	242	226	193	194
45	Spanish	female	20	Universitat Pompeu Fabra	Catalunya	list4	27	Sj_Adv_V	CTRL_sg	pst	subject-verb	grammatical	distal	match	person	0.4	-0.266667	-0.5	j	j	1	470	El campesino*la semana pasada*plant¨®*berenjenas*y pimientos.	6	6	10	1	10	209	211	0	0	0	0	0	202	235	237	0	0	0	0	224	232	264	197	0	0	0
45	Spanish	female	20	Universitat Pompeu Fabra	Catalunya	list4	28	Adv_Sj_V	TENSE	fut	adverb-verb	ungrammatical	distal	0	tense	-0.6	0.3	-0.5	f	j	0	317	El pr¨®ximo a?o*los arquitectos*revisaron*una parte*del proyecto.	11	9	3	5	3	210	240	252	0	0	0	0	256	294	0	0	0	0	0	430	195	180	191	178	0	0
45	Spanish	female	20	Universitat Pompeu Fabra	Catalunya	list4	29	Adv_Sj_V	NUM_2_pl	fut	0	0	0	0	0	0	0	0	f	f	1	334	Ma?ana*mis hermanos*tomar¨¢*caf¨¦*por primera vez.	8	6	4	3	7	198	0	0	0	0	0	0	238	219	0	0	0	0	0	211	266	210	191	191	0	0
45	Spanish	female	20	Universitat Pompeu Fabra	Catalunya	list4	30	Filler	Unagr	pst	0	0	0	0	0	0	0	0	j	f	0	519	Con mucha ilusi¨®n*los cient¨ªficos*recibimos*el premio Nobel*de f¨ªsica este a?o.	11	9	2	6	5	240	286	217	0	0	0	0	216	229	0	0	0	0	0	214	392	174	190	191	182	191
45	Spanish	female	20	Universitat Pompeu Fabra	Catalunya	list4	31	Adv_Sj_V	PERS	fut	subject-verb	ungrammatical	local	mismatchperson	person	0.4	0.133333	0.5	f	f	1	368	Ma?ana*el invitado*llevar¨¢s*una botella*de vino tinto.	8	8	3	7	2	233	0	0	0	0	0	0	239	206	0	0	0	0	0	219	296	184	185	189	197	0
45	Spanish	female	20	Universitat Pompeu Fabra	Catalunya	list4	32	Filler	Histor	pst	0	0	0	0	0	0	0	0	j	j	1	495	Despu¨¦s de algunas observaciones*en 1928 Fleming*descubri¨®*la penicilina.	7	9	2	11	0	203	213	226	216	0	0	0	219	236	215	0	0	0	0	190	197	187	0	0	0	0
45	Spanish	female	20	Universitat Pompeu Fabra	Catalunya	list4	33	Filler	Histor	pst	0	0	0	0	0	0	0	0	j	j	1	203	Despu¨¦s del bombardeo*en 1937 Picasso*realiz¨®*el cuadro*de La Guernica.	7	7	2	6	2	220	205	192	0	0	0	0	187	193	225	0	0	0	0	195	179	180	189	184	182	0
45	Spanish	female	20	Universitat Pompeu Fabra	Catalunya	list4	34	Adv_Sj_V	TENSE	fut	adverb-verb	ungrammatical	distal	0	tense	-0.6	0.3	-0.5	f	f	1	368	Ma?ana al mediod¨ªa*los empleados p¨²blicos*conocieron*al nuevo director general.	8	10	2	5	8	206	224	206	0	0	0	0	211	214	206	0	0	0	0	205	349	191	184	187	0	0
45	Spanish	female	20	Universitat Pompeu Fabra	Catalunya	list4	35	Sj_Adv_V	CTRL_pl	pst	adverb-verb	grammatical	local	0	tense	-0.6	-0.3	0.5	j	j	1	265	Los estudiantes*hace una semana*supieron*los resultados*del examen.	6	8	3	10	3	215	203	0	0	0	0	0	221	235	231	0	0	0	0	228	214	188	188	267	0	0
45	Spanish	female	20	Universitat Pompeu Fabra	Catalunya	list4	36	Filler	Histor	pst	0	0	0	0	0	0	0	0	j	j	1	343	Tras muchas batallas*en 1821 Napole¨®n*muri¨®*exiliado*en una isla.	8	5	8	2	3	206	207	236	0	0	0	0	230	228	212	0	0	0	0	181	190	191	183	190	0	0
45	Spanish	female	20	Universitat Pompeu Fabra	Catalunya	list4	37	Adv_Sj_V	PERS	fut	subject-verb	ungrammatical	local	mismatchperson	person	0.4	0.133333	0.5	f	f	1	483	La pr¨®xima semana*el nuevo dirigente*reemplazar¨¢s*los empleados vagos.	9	12	3	9	6	193	198	224	0	0	0	0	238	238	445	0	0	0	0	360	219	187	188	0	0	0
45	Spanish	female	20	Universitat Pompeu Fabra	Catalunya	list4	38	Sj_Adv_V	PERS	pst	subject-verb	ungrammatical	distal	mismatchperson	person	0.4	0.133333	-0.5	f	f	1	568	La monja joven*el oto?o pasado*prestaste*ayuda*a las personas sin hogar.	6	9	5	1	3	213	230	280	0	0	0	0	229	237	239	0	0	0	0	491	196	184	185	182	183	189
45	Spanish	female	20	Universitat Pompeu Fabra	Catalunya	list4	39	Sj_Adv_V	CTRL_sg	pst	subject-verb	grammatical	distal	match	person	0.4	-0.266667	-0.5	j	j	1	427	El fot¨®grafo*el a?o pasado*viaj¨®*por ?frica*para retratar la pobreza.	6	5	3	6	4	193	203	0	0	0	0	0	235	251	254	0	0	0	0	243	278	187	191	183	193	338
45	Spanish	female	20	Universitat Pompeu Fabra	Catalunya	list4	40	Sj_Adv_V	CTRL_sg	fut	subject-verb	grammatical	distal	match	person	0.4	-0.266667	-0.5	j	j	1	472	El autor del libro*ma?ana al mediod¨ªa*conceder¨¢*una larga entrevista.	8	9	3	5	11	206	207	226	213	0	0	0	226	280	231	0	0	0	0	253	266	187	197	0	0	0
45	Spanish	female	20	Universitat Pompeu Fabra	Catalunya	list4	41	Sj_Adv_V	TENSE	fut	adverb-verb	ungrammatical	local	0	tense	-0.6	0.3	0.5	f	f	1	384	Los amigos solteros*ma?ana al mediod¨ªa*asistieron*a la boda*de dos amigos ricos.	8	10	1	2	4	202	200	220	0	0	0	0	216	318	264	0	0	0	0	271	201	213	220	208	215	200
45	Spanish	female	20	Universitat Pompeu Fabra	Catalunya	list4	42	Sj_Adv_V	CTRL_pl	fut	adverb-verb	grammatical	local	0	tense	-0.6	-0.3	0.5	j	j	1	446	Los notarios*en dos d¨ªas*leer¨¢n*el testamento*delante de todos los herederos.	4	6	2	10	7	204	216	0	0	0	0	0	257	314	197	0	0	0	0	235	235	192	177	191	184	190
45	Spanish	female	20	Universitat Pompeu Fabra	Catalunya	list4	43	Filler	Unagr	pst	0	0	0	0	0	0	0	0	j	f	0	310	De forma pac¨ªfica*los camioneros*bloqueamos*el acceso*a la autopista m¨¢s cercana.	10	10	2	6	1	185	210	206	0	0	0	0	203	218	0	0	0	0	0	227	221	212	205	200	203	196
45	Spanish	female	20	Universitat Pompeu Fabra	Catalunya	list4	44	Adv_Sj_V	CTRL_sg	fut	subject-verb	grammatical	local	match	person	0.4	-0.266667	0.5	j	j	1	403	El pr¨®ximo mes*el escen¨®grafo*encontrar¨¢*a los t¨¦cnicos*de iluminaci¨®n.	11	10	1	3	8	237	214	227	0	0	0	0	249	224	0	0	0	0	0	219	228	174	180	195	198	0
45	Spanish	female	20	Universitat Pompeu Fabra	Catalunya	list4	45	Sj_Adv_V	NUM_sg	fut	subject-verb	ungrammatical	distal	mismatchnumber	0	0.4	0.133333	-0.5	f	f	1	439	El comandante*ma?ana temprano*alcanzar¨¢n*la nueva base militar.	8	10	2	5	4	195	231	0	0	0	0	0	242	255	0	0	0	0	0	546	212	217	206	216	0	0
45	Spanish	female	20	Universitat Pompeu Fabra	Catalunya	list4	46	Adv_Sj_V	TENSE	pst	adverb-verb	ungrammatical	distal	0	tense	-0.6	0.3	-0.5	f	f	1	462	Ayer por la tarde*los poetas sudamericanos*atraer¨¢n*la atenci¨®n*de los cr¨ªticos.	13	8	2	8	2	207	200	244	246	0	0	0	236	394	235	0	0	0	0	455	197	186	194	205	189	0
45	Spanish	female	20	Universitat Pompeu Fabra	Catalunya	list4	47	Filler	Histor	pst	0	0	0	0	0	0	0	0	j	j	1	418	Tras algunos a?os*en 1918 la guerra*acab¨®*con la victoria*de los aliados.	6	5	3	2	8	210	235	229	0	0	0	0	219	248	240	219	0	0	0	212	207	205	202	211	185	206
45	Spanish	female	20	Universitat Pompeu Fabra	Catalunya	list4	48	Sj_Adv_V	CTRL_pl	pst	adverb-verb	grammatical	local	0	tense	-0.6	-0.3	0.5	j	j	1	471	Los misioneros j¨®venes*el verano pasado*construyeron*un pozo*en Somalia.	6	12	2	4	2	209	233	246	0	0	0	0	337	244	362	0	0	0	0	684	203	209	217	233	0	0
45	Spanish	female	20	Universitat Pompeu Fabra	Catalunya	list4	49	Filler	Histor	pst	0	0	0	0	0	0	0	0	j	j	1	303	Gracias a una manzana*en 1666 Newton*estudi¨®*la gravedad.	6	7	2	9	0	218	238	233	224	0	0	0	228	379	207	0	0	0	0	177	199	186	0	0	0	0
45	Spanish	female	20	Universitat Pompeu Fabra	Catalunya	list4	50	Sj_Adv_V	CTRL_pl	fut	adverb-verb	grammatical	local	0	tense	-0.6	-0.3	0.5	j	j	1	307	Los vigilantes*ma?ana temprano*quitar¨¢n*los carteles*del muro.	8	8	3	8	3	201	249	0	0	0	0	0	258	329	0	0	0	0	0	235	262	198	203	408	0	0
45	Spanish	female	20	Universitat Pompeu Fabra	Catalunya	list4	51	Sj_Adv_V	CTRL_sg	fut	subject-verb	grammatical	distal	match	person	0.4	-0.266667	-0.5	j	j	1	366	El presidente*el pr¨®ximo mes*firmar¨¢*un tratado*de paz.	3	7	2	7	2	211	224	0	0	0	0	0	228	206	222	0	0	0	0	274	202	198	200	305	0	0
45	Spanish	female	20	Universitat Pompeu Fabra	Catalunya	list4	52	Sj_Adv_V	CTRL_pl	fut	adverb-verb	grammatical	local	0	tense	-0.6	-0.3	0.5	j	j	1	719	Los soldados*en algunos d¨ªas*examinar¨¢n*el mapa*de las zonas m¨¢s peligrosas.	4	10	2	4	2	214	343	0	0	0	0	0	214	220	207	0	0	0	0	215	232	204	176	173	204	207
45	Spanish	female	20	Universitat Pompeu Fabra	Catalunya	list4	53	Sj_Adv_V	NUM_2_pl	fut	0	0	0	0	0	0	0	0	f	f	1	485	Los padrinos*ma?ana*manifestar¨¢*alegr¨ªa*en la boda.	6	11	7	2	2	202	219	0	0	0	0	0	255	0	0	0	0	0	0	755	209	199	228	218	0	0
45	Spanish	female	20	Universitat Pompeu Fabra	Catalunya	list4	54	Sj_Adv_V	CTRL_sg	pst	subject-verb	grammatical	distal	match	person	0.4	-0.266667	-0.5	j	j	1	344	La maestra*anoche*corrigi¨®*las tareas*de los alumnos.	6	8	3	6	2	210	232	0	0	0	0	0	219	0	0	0	0	0	0	229	250	199	182	206	246	0
45	Spanish	female	20	Universitat Pompeu Fabra	Catalunya	list4	55	Adv_Sj_V	TENSE	pst	adverb-verb	ungrammatical	distal	0	tense	-0.6	0.3	-0.5	f	f	1	323	Anoche*las chicas*comprar¨¢n*unas prendas*muy cara.	6	9	4	7	3	210	0	0	0	0	0	0	247	232	0	0	0	0	0	244	239	210	188	212	0	0
45	Spanish	female	20	Universitat Pompeu Fabra	Catalunya	list4	56	Sj_Adv_V	TENSE	pst	adverb-verb	ungrammatical	local	0	tense	-0.6	0.3	0.5	f	f	1	533	Los le?adores*el oto?o pasado*cortar¨¢n*mucha m¨¢s madera.	6	8	5	3	7	244	227	0	0	0	0	0	246	343	297	0	0	0	0	282	239	197	258	0	0	0
45	Spanish	female	20	Universitat Pompeu Fabra	Catalunya	list4	57	Sj_Adv_V	NUM_2_pl	fut	0	0	0	0	0	0	0	0	f	f	1	422	Los ba?istas*ma?ana*dejar¨¢*sitio a los surfistas.	6	6	5	1	3	207	222	0	0	0	0	0	242	0	0	0	0	0	0	336	218	184	202	225	0	0
45	Spanish	female	20	Universitat Pompeu Fabra	Catalunya	list4	58	Adv_Sj_V	NUM_2_pl	fut	0	0	0	0	0	0	0	0	f	f	1	410	Ma?ana por la tarde*los secretarios generales*llamar¨¢*a los miembros*del partido.	9	7	1	3	8	227	243	188	216	0	0	0	212	199	268	0	0	0	0	283	227	195	191	199	227	0
45	Spanish	female	20	Universitat Pompeu Fabra	Catalunya	list4	59	Sj_Adv_V	NUM_2_pl	fut	0	0	0	0	0	0	0	0	f	f	1	358	Los m¨²sicos de jazz*ma?ana a las cinco*comenzar¨¢*el concierto*al aire libre.	5	9	2	9	2	217	233	239	252	0	0	0	245	266	221	208	0	0	0	231	253	204	189	190	198	0
45	Spanish	female	20	Universitat Pompeu Fabra	Catalunya	list4	60	Adv_Sj_V	CTRL_pl	fut	adverb-verb	grammatical	distal	0	tense	-0.6	-0.3	-0.5	j	j	1	398	En seis meses*los astronautas*grabar¨¢n*nuevas im¨¢genes*de Marte.	11	8	6	8	2	212	202	214	0	0	0	0	226	223	0	0	0	0	0	441	201	195	191	234	0	0
45	Spanish	female	20	Universitat Pompeu Fabra	Catalunya	list4	61	Filler	Histor	pst	0	0	0	0	0	0	0	0	j	j	1	655	Despu¨¦s de su publicaci¨®n*en 1859 el libro de Darwin*fue*prohibido*por la censura.	6	3	9	3	2	209	218	222	211	0	0	0	230	268	231	187	198	199	0	188	183	186	239	231	0	0
45	Spanish	female	20	Universitat Pompeu Fabra	Catalunya	list4	62	Adv_Sj_V	NUM_2_pl	fut	0	0	0	0	0	0	0	0	f	f	1	510	En dos d¨ªas*los escaladores*llegar¨¢*a la cumbre*de la monta?a.	11	7	1	2	6	198	251	243	0	0	0	0	274	427	0	0	0	0	0	564	176	173	172	174	183	182
45	Spanish	female	20	Universitat Pompeu Fabra	Catalunya	list4	63	Adv_Sj_V	NUM_sg	pst	subject-verb	ungrammatical	local	mismatchnumber	0	0.4	0.133333	0.5	f	f	1	400	El a?o pasado*el ginec¨®logo*utilizaron*una nueva t¨¦cnica guiada*por ecograf¨ªa.	10	10	3	5	7	228	231	213	0	0	0	0	229	228	0	0	0	0	0	626	193	179	178	185	187	194
45	Spanish	female	20	Universitat Pompeu Fabra	Catalunya	list4	64	Sj_Adv_V	CTRL_sg	pst	subject-verb	grammatical	distal	match	person	0.4	-0.266667	-0.5	j	j	1	513	El diputado*el mes pasado*escogi¨®*un nuevo presidente.	6	7	2	5	11	197	195	0	0	0	0	0	216	236	227	0	0	0	0	233	216	184	186	0	0	0
45	Spanish	female	20	Universitat Pompeu Fabra	Catalunya	list4	65	Filler	Unagr	fut	0	0	0	0	0	0	0	0	j	f	0	318	Durante las navidades*los j¨®venes*organizaremos*unos juegos*en la plaza central.	7	13	4	6	2	197	199	208	0	0	0	0	193	203	0	0	0	0	0	204	200	184	187	189	182	183
45	Spanish	female	20	Universitat Pompeu Fabra	Catalunya	list4	66	Sj_Adv_V	TENSE	fut	adverb-verb	ungrammatical	local	0	tense	-0.6	0.3	0.5	f	f	1	272	Las nuevas secretarias*ma?ana por la tarde*ordenaron*los archivos*del bufete.	5	9	3	8	3	206	201	206	0	0	0	0	215	378	203	217	0	0	0	305	229	197	207	234	0	0
45	Spanish	female	20	Universitat Pompeu Fabra	Catalunya	list4	67	Sj_Adv_V	CTRL_pl	pst	adverb-verb	grammatical	local	0	tense	-0.6	-0.3	0.5	j	j	1	317	Los abuelos*anteayer*regalaron*un coche*muy caro al nieto.	8	9	2	5	3	214	209	0	0	0	0	0	209	0	0	0	0	0	0	234	266	195	183	194	181	201
45	Spanish	female	20	Universitat Pompeu Fabra	Catalunya	list4	68	Adv_Sj_V	TENSE	pst	adverb-verb	ungrammatical	distal	0	tense	-0.6	0.3	-0.5	f	f	1	1389	Ayer temprano*los accionistas*retirar¨¢n*la propuesta*de acuerdo.	11	9	2	9	2	181	204	0	0	0	0	0	190	201	0	0	0	0	0	606	204	203	179	206	0	0
45	Spanish	female	20	Universitat Pompeu Fabra	Catalunya	list4	69	Adv_Sj_V	CTRL_sg	pst	subject-verb	grammatical	local	match	person	0.4	-0.266667	0.5	j	j	1	299	Anteayer*el futbolista*reclam¨®*el gol anulado*por*el ¨¢rbitro.	10	7	2	3	7	229	0	0	0	0	0	0	245	236	0	0	0	0	0	327	224	179	193	188	182	206
45	Spanish	female	20	Universitat Pompeu Fabra	Catalunya	list4	70	Sj_Adv_V	NUM_sg	fut	subject-verb	ungrammatical	distal	mismatchnumber	0	0.4	0.133333	-0.5	f	f	1	292	El viejo trabajador*ma?ana al mediod¨ªa*protestar¨¢n*enfrente de la empresa.	8	11	8	2	2	200	202	215	0	0	0	0	239	341	180	0	0	0	0	490	172	198	186	174	0	0
45	Spanish	female	20	Universitat Pompeu Fabra	Catalunya	list4	71	Filler	Unagr	fut	0	0	0	0	0	0	0	0	j	f	0	384	Tras la fiesta*los invitados*recogeremos*los platos sucios*r¨¢pidamente.	9	11	3	6	6	198	233	224	0	0	0	0	224	231	0	0	0	0	0	221	262	193	186	185	0	0
45	Spanish	female	20	Universitat Pompeu Fabra	Catalunya	list4	72	Filler	Unagr	pst	0	0	0	0	0	0	0	0	j	f	0	392	En el escenario*los m¨²sicos*cantamos*una canci¨®n*muy conocida en toda Espa?a.	7	8	3	7	3	200	207	195	0	0	0	0	209	219	0	0	0	0	0	222	209	236	180	199	180	182
45	Spanish	female	20	Universitat Pompeu Fabra	Catalunya	list4	73	Filler	Histor	pst	0	0	0	0	0	0	0	0	j	j	1	471	Tras a?os de composici¨®n musical*en 1824 Beethoven*complet¨®*la novena sinfon¨ªa.	9	8	2	6	9	193	217	213	227	221	0	0	203	213	210	0	0	0	0	186	178	189	178	0	0	0
45	Spanish	female	20	Universitat Pompeu Fabra	Catalunya	list4	74	Adv_Sj_V	CTRL_sg	fut	subject-verb	grammatical	local	match	person	0.4	-0.266667	0.5	j	j	1	536	Ma?ana temprano*el agricultor*vender¨¢*los productos*en el mercado.	10	7	3	9	2	178	216	0	0	0	0	0	366	198	0	0	0	0	0	253	292	188	180	227	225	0
45	Spanish	female	20	Universitat Pompeu Fabra	Catalunya	list4	75	Sj_Adv_V	TENSE	fut	adverb-verb	ungrammatical	local	0	tense	-0.6	0.3	0.5	f	f	1	447	Los pintores famosos*la pr¨®xima semana*trajeron*los cuadros*a la galer¨ªa.	6	8	3	7	1	209	215	229	0	0	0	0	237	215	217	0	0	0	0	218	207	195	190	182	202	0
45	Spanish	female	20	Universitat Pompeu Fabra	Catalunya	list4	76	Sj_Adv_V	CTRL_pl	pst	adverb-verb	grammatical	local	0	tense	-0.6	-0.3	0.5	j	j	1	685	Los ciclistas*hace un mes*iniciaron*el entrenamiento*de fortalecimiento.	3	9	2	13	2	202	198	0	0	0	0	0	227	253	233	0	0	0	0	214	272	211	198	213	0	0
45	Spanish	female	20	Universitat Pompeu Fabra	Catalunya	list4	77	Filler	Histor	pst	0	0	0	0	0	0	0	0	j	j	1	300	Debido a la mala higiene*en 1347 la peste negra*mat¨®*a milliones*de personas.	5	4	1	9	2	242	215	216	229	251	0	0	243	275	198	177	200	0	0	176	189	190	184	266	0	0
45	Spanish	female	20	Universitat Pompeu Fabra	Catalunya	list4	78	Sj_Adv_V	PERS	pst	subject-verb	ungrammatical	distal	mismatchperson	person	0.4	0.133333	-0.5	f	f	1	373	El socorrista*anoche*salvaste*a un torpe surfista andaluz.	6	8	1	2	5	188	212	0	0	0	0	0	233	0	0	0	0	0	0	320	210	215	205	187	190	0
45	Spanish	female	20	Universitat Pompeu Fabra	Catalunya	list4	79	Adv_Sj_V	PERS	fut	subject-verb	ungrammatical	local	mismatchperson	person	0.4	0.133333	0.5	f	f	1	296	Ma?ana por la tarde*el colega de trabajo*informar¨¢s*al empleado*del nuevo contrato.	7	10	2	8	3	191	222	211	213	0	0	0	220	246	251	249	0	0	0	239	241	192	195	195	196	0
45	Spanish	female	20	Universitat Pompeu Fabra	Catalunya	list4	80	Adv_Sj_V	CTRL_pl	pst	adverb-verb	grammatical	distal	0	tense	-0.6	-0.3	-0.5	j	j	1	439	El mes pasado*los supervisores*reunieron*a todos los arquitectos*del proyecto.	12	9	1	5	3	228	203	212	0	0	0	0	212	213	0	0	0	0	0	241	206	305	180	200	503	227
45	Spanish	female	20	Universitat Pompeu Fabra	Catalunya	list4	81	Adv_Sj_V	CTRL_pl	fut	adverb-verb	grammatical	distal	0	tense	-0.6	-0.3	-0.5	j	j	1	549	El pr¨®ximo mes*los graduados*mandar¨¢n*la versi¨®n final*de la tesis.	9	8	2	7	5	192	205	215	0	0	0	0	241	231	0	0	0	0	0	200	460	178	171	183	175	185
45	Spanish	female	20	Universitat Pompeu Fabra	Catalunya	list4	82	Filler	Unagr	fut	0	0	0	0	0	0	0	0	j	f	0	479	En la revista*los cr¨ªticos*a?adiremos*comentarios*sobre una nueva pel¨ªcula.	8	10	11	5	3	209	196	202	0	0	0	0	203	194	0	0	0	0	0	225	380	185	181	186	176	0
45	Spanish	female	20	Universitat Pompeu Fabra	Catalunya	list4	83	Filler	Histor	pst	0	0	0	0	0	0	0	0	j	j	1	447	Despu¨¦s de la victoria de los bolcheviques*en 1917 Lenin*guio*la revoluci¨®n.	5	4	2	11	0	221	243	225	214	219	237	222	196	200	214	0	0	0	0	214	217	204	0	0	0	0
45	Spanish	female	20	Universitat Pompeu Fabra	Catalunya	list4	84	Adv_Sj_V	PERS	fut	subject-verb	ungrammatical	local	mismatchperson	person	0.4	0.133333	0.5	f	f	1	507	En dos d¨ªas*el marinero*atacar¨¢s*el buque mercante.	8	8	2	5	9	212	205	228	0	0	0	0	224	248	0	0	0	0	0	213	247	199	198	0	0	0
45	Spanish	female	20	Universitat Pompeu Fabra	Catalunya	list4	85	Sj_Adv_V	PERS	fut	subject-verb	ungrammatical	distal	mismatchperson	person	0.4	0.133333	-0.5	f	f	1	400	El agente de polic¨ªa*ma?ana por la noche*vigilar¨¢s*la periferia*de la ciudad.	5	9	2	9	2	211	212	217	220	0	0	0	222	231	243	201	0	0	0	345	227	174	200	205	205	0
45	Spanish	female	20	Universitat Pompeu Fabra	Catalunya	list4	86	Filler	Unagr	pst	0	0	0	0	0	0	0	0	j	f	0	550	Tras mucho esfuerzo*los gestores*resolvimos*los problemas fiscales*de las empresas.	8	10	3	9	8	217	209	218	0	0	0	0	207	231	0	0	0	0	0	193	378	204	186	194	222	213
45	Spanish	female	20	Universitat Pompeu Fabra	Catalunya	list4	87	Sj_Adv_V	NUM_sg	fut	subject-verb	ungrammatical	distal	mismatchnumber	0	0.4	0.133333	-0.5	f	f	1	383	La bailarina de tango*ma?ana por la tarde*probar¨¢n*la nueva coreograf¨ªa.	5	8	2	5	12	188	200	219	369	0	0	0	204	267	229	240	0	0	0	636	182	185	536	0	0	0
45	Spanish	female	20	Universitat Pompeu Fabra	Catalunya	list4	88	Adv_Sj_V	CTRL_sg	fut	subject-verb	grammatical	local	match	person	0.4	-0.266667	0.5	j	j	1	418	El pr¨®ximo a?o*el sacerdote*casar¨¢*a los novios*en la catedral de Sevilla.	9	6	1	3	6	204	213	227	0	0	0	0	236	1495	0	0	0	0	0	275	288	187	177	192	189	203
45	Spanish	female	20	Universitat Pompeu Fabra	Catalunya	list4	89	Sj_Adv_V	CTRL_sg	fut	subject-verb	grammatical	distal	match	person	0.4	-0.266667	-0.5	j	j	1	528	El jubilado*en dos meses*participar¨¢*en un torneo*de bolos.	5	11	2	2	6	210	248	0	0	0	0	0	248	235	226	0	0	0	0	426	212	225	223	203	205	0
45	Spanish	female	20	Universitat Pompeu Fabra	Catalunya	list4	90	Filler	Histor	pst	0	0	0	0	0	0	0	0	j	j	1	485	Con la invasi¨®n francesa*en 1808 la econom¨ªa espa?ola*empeor¨®*considerablemente.	8	7	18	0	0	207	202	201	192	0	0	0	211	201	172	199	208	0	0	190	188	0	0	0	0	0
45	Spanish	female	20	Universitat Pompeu Fabra	Catalunya	list4	91	Adv_Sj_V	NUM_2_pl	fut	0	0	0	0	0	0	0	0	f	f	1	405	El pr¨®ximo mes*los comisarios*visitar¨¢*de nuevo*a los sospechosos del crimen.	10	8	2	5	1	197	182	195	0	0	0	0	209	214	0	0	0	0	0	222	282	178	179	188	199	182
45	Spanish	female	20	Universitat Pompeu Fabra	Catalunya	list4	92	Sj_Adv_V	NUM_sg	pst	subject-verb	ungrammatical	distal	mismatchnumber	0	0.4	0.133333	-0.5	f	f	1	649	El librero viejo*la primavera pasada*formaron*una asociaci¨®n promotora*de lectura.	6	8	3	10	9	203	200	227	0	0	0	0	261	247	355	0	0	0	0	233	221	196	217	353	239	0
45	Spanish	female	20	Universitat Pompeu Fabra	Catalunya	list4	93	Sj_Adv_V	PERS	pst	subject-verb	ungrammatical	distal	mismatchperson	person	0.4	0.133333	-0.5	f	f	1	357	El c¨®mico*anoche*contaste*s¨®lo chistes*de pol¨ªticos italianos.	6	8	4	7	2	199	211	0	0	0	0	0	251	0	0	0	0	0	0	388	296	189	183	194	187	0
45	Spanish	female	20	Universitat Pompeu Fabra	Catalunya	list4	94	Adv_Sj_V	NUM_2_pl	fut	0	0	0	0	0	0	0	0	f	f	1	350	Ma?ana*los padres*decidir¨¢*el nombre*del beb¨¦.	6	8	2	6	3	215	0	0	0	0	0	0	228	216	0	0	0	0	0	351	222	191	174	241	0	0
45	Spanish	female	20	Universitat Pompeu Fabra	Catalunya	list4	95	Filler	Unagr	pst	0	0	0	0	0	0	0	0	j	f	0	438	Hace muchos a?os*los ling¨¹istas*escribimos*un art¨ªculo*de sintaxis.	10	10	2	8	2	207	221	220	0	0	0	0	223	258	0	0	0	0	0	338	209	189	186	179	0	0
45	Spanish	female	20	Universitat Pompeu Fabra	Catalunya	list4	96	Sj_Adv_V	PERS	fut	subject-verb	ungrammatical	distal	mismatchperson	person	0.4	0.133333	-0.5	f	f	1	288	El psicoanalista*ma?ana durante la sesi¨®n*interpretar¨¢s*el sue?o*del cliente.	6	13	2	5	3	194	216	0	0	0	0	0	282	438	207	296	0	0	0	229	272	204	180	208	0	0
45	Spanish	female	20	Universitat Pompeu Fabra	Catalunya	list4	97	Filler	Unagr	pst	0	0	0	0	0	0	0	0	j	f	0	362	En una entrevista*los clientes*exigimos*una bajada*de precio de las viviendas.	8	8	3	6	2	193	231	204	0	0	0	0	226	328	0	0	0	0	0	255	252	256	208	191	192	206
45	Spanish	female	20	Universitat Pompeu Fabra	Catalunya	list4	98	Adv_Sj_V	NUM_sg	fut	subject-verb	ungrammatical	local	mismatchnumber	0	0.4	0.133333	0.5	f	f	1	295	Ma?ana*el vegetariano*podr¨¢n*escoger*entre varios platos sin carne.	11	6	7	5	6	236	0	0	0	0	0	0	227	247	0	0	0	0	0	278	307	187	195	192	198	190
45	Spanish	female	20	Universitat Pompeu Fabra	Catalunya	list4	99	Adv_Sj_V	NUM_sg	pst	subject-verb	ungrammatical	local	mismatchnumber	0	0.4	0.133333	0.5	f	f	1	438	Anteayer*el senador*aprobaron*la nueva ley.	7	9	2	5	4	188	0	0	0	0	0	0	482	269	0	0	0	0	0	245	226	188	200	0	0	0
45	Spanish	female	20	Universitat Pompeu Fabra	Catalunya	list4	100	Adv_Sj_V	NUM_sg	fut	subject-verb	ungrammatical	local	mismatchnumber	0	0.4	0.133333	0.5	f	f	1	508	En seis meses*el explorador*regresar¨¢n*de un largo viaje*en ?frica.	10	10	2	2	5	207	375	279	0	0	0	0	317	516	0	0	0	0	0	481	196	200	215	209	199	312
45	Spanish	female	20	Universitat Pompeu Fabra	Catalunya	list4	101	Sj_Adv_V	TENSE	pst	adverb-verb	ungrammatical	local	0	tense	-0.6	0.3	0.5	f	f	1	394	Las modistas j¨®venes*ayer al mediod¨ªa*acudir¨¢n*a la clase*de bordado.	8	8	1	2	5	284	202	220	0	0	0	0	337	272	434	0	0	0	0	225	431	193	205	243	195	0
45	Spanish	female	20	Universitat Pompeu Fabra	Catalunya	list4	102	Sj_Adv_V	CTRL_pl	fut	adverb-verb	grammatical	local	0	tense	-0.6	-0.3	0.5	j	j	1	453	Los due?os del pub*la pr¨®xima semana*cerrar¨¢n*la barra*m¨¢s tarde.	6	8	2	5	3	209	289	242	291	0	0	0	251	230	363	0	0	0	0	234	276	229	287	234	0	0
45	Spanish	female	20	Universitat Pompeu Fabra	Catalunya	list4	103	Adv_Sj_V	TENSE	fut	adverb-verb	ungrammatical	distal	0	tense	-0.6	0.3	-0.5	f	f	1	391	En seis meses*los ling¨¹istas*hablaron*en una conferencia*en Potsdam.	10	8	2	3	11	476	253	258	0	0	0	0	202	439	0	0	0	0	0	219	265	340	211	206	251	0
45	Spanish	female	20	Universitat Pompeu Fabra	Catalunya	list4	104	Sj_Adv_V	PERS	fut	subject-verb	ungrammatical	distal	mismatchperson	person	0.4	0.133333	-0.5	f	f	1	343	El embajador ruso*la pr¨®xima semana*negociar¨¢s*un nuevo acuerdo comercial.	6	10	2	5	7	216	226	218	0	0	0	0	262	226	239	0	0	0	0	383	362	196	190	202	0	0
45	Spanish	female	20	Universitat Pompeu Fabra	Catalunya	list4	105	Adv_Sj_V	CTRL_sg	pst	subject-verb	grammatical	local	match	person	0.4	-0.266667	0.5	j	j	1	584	Ayer a medianoche*el peregrino agotado*termin¨®*el camino de Santiago.	7	7	2	6	2	177	215	209	0	0	0	0	210	224	295	0	0	0	0	343	225	190	422	214	0	0
45	Spanish	female	20	Universitat Pompeu Fabra	Catalunya	list4	106	Sj_Adv_V	NUM_2_pl	fut	0	0	0	0	0	0	0	0	f	f	1	415	Los directores*en dos d¨ªas*lanzar¨¢*la nueva pel¨ªcula*en el festival de Cannes.	4	7	2	5	8	210	195	0	0	0	0	0	230	262	215	0	0	0	0	349	549	180	215	187	195	197
45	Spanish	female	20	Universitat Pompeu Fabra	Catalunya	list4	107	Filler	Unagr	pst	0	0	0	0	0	0	0	0	j	j	1	358	Durante la clase*las chicas*apuntamos*poemas*de amor sacados de un libro.	6	9	6	2	4	207	229	219	0	0	0	0	207	227	0	0	0	0	0	239	269	210	191	174	210	206
45	Spanish	female	20	Universitat Pompeu Fabra	Catalunya	list4	108	Sj_Adv_V	TENSE	pst	adverb-verb	ungrammatical	local	0	tense	-0.6	0.3	0.5	f	f	1	528	Los abogados civiles*el oto?o pasado*trasladar¨¢n*la oficina*a otro edificio.	6	11	2	7	1	240	287	266	0	0	0	0	399	239	304	0	0	0	0	938	193	201	207	206	206	0
45	Spanish	female	20	Universitat Pompeu Fabra	Catalunya	list4	109	Adv_Sj_V	NUM_sg	fut	subject-verb	ungrammatical	local	mismatchnumber	0	0.4	0.133333	0.5	f	f	1	395	El pr¨®ximo a?o*el corredor*correr¨¢n*la famosa marat¨®n*de New York.	8	8	2	6	7	270	244	239	0	0	0	0	225	295	0	0	0	0	0	305	317	197	198	182	177	194
45	Spanish	female	20	Universitat Pompeu Fabra	Catalunya	list4	110	Sj_Adv_V	NUM_sg	pst	subject-verb	ungrammatical	distal	mismatchnumber	0	0.4	0.133333	-0.5	f	f	1	376	El obrero despedido*hace algunos d¨ªas*denunciaron*al jefe*de la compa?¨ªa.	4	11	2	4	2	215	215	246	0	0	0	0	399	280	342	0	0	0	0	271	265	196	195	181	194	0
45	Spanish	female	20	Universitat Pompeu Fabra	Catalunya	list4	111	Filler	Histor	pst	0	0	0	0	0	0	0	0	j	j	1	438	Antes de llegar a New York*en 1912 el Titanic*choc¨®*con un iceberg*en el Atl¨¢ntico.	7	5	3	2	7	208	213	294	265	224	253	0	223	241	206	214	0	0	0	204	199	197	201	195	213	206
45	Spanish	female	20	Universitat Pompeu Fabra	Catalunya	list4	112	Adv_Sj_V	NUM_sg	pst	subject-verb	ungrammatical	local	mismatchnumber	0	0.4	0.133333	0.5	f	f	1	526	El mes pasado*el encarcelado*intentaron*la fuga*de la c¨¢rcel.	11	10	2	4	2	236	215	240	0	0	0	0	223	251	0	0	0	0	0	536	228	187	193	177	194	0
45	Spanish	female	20	Universitat Pompeu Fabra	Catalunya	list4	113	Adv_Sj_V	NUM_sg	pst	subject-verb	ungrammatical	local	mismatchnumber	0	0.4	0.133333	0.5	f	f	1	376	Anteayer*el obispo*nombraron*al nuevo cardenal.	6	9	2	5	9	232	0	0	0	0	0	0	331	231	0	0	0	0	0	425	242	194	193	0	0	0
45	Spanish	female	20	Universitat Pompeu Fabra	Catalunya	list4	114	Sj_Adv_V	CTRL_pl	fut	adverb-verb	grammatical	local	0	tense	-0.6	-0.3	0.5	j	f	0	448	Las vecinas de casa*la pr¨®xima semana*adoptar¨¢n*a un nuevo gatito.	6	9	1	2	5	217	229	250	242	0	0	0	207	229	271	0	0	0	0	472	209	199	207	193	0	0
45	Spanish	female	20	Universitat Pompeu Fabra	Catalunya	list4	115	Adv_Sj_V	CTRL_pl	pst	adverb-verb	grammatical	distal	0	tense	-0.6	-0.3	-0.5	j	j	1	671	Ayer temprano*los viejos pescadores*echaron*las redes*mar adentro.	10	7	3	5	3	243	1357	0	0	0	0	0	287	337	679	0	0	0	0	725	195	200	190	190	0	0
45	Spanish	female	20	Universitat Pompeu Fabra	Catalunya	list4	116	Adv_Sj_V	CTRL_pl	pst	adverb-verb	grammatical	distal	0	tense	-0.6	-0.3	-0.5	j	j	1	479	Hace algunos meses*los mineros irlandeses*pidieron*un sistema*de recogida de carb¨®n.	10	8	2	7	2	232	279	221	0	0	0	0	327	231	252	0	0	0	0	736	228	685	196	175	173	250
45	Spanish	female	20	Universitat Pompeu Fabra	Catalunya	list4	117	Sj_Adv_V	PERS	fut	subject-verb	ungrammatical	distal	mismatchperson	person	0.4	0.133333	-0.5	f	f	1	368	El juez de la corte*ma?ana al mediod¨ªa*comunicar¨¢s*la sentencia*al demandado.	8	11	2	9	2	204	235	232	232	221	0	0	197	227	276	0	0	0	0	256	629	203	175	178	0	0
45	Spanish	female	20	Universitat Pompeu Fabra	Catalunya	list4	118	Adv_Sj_V	TENSE	fut	adverb-verb	ungrammatical	distal	0	tense	-0.6	0.3	-0.5	f	f	1	363	En dos meses*las profesoras*acompa?aron*a los estudiantes*en una excursi¨®n.	10	11	1	3	11	228	242	233	0	0	0	0	231	280	0	0	0	0	0	609	590	194	199	192	197	223
45	Spanish	female	20	Universitat Pompeu Fabra	Catalunya	list4	119	Adv_Sj_V	CTRL_pl	fut	adverb-verb	grammatical	distal	0	tense	-0.6	-0.3	-0.5	j	j	1	444	La pr¨®xima semana*los viejos alcaldes*abandonar¨¢n*la oficina*en el municipio.	8	11	2	7	2	203	254	248	0	0	0	0	355	320	633	0	0	0	0	732	1064	191	191	342	205	0
45	Spanish	female	20	Universitat Pompeu Fabra	Catalunya	list4	120	Filler	Unagr	fut	0	0	0	0	0	0	0	0	j	f	0	373	Ma?ana*los millonarios*alquilaremos*unas joyas valiosas*para la ceremonia.	11	12	4	5	8	233	0	0	0	0	0	0	235	486	0	0	0	0	0	679	184	191	179	192	187	209
45	Spanish	female	20	Universitat Pompeu Fabra	Catalunya	list4	121	Sj_Adv_V	PERS	fut	subject-verb	ungrammatical	distal	mismatchperson	person	0.4	0.133333	-0.5	f	f	1	533	El masajista del balneario*el pr¨®ximo invierno*aplicar¨¢s*un nuevo masaje.	8	9	2	5	7	275	255	369	394	0	0	0	376	440	428	0	0	0	0	522	180	178	188	0	0	0
45	Spanish	female	20	Universitat Pompeu Fabra	Catalunya	list4	122	Adv_Sj_V	PERS	pst	subject-verb	ungrammatical	local	mismatchperson	person	0.4	0.133333	0.5	f	f	1	392	Hace un mes*el escultor*colocaste*las estatuas*en el nuevo museo.	8	9	3	8	2	281	245	227	0	0	0	0	226	385	0	0	0	0	0	231	243	209	203	201	189	189
45	Spanish	female	20	Universitat Pompeu Fabra	Catalunya	list4	123	Filler	Histor	pst	0	0	0	0	0	0	0	0	j	j	1	391	Despu¨¦s de un largo viaje*en 1492 Col¨®n*desembarc¨®*en el Nuevo Mundo.	5	10	2	2	5	219	222	229	221	257	0	0	268	219	212	0	0	0	0	186	204	190	204	190	0	0
45	Spanish	female	20	Universitat Pompeu Fabra	Catalunya	list4	124	Filler	Histor	pst	0	0	0	0	0	0	0	0	j	j	1	856	Gracias al telescopio*en 1609 Galileo*observ¨®*la luna*y los planetas.	7	7	2	4	1	211	239	216	0	0	0	0	228	249	195	0	0	0	0	211	190	225	189	185	201	0
45	Spanish	female	20	Universitat Pompeu Fabra	Catalunya	list4	125	Filler	Histor	pst	0	0	0	0	0	0	0	0	j	j	1	487	Tras la muerte de Franco*en 1978 el pueblo espa?ol*vot¨®*la constituci¨®n.	7	4	2	13	0	277	256	236	258	276	0	0	235	236	209	202	227	0	0	211	231	249	0	0	0	0
45	Spanish	female	20	Universitat Pompeu Fabra	Catalunya	list4	126	Adv_Sj_V	CTRL_sg	fut	subject-verb	grammatical	local	match	person	0.4	-0.266667	0.5	j	j	1	3299	Ma?ana temprano*el limpiador*lavar¨¢*el suelo*de la sala de actos.	9	6	2	5	2	270	235	0	0	0	0	0	211	252	0	0	0	0	0	247	2268	4169	292	338	452	359
45	Spanish	female	20	Universitat Pompeu Fabra	Catalunya	list4	127	Filler	Histor	pst	0	0	0	0	0	0	0	0	j	j	1	391	Despu¨¦s de muchos cuadros*en 1503 Leonardo da Vinci*pint¨®*La Gioconda.	5	5	2	9	0	283	292	213	309	0	0	0	257	287	304	199	213	0	0	213	229	204	0	0	0	0
45	Spanish	female	20	Universitat Pompeu Fabra	Catalunya	list4	128	Sj_Adv_V	NUM_2_pl	fut	0	0	0	0	0	0	0	0	f	f	1	503	Los ladrones*ma?ana tarde*entrar¨¢*por esta puerta.	5	7	3	4	7	219	217	0	0	0	0	0	349	273	0	0	0	0	0	717	553	181	180	0	0	0
45	Spanish	female	20	Universitat Pompeu Fabra	Catalunya	list4	129	Filler	Unagr	fut	0	0	0	0	0	0	0	0	j	f	0	630	Tras el desayuno*los corredores*practicaremos*el recorrido*de la pr¨®xima marat¨®n.	10	13	2	9	2	221	266	217	0	0	0	0	240	227	0	0	0	0	0	650	194	188	186	192	208	282
45	Spanish	female	20	Universitat Pompeu Fabra	Catalunya	list4	130	Adv_Sj_V	NUM_sg	pst	subject-verb	ungrammatical	local	mismatchnumber	0	0.4	0.133333	0.5	f	f	1	510	El a?o pasado*el empresario*despidieron*a todos los obreros*de la empresa.	10	11	1	5	3	222	253	216	0	0	0	0	304	296	0	0	0	0	0	367	248	184	180	189	186	195
45	Spanish	female	20	Universitat Pompeu Fabra	Catalunya	list4	131	Adv_Sj_V	PERS	pst	subject-verb	ungrammatical	local	mismatchperson	person	0.4	0.133333	0.5	f	f	1	574	El invierno pasado*el pastor de ovejas*hiciste*queso*de forma artesanal.	6	7	5	2	5	221	263	335	0	0	0	0	323	485	367	372	0	0	0	498	197	184	209	205	0	0
45	Spanish	female	20	Universitat Pompeu Fabra	Catalunya	list4	132	Adv_Sj_V	CTRL_sg	pst	subject-verb	grammatical	local	match	person	0.4	-0.266667	0.5	j	j	1	590	El mes pasado*la feminista*discuti¨®*sobre la violencia machista.	9	8	5	2	9	260	1944	1452	0	0	0	0	301	499	0	0	0	0	0	593	202	186	185	221	0	0
45	Spanish	female	20	Universitat Pompeu Fabra	Catalunya	list4	133	Sj_Adv_V	TENSE	pst	adverb-verb	ungrammatical	local	0	tense	-0.6	0.3	0.5	f	f	1	472	Los jurados*anoche*elegir¨¢n*la vencedora*del concurso de belleza.	6	8	2	9	3	272	249	0	0	0	0	0	510	0	0	0	0	0	0	783	622	190	169	167	168	194
45	Spanish	female	20	Universitat Pompeu Fabra	Catalunya	list4	134	Sj_Adv_V	PERS	pst	subject-verb	ungrammatical	distal	mismatchperson	person	0.4	0.133333	-0.5	f	f	1	479	El c¨®nsul*ayer*invitaste*algunos empresarios*a la embajada espa?ola.	4	9	7	11	1	250	280	0	0	0	0	0	314	0	0	0	0	0	0	275	420	201	196	201	201	187
45	Spanish	female	20	Universitat Pompeu Fabra	Catalunya	list4	135	Adv_Sj_V	CTRL_sg	fut	subject-verb	grammatical	local	match	person	0.4	-0.266667	0.5	j	j	1	319	Ma?ana por la noche*el piloto espa?ol*luchar¨¢*por la victoria*del Gran Premio.	7	7	3	2	8	239	264	236	197	0	0	0	218	398	295	0	0	0	0	410	247	202	382	200	197	203
45	Spanish	female	20	Universitat Pompeu Fabra	Catalunya	list4	136	Adv_Sj_V	NUM_2_pl	fut	0	0	0	0	0	0	0	0	f	f	1	392	Ma?ana temprano*mis t¨ªas*organizar¨¢*una gran fiesta.	4	10	3	4	7	255	275	0	0	0	0	0	274	359	0	0	0	0	0	309	213	190	184	0	0	0
45	Spanish	female	20	Universitat Pompeu Fabra	Catalunya	list4	137	Adv_Sj_V	TENSE	fut	adverb-verb	ungrammatical	distal	0	tense	-0.6	0.3	-0.5	f	f	1	368	Ma?ana por la noche*los tenientes coronel*ocuparon*la base enemiga*m¨¢s peligrosa.	7	8	2	4	7	224	232	231	236	0	0	0	238	294	508	0	0	0	0	448	237	287	204	179	241	0
45	Spanish	female	20	Universitat Pompeu Fabra	Catalunya	list4	138	Adv_Sj_V	NUM_2_pl	fut	0	0	0	0	0	0	0	0	f	f	1	511	Ma?ana temprano*los comerciantes*empezar¨¢*las rebajas*de ventas.	12	8	3	7	2	219	209	0	0	0	0	0	216	343	0	0	0	0	0	490	230	194	207	229	0	0
45	Spanish	female	20	Universitat Pompeu Fabra	Catalunya	list4	139	Sj_Adv_V	NUM_sg	pst	subject-verb	ungrammatical	distal	mismatchnumber	0	0.4	0.133333	-0.5	f	f	1	504	La aprendiza*hace un mes*trabajaron*con un famoso peluquero colombiano.	3	10	3	2	6	323	265	0	0	0	0	0	418	341	215	0	0	0	0	407	207	198	187	201	209	0
45	Spanish	female	20	Universitat Pompeu Fabra	Catalunya	list4	140	Adv_Sj_V	NUM_2_pl	fut	0	0	0	0	0	0	0	0	f	f	1	391	Ma?ana por la tarde*los hinchas valientes*escuchar¨¢*el partido*en la radio.	9	9	2	7	2	201	300	232	314	0	0	0	296	459	261	0	0	0	0	485	208	191	200	204	235	0
45	Spanish	female	20	Universitat Pompeu Fabra	Catalunya	list4	141	Sj_Adv_V	NUM_sg	fut	subject-verb	ungrammatical	distal	mismatchnumber	0	0.4	0.133333	-0.5	f	f	1	311	El millonario*el pr¨®ximo mes*comer¨¢n*en el nuevo restaurante*de lujo en Dub¨¢i.	3	7	2	2	5	174	227	0	0	0	0	0	254	310	284	0	0	0	0	475	222	222	199	196	205	193
45	Spanish	female	20	Universitat Pompeu Fabra	Catalunya	list4	142	Adv_Sj_V	CTRL_pl	pst	adverb-verb	grammatical	distal	0	tense	-0.6	-0.3	-0.5	j	j	1	412	Hace dos meses*los presentadores*lideraron*un nuevo programa televisivo.	13	9	2	5	8	211	244	222	0	0	0	0	522	684	0	0	0	0	0	431	232	215	178	184	0	0
45	Spanish	female	20	Universitat Pompeu Fabra	Catalunya	list4	143	Filler	Unagr	pst	0	0	0	0	0	0	0	0	j	f	0	381	Hace unos d¨ªas*los libreros*anunciamos*la publicaci¨®n*de una nueva novela.	8	10	2	11	2	220	232	232	0	0	0	0	251	266	0	0	0	0	0	449	212	178	203	192	193	211
45	Spanish	female	20	Universitat Pompeu Fabra	Catalunya	list4	144	Adv_Sj_V	TENSE	pst	adverb-verb	ungrammatical	distal	0	tense	-0.6	0.3	-0.5	f	f	1	408	Ayer al mediod¨ªa*los panaderos del barrio*sacar¨¢n*s¨®lo pan integral*del horno.	6	7	4	3	8	210	199	213	0	0	0	0	228	318	364	249	0	0	0	343	221	195	210	205	199	0
45	Spanish	female	20	Universitat Pompeu Fabra	Catalunya	list4	145	Filler	Histor	pst	0	0	0	0	0	0	0	0	j	j	1	558	Despu¨¦s de complejos c¨¢lculos matem¨¢ticos*en 1916 Einstein*teoriz¨®*la relatividad.	8	7	2	12	0	243	237	209	230	272	0	0	205	199	217	0	0	0	0	205	194	186	0	0	0	0
45	Spanish	female	20	Universitat Pompeu Fabra	Catalunya	list4	146	Adv_Sj_V	PERS	pst	subject-verb	ungrammatical	local	mismatchperson	person	0.4	0.133333	0.5	f	f	1	431	Ayer en la entrevista*el jugador de baloncesto*negaste*el uso*de dopaje.	10	7	2	3	2	244	247	227	223	0	0	0	248	279	364	315	0	0	0	611	198	183	172	194	0	0
45	Spanish	female	20	Universitat Pompeu Fabra	Catalunya	list4	147	Adv_Sj_V	NUM_sg	fut	subject-verb	ungrammatical	local	mismatchnumber	0	0.4	0.133333	0.5	f	f	1	459	La pr¨®xima semana*el psicoterapeuta*enviar¨¢n*una carta*a la comisi¨®n.	14	8	3	5	1	228	217	258	0	0	0	0	304	382	0	0	0	0	0	304	297	206	179	224	213	0
45	Spanish	female	20	Universitat Pompeu Fabra	Catalunya	list4	148	Filler	Histor	pst	0	0	0	0	0	0	0	0	j	j	1	374	Con la imprenta de Gutenberg*en 1455 la difusi¨®n de los libros*aument¨®*altamente.	6	7	10	0	0	228	264	288	286	264	0	0	283	210	167	210	198	187	201	195	291	0	0	0	0	0
45	Spanish	female	20	Universitat Pompeu Fabra	Catalunya	list4	149	Sj_Adv_V	PERS	pst	subject-verb	ungrammatical	distal	mismatchperson	person	0.4	0.133333	-0.5	f	f	1	461	El detective*anteayer*completaste*el reconocimiento*en el lugar del crimen.	8	11	2	14	2	208	210	0	0	0	0	0	224	0	0	0	0	0	0	253	576	200	209	217	221	180
45	Spanish	female	20	Universitat Pompeu Fabra	Catalunya	list4	150	Filler	Unagr	fut	0	0	0	0	0	0	0	0	j	f	0	740	Para la nueva exposici¨®n*los escultores*colocaremos*las estatuas*en el parque.	10	11	3	8	2	224	217	339	281	0	0	0	356	471	0	0	0	0	0	215	209	185	181	166	243	0
45	Spanish	female	20	Universitat Pompeu Fabra	Catalunya	list4	151	Filler	Unagr	pst	0	0	0	0	0	0	0	0	j	j	1	653	Anoche*los m¨¦dicos*ayudamos*a las v¨ªctimas*del accidente de coche.	7	8	1	3	8	208	0	0	0	0	0	0	208	230	0	0	0	0	0	339	287	186	203	204	190	190
45	Spanish	female	20	Universitat Pompeu Fabra	Catalunya	list4	152	Sj_Adv_V	TENSE	fut	adverb-verb	ungrammatical	local	0	tense	-0.6	0.3	0.5	f	f	1	547	Los universitarios*en algunos d¨ªas*dirigieron*la manifestaci¨®n*contra el ministerio.	4	10	2	13	6	211	551	0	0	0	0	0	295	244	373	0	0	0	0	454	211	199	180	192	198	0
45	Spanish	female	20	Universitat Pompeu Fabra	Catalunya	list4	153	Adv_Sj_V	NUM_sg	fut	subject-verb	ungrammatical	local	mismatchnumber	0	0.4	0.133333	0.5	f	f	1	602	El pr¨®ximo a?o*la vieja actriz*abrir¨¢n*una academia*de teatro muy importante.	6	7	3	8	2	190	380	226	0	0	0	0	334	622	507	0	0	0	0	612	186	189	199	189	187	211
45	Spanish	female	20	Universitat Pompeu Fabra	Catalunya	list4	154	Sj_Adv_V	CTRL_pl	pst	adverb-verb	grammatical	local	0	tense	-0.6	-0.3	0.5	j	j	1	627	Las h¨¢biles pasteleras*hace algunos d¨ªas*adornaron*las tartas*de chocolate.	4	9	3	6	2	292	257	301	0	0	0	0	550	553	935	0	0	0	0	543	204	202	217	269	0	0
45	Spanish	female	20	Universitat Pompeu Fabra	Catalunya	list4	155	Filler	Unagr	fut	0	0	0	0	0	0	0	0	j	f	0	438	Durante toda la semana*las enfermeras*curaremos*al hombre accidentado.	10	9	2	6	12	270	257	258	294	0	0	0	281	361	0	0	0	0	0	244	212	193	183	0	0	0
45	Spanish	female	20	Universitat Pompeu Fabra	Catalunya	list4	156	Adv_Sj_V	CTRL_pl	fut	adverb-verb	grammatical	distal	0	tense	-0.6	-0.3	-0.5	j	j	1	631	Ma?ana por la tarde*los vendedores de telas*dispondr¨¢n*la mercanc¨ªa*en las casetas.	5	10	2	9	2	225	257	257	244	0	0	0	353	245	336	252	0	0	0	588	205	243	216	193	236	0
45	Spanish	female	20	Universitat Pompeu Fabra	Catalunya	list4	157	Adv_Sj_V	NUM_2_pl	fut	0	0	0	0	0	0	0	0	f	f	1	615	Ma?ana temprano*las maquilladoras*arreglar¨¢*a las modelos*para el desfile.	13	9	1	3	7	209	374	0	0	0	0	0	254	427	0	0	0	0	0	889	190	202	181	185	213	265
45	Spanish	female	20	Universitat Pompeu Fabra	Catalunya	list4	158	Filler	Unagr	pst	0	0	0	0	0	0	0	0	j	f	0	597	Tras la reuni¨®n*los ingenieros*encargamos*una nueva m¨¢quina*de construcci¨®n.	10	10	3	5	7	220	241	267	0	0	0	0	267	228	0	0	0	0	0	522	215	187	213	226	219	0
45	Spanish	female	20	Universitat Pompeu Fabra	Catalunya	list4	159	Adv_Sj_V	PERS	fut	subject-verb	ungrammatical	local	mismatchperson	person	0.4	0.133333	0.5	f	f	1	686	Ma?ana por la noche*el veterano de guerra*contar¨¢s*sus experiencias*en Vietnam.	6	8	3	12	2	230	281	249	249	0	0	0	275	358	259	412	0	0	0	419	280	189	217	328	0	0
45	Spanish	female	20	Universitat Pompeu Fabra	Catalunya	list4	160	Adv_Sj_V	CTRL_pl	fut	adverb-verb	grammatical	distal	0	tense	-0.6	-0.3	-0.5	j	j	1	447	Ma?ana temprano*los barrenderos*recoger¨¢n*la basura*s¨®lo en el centro.	11	9	2	6	4	255	303	0	0	0	0	0	292	259	0	0	0	0	0	538	217	207	192	190	264	234
46	Spanish	male	17	Universitat Pompeu Fabra	Catalunya	list10	1	Filler	Unagr	fut	0	0	0	0	0	0	0	0	j	f	0	406	Tras la cena*los cocineros*prepararemos*una tarta*de chocolate y frutos secos.	9	12	3	5	2	275	260	342	0	0	0	0	227	428	0	0	0	0	0	245	817	194	354	201	181	176
46	Spanish	male	17	Universitat Pompeu Fabra	Catalunya	list10	2	Sj_Adv_V	NUM_2_pl	fut	0	0	0	0	0	0	0	0	f	f	1	482	Estos chicos*ma?ana tarde*defender¨¢*a sus hermanos.	5	9	1	3	9	269	260	0	0	0	0	0	311	368	0	0	0	0	0	877	255	396	353	0	0	0
46	Spanish	male	17	Universitat Pompeu Fabra	Catalunya	list10	3	Sj_Adv_V	CTRL_pl	fut	adverb-verb	grammatical	local	0	tense	-0.6	-0.3	0.5	j	j	1	510	Los cr¨ªticos de cine*ma?ana a las dos*almorzar¨¢n*con un famoso director americano.	3	10	3	2	6	276	259	335	357	0	0	0	289	278	314	235	0	0	0	748	220	176	182	185	429	0
46	Spanish	male	17	Universitat Pompeu Fabra	Catalunya	list10	4	Sj_Adv_V	CTRL_sg	fut	subject-verb	grammatical	distal	match	person	0.4	-0.266667	-0.5	j	j	1	518	El ni?o deportista*ma?ana a las dos*jugar¨¢*al f¨²tbol*con sus amigos.	3	6	2	6	3	304	241	239	0	0	0	0	490	261	260	184	0	0	0	207	281	186	178	168	374	0
46	Spanish	male	17	Universitat Pompeu Fabra	Catalunya	list10	5	Sj_Adv_V	CTRL_sg	pst	subject-verb	grammatical	distal	match	person	0.4	-0.266667	-0.5	j	j	1	384	El monje*anteayer*ofreci¨®*alimentos*a los pobres del barrio.	8	7	9	1	3	225	224	0	0	0	0	0	223	0	0	0	0	0	0	461	477	191	163	164	175	325
46	Spanish	male	17	Universitat Pompeu Fabra	Catalunya	list10	6	Sj_Adv_V	CTRL_pl	fut	adverb-verb	grammatical	local	0	tense	-0.6	-0.3	0.5	j	j	1	469	Los camioneros*ma?ana*recorrer¨¢n*m¨¢s de doscientos kil¨®metros.	6	10	3	2	10	209	350	0	0	0	0	0	883	0	0	0	0	0	0	498	200	171	163	176	0	0
46	Spanish	male	17	Universitat Pompeu Fabra	Catalunya	list10	7	Adv_Sj_V	CTRL_pl	pst	adverb-verb	grammatical	distal	0	tense	-0.6	-0.3	-0.5	j	j	1	450	Hace algunos d¨ªas*los en¨®logos expertos*cambiaron*la carta*de vinos.	8	9	2	5	2	211	246	247	0	0	0	0	328	268	587	0	0	0	0	671	413	198	178	261	0	0
46	Spanish	male	17	Universitat Pompeu Fabra	Catalunya	list10	8	Filler	Unagr	fut	0	0	0	0	0	0	0	0	j	f	0	590	La ma?ana pr¨®xima*los panaderos*dise?aremos*unos moldes*para hacer bizcochos.	9	11	4	6	4	232	302	242	0	0	0	0	397	2116	0	0	0	0	0	241	588	176	160	161	178	0
46	Spanish	male	17	Universitat Pompeu Fabra	Catalunya	list10	9	Filler	Histor	pst	0	0	0	0	0	0	0	0	j	j	1	607	Desde su construcci¨®n*en 1961 el muro de Berl¨ªn*separ¨®*la ciudad*en dos.	6	6	2	6	2	271	265	681	0	0	0	0	341	376	239	165	184	179	0	170	164	190	329	403	0	0
46	Spanish	male	17	Universitat Pompeu Fabra	Catalunya	list10	10	Adv_Sj_V	CTRL_pl	pst	adverb-verb	grammatical	distal	0	tense	-0.6	-0.3	-0.5	j	f	0	808	El verano pasado*los monitores de nataci¨®n*ense?aron*a nadar*a los ni?os.	8	9	1	5	1	258	369	228	0	0	0	0	405	419	254	632	0	0	0	708	175	166	163	210	277	0
46	Spanish	male	17	Universitat Pompeu Fabra	Catalunya	list10	11	Filler	Histor	pst	0	0	0	0	0	0	0	0	j	j	1	747	Con el colapso bancario*en 1929 la econom¨ªa*sufri¨®*un largo per¨ªodo*de crisis.	8	6	2	5	7	224	1752	246	737	0	0	0	268	340	243	183	0	0	0	164	190	215	212	273	291	0
46	Spanish	male	17	Universitat Pompeu Fabra	Catalunya	list10	12	Sj_Adv_V	CTRL_pl	pst	adverb-verb	grammatical	local	0	tense	-0.6	-0.3	0.5	j	j	1	587	Los neur¨®logos*hace un mes*buscaron*un nuevo empleo*en una cl¨ªnica privada.	3	8	2	5	6	923	1629	0	0	0	0	0	334	405	451	0	0	0	0	1337	183	162	160	177	179	177
46	Spanish	male	17	Universitat Pompeu Fabra	Catalunya	list10	13	Adv_Sj_V	NUM_sg	pst	subject-verb	ungrammatical	local	mismatchnumber	0	0.4	0.133333	0.5	f	f	1	563	La semana pasada*el concursante*ganaron*el primer premio*de*la competici¨®n.	11	7	2	6	6	328	359	338	0	0	0	0	488	634	0	0	0	0	0	1971	173	156	152	166	178	173
46	Spanish	male	17	Universitat Pompeu Fabra	Catalunya	list10	14	Sj_Adv_V	NUM_2_pl	fut	0	0	0	0	0	0	0	0	f	f	1	574	Estos j¨®venes*ma?ana tarde*ofrecer¨¢*comida a necesitados.	5	8	6	1	12	339	346	0	0	0	0	0	581	319	0	0	0	0	0	1381	164	153	203	0	0	0
46	Spanish	male	17	Universitat Pompeu Fabra	Catalunya	list10	15	Sj_Adv_V	NUM_2_pl	fut	0	0	0	0	0	0	0	0	f	f	1	634	Los nuevos guionistas*la pr¨®xima semana*explicar¨¢*la trama*a los actores.	6	9	2	5	1	314	372	389	0	0	0	0	556	390	356	0	0	0	0	733	204	198	194	204	288	0
46	Spanish	male	17	Universitat Pompeu Fabra	Catalunya	list10	16	Adv_Sj_V	TENSE	pst	adverb-verb	ungrammatical	distal	0	tense	-0.6	0.3	-0.5	f	f	1	403	Hace un mes*los aprendices*conseguir¨¢n*un diploma*de estudios avanzados.	10	11	2	7	2	308	338	308	0	0	0	0	390	449	0	0	0	0	0	683	183	167	143	191	354	0
46	Spanish	male	17	Universitat Pompeu Fabra	Catalunya	list10	17	Sj_Adv_V	CTRL_sg	pst	subject-verb	grammatical	distal	match	person	0.4	-0.266667	-0.5	j	j	1	512	El banquero*hace un mes*aument¨®*el tipo*de inter¨¦s anual.	3	7	2	4	2	290	340	0	0	0	0	0	549	353	387	0	0	0	0	1649	187	176	180	184	318	0
46	Spanish	male	17	Universitat Pompeu Fabra	Catalunya	list10	18	Sj_Adv_V	NUM_sg	fut	subject-verb	ungrammatical	distal	mismatchnumber	0	0.4	0.133333	-0.5	f	f	1	479	El nuevo cartero*la pr¨®xima semana*entregar¨¢n*el correo*s¨®lo en el centro.	6	10	2	6	4	301	345	319	0	0	0	0	605	455	546	0	0	0	0	1438	199	187	150	185	184	285
46	Spanish	male	17	Universitat Pompeu Fabra	Catalunya	list10	19	Sj_Adv_V	NUM_2_pl	fut	0	0	0	0	0	0	0	0	f	f	1	602	Los voluntarios*en dos meses*pintar¨¢*la fachada*del centro social.	5	7	2	7	3	273	607	0	0	0	0	0	386	356	747	0	0	0	0	1007	201	180	185	183	287	0
46	Spanish	male	17	Universitat Pompeu Fabra	Catalunya	list10	20	Adv_Sj_V	NUM_2_pl	fut	0	0	0	0	0	0	0	0	f	f	1	464	Ma?ana temprano*las madres*quedar¨¢*en la cafeter¨ªa.	6	7	2	2	10	314	360	0	0	0	0	0	346	585	0	0	0	0	0	730	189	181	178	0	0	0
46	Spanish	male	17	Universitat Pompeu Fabra	Catalunya	list10	21	Sj_Adv_V	NUM_sg	pst	subject-verb	ungrammatical	distal	mismatchnumber	0	0.4	0.133333	-0.5	f	f	1	433	El mec¨¢nico*anteayer*repararon*el coche*de ¨¦poca de Javier.	8	9	2	5	2	344	439	0	0	0	0	0	536	0	0	0	0	0	0	353	531	195	168	177	163	249
46	Spanish	male	17	Universitat Pompeu Fabra	Catalunya	list10	22	Sj_Adv_V	NUM_2_pl	fut	0	0	0	0	0	0	0	0	f	f	1	616	Los candidatos*el pr¨®ximo a?o*presentar¨¢*a la nueva coalici¨®n.	3	10	1	2	5	207	270	0	0	0	0	0	343	447	459	0	0	0	0	592	186	172	174	208	0	0
46	Spanish	male	17	Universitat Pompeu Fabra	Catalunya	list10	23	Adv_Sj_V	PERS	pst	subject-verb	ungrammatical	local	mismatchperson	person	0.4	0.133333	0.5	f	f	1	452	El mes pasado*el jardinero*arrancaste*las malas hierbas*del jard¨ªn.	9	10	3	5	7	278	385	299	0	0	0	0	343	455	0	0	0	0	0	896	176	172	186	194	244	0
46	Spanish	male	17	Universitat Pompeu Fabra	Catalunya	list10	24	Filler	Histor	pst	0	0	0	0	0	0	0	0	j	j	1	602	Tras a?os de lucha social en Espa?a*en 1931 la mujer*consigui¨®*el derecho*de voto.	5	9	2	7	2	334	325	318	215	167	183	202	140	173	165	169	0	0	0	175	186	203	288	213	0	0
46	Spanish	male	17	Universitat Pompeu Fabra	Catalunya	list10	25	Filler	Unagr	fut	0	0	0	0	0	0	0	0	j	f	0	699	Por unos problemas*los profesores*modificaremos*la hora*de la clase del lunes.	10	13	2	4	2	273	314	277	0	0	0	0	360	513	0	0	0	0	0	205	536	171	168	174	182	184
46	Spanish	male	17	Universitat Pompeu Fabra	Catalunya	list10	26	Adv_Sj_V	TENSE	pst	adverb-verb	ungrammatical	distal	0	tense	-0.6	0.3	-0.5	f	f	1	454	El oto?o pasado*los suplentes*sustituir¨¢n*a las profesoras*en baja por maternidad.	9	11	1	3	10	243	346	232	0	0	0	0	346	482	0	0	0	0	0	824	166	144	161	170	185	173
46	Spanish	male	17	Universitat Pompeu Fabra	Catalunya	list10	27	Sj_Adv_V	CTRL_pl	pst	adverb-verb	grammatical	local	0	tense	-0.6	-0.3	0.5	j	j	1	462	Los campesinos*la semana pasada*plantaron*berenjenas*y pimientos.	6	9	10	1	10	250	390	0	0	0	0	0	443	458	416	0	0	0	0	901	209	187	359	0	0	0
46	Spanish	male	17	Universitat Pompeu Fabra	Catalunya	list10	28	Adv_Sj_V	NUM_sg	fut	subject-verb	ungrammatical	local	mismatchnumber	0	0.4	0.133333	0.5	f	f	1	500	El pr¨®ximo a?o*el arquitecto*revisar¨¢n*una parte*del proyecto.	10	9	3	5	3	223	432	400	0	0	0	0	462	654	0	0	0	0	0	1051	204	190	667	210	0	0
46	Spanish	male	17	Universitat Pompeu Fabra	Catalunya	list10	29	Adv_Sj_V	NUM_2_pl	fut	0	0	0	0	0	0	0	0	f	f	1	390	Ma?ana*mis hermanos*tomar¨¢*caf¨¦*por primera vez.	8	6	4	3	7	223	0	0	0	0	0	0	346	645	0	0	0	0	0	1036	191	131	162	357	0	0
46	Spanish	male	17	Universitat Pompeu Fabra	Catalunya	list10	30	Filler	Unagr	pst	0	0	0	0	0	0	0	0	j	j	1	587	Con mucha ilusi¨®n*los cient¨ªficos*recibimos*el premio Nobel*de f¨ªsica este a?o.	11	9	2	6	5	223	353	435	0	0	0	0	374	643	0	0	0	0	0	741	193	169	162	217	204	191
46	Spanish	male	17	Universitat Pompeu Fabra	Catalunya	list10	31	Adv_Sj_V	TENSE	fut	adverb-verb	ungrammatical	distal	0	tense	-0.6	0.3	-0.5	f	f	1	432	Ma?ana*los invitados*llevaron*una botella*de vino tinto.	9	8	3	7	2	311	0	0	0	0	0	0	270	468	0	0	0	0	0	1414	209	188	182	181	228	0
46	Spanish	male	17	Universitat Pompeu Fabra	Catalunya	list10	32	Filler	Histor	pst	0	0	0	0	0	0	0	0	j	j	1	440	Despu¨¦s de algunas observaciones*en 1928 Fleming*descubri¨®*la penicilina.	7	9	2	11	0	237	346	310	321	0	0	0	674	356	278	0	0	0	0	200	166	174	0	0	0	0
46	Spanish	male	17	Universitat Pompeu Fabra	Catalunya	list10	33	Filler	Histor	pst	0	0	0	0	0	0	0	0	j	j	1	468	Despu¨¦s del bombardeo*en 1937 Picasso*realiz¨®*el cuadro*de La Guernica.	7	7	2	6	2	302	376	404	0	0	0	0	466	267	340	0	0	0	0	203	180	177	180	212	217	0
46	Spanish	male	17	Universitat Pompeu Fabra	Catalunya	list10	34	Adv_Sj_V	NUM_sg	fut	subject-verb	ungrammatical	local	mismatchnumber	0	0.4	0.133333	0.5	f	f	1	440	Ma?ana al mediod¨ªa*el empleado p¨²blico*conocer¨¢n*al nuevo director general.	7	9	2	5	8	281	352	682	0	0	0	0	232	444	314	0	0	0	0	1370	208	186	166	158	0	0
46	Spanish	male	17	Universitat Pompeu Fabra	Catalunya	list10	35	Sj_Adv_V	PERS	pst	subject-verb	ungrammatical	distal	mismatchperson	person	0.4	0.133333	-0.5	f	f	1	613	El estudiante*hace una semana*supiste*los resultados*del examen.	6	7	3	10	3	284	578	0	0	0	0	0	241	434	615	0	0	0	0	706	207	384	203	278	0	0
46	Spanish	male	17	Universitat Pompeu Fabra	Catalunya	list10	36	Filler	Histor	pst	0	0	0	0	0	0	0	0	j	j	1	422	Tras muchas batallas*en 1821 Napole¨®n*muri¨®*exiliado*en una isla.	8	5	8	2	3	274	735	379	0	0	0	0	350	277	189	0	0	0	0	177	153	171	207	452	0	0
46	Spanish	male	17	Universitat Pompeu Fabra	Catalunya	list10	37	Adv_Sj_V	TENSE	fut	adverb-verb	ungrammatical	distal	0	tense	-0.6	0.3	-0.5	f	f	1	532	La pr¨®xima semana*los nuevos dirigentes*reemplazaron*los empleados vagos.	10	12	3	9	6	469	396	381	0	0	0	0	368	496	742	0	0	0	0	959	184	178	193	0	0	0
46	Spanish	male	17	Universitat Pompeu Fabra	Catalunya	list10	38	Sj_Adv_V	TENSE	pst	adverb-verb	ungrammatical	local	0	tense	-0.6	0.3	0.5	f	f	1	430	Las monjas j¨®venes*el oto?o pasado*prestar¨¢n*ayuda*a las personas sin hogar.	6	9	5	1	3	232	319	322	0	0	0	0	474	389	397	0	0	0	0	601	175	165	192	181	186	257
46	Spanish	male	17	Universitat Pompeu Fabra	Catalunya	list10	39	Sj_Adv_V	CTRL_pl	pst	adverb-verb	grammatical	local	0	tense	-0.6	-0.3	0.5	j	j	1	583	Los fot¨®grafos*el a?o pasado*viajaron*por ?frica*para retratar la pobreza.	6	8	3	6	4	222	479	0	0	0	0	0	223	429	380	0	0	0	0	629	216	186	188	218	287	246
46	Spanish	male	17	Universitat Pompeu Fabra	Catalunya	list10	40	Sj_Adv_V	CTRL_pl	fut	adverb-verb	grammatical	local	0	tense	-0.6	-0.3	0.5	j	j	1	621	Los autores del libro*ma?ana al mediod¨ªa*conceder¨¢n*una larga entrevista.	8	10	3	5	11	399	537	374	334	0	0	0	591	344	321	0	0	0	0	1534	248	273	204	0	0	0
46	Spanish	male	17	Universitat Pompeu Fabra	Catalunya	list10	41	Sj_Adv_V	NUM_sg	fut	subject-verb	ungrammatical	distal	mismatchnumber	0	0.4	0.133333	-0.5	f	f	1	622	El amigo soltero*ma?ana al mediod¨ªa*asistir¨¢n*a la boda*de dos amigos ricos.	8	9	1	2	4	301	370	225	0	0	0	0	489	217	245	0	0	0	0	314	307	188	167	169	189	205
46	Spanish	male	17	Universitat Pompeu Fabra	Catalunya	list10	42	Sj_Adv_V	PERS	fut	subject-verb	ungrammatical	distal	mismatchperson	person	0.4	0.133333	-0.5	f	f	1	423	El notario*en dos d¨ªas*leer¨¢s*el testamento*delante de todos los herederos.	4	6	2	10	7	309	275	0	0	0	0	0	492	414	334	0	0	0	0	676	187	170	342	175	180	192
46	Spanish	male	17	Universitat Pompeu Fabra	Catalunya	list10	43	Filler	Unagr	pst	0	0	0	0	0	0	0	0	j	f	0	687	De forma pac¨ªfica*los camioneros*bloqueamos*el acceso*a la autopista m¨¢s cercana.	10	10	2	6	1	212	288	245	0	0	0	0	388	813	0	0	0	0	0	773	195	186	179	200	197	194
46	Spanish	male	17	Universitat Pompeu Fabra	Catalunya	list10	44	Adv_Sj_V	CTRL_pl	fut	adverb-verb	grammatical	distal	0	tense	-0.6	-0.3	-0.5	j	j	1	725	El pr¨®ximo mes*los escen¨®grafos*encontrar¨¢n*a los t¨¦cnicos*de iluminaci¨®n.	12	11	1	3	8	230	1924	448	0	0	0	0	399	589	0	0	0	0	0	678	169	187	145	194	311	0
46	Spanish	male	17	Universitat Pompeu Fabra	Catalunya	list10	45	Sj_Adv_V	CTRL_sg	fut	subject-verb	grammatical	distal	match	person	0.4	-0.266667	-0.5	j	j	1	731	El comandante*ma?ana temprano*alcanzar¨¢*la nueva base militar.	8	9	2	5	4	253	1035	0	0	0	0	0	348	708	0	0	0	0	0	629	206	195	191	300	0	0
46	Spanish	male	17	Universitat Pompeu Fabra	Catalunya	list10	46	Adv_Sj_V	NUM_sg	pst	subject-verb	ungrammatical	local	mismatchnumber	0	0.4	0.133333	0.5	f	f	1	1186	Ayer por la tarde*el poeta sudamericano*atrajeron*la atenci¨®n*de los cr¨ªticos.	12	9	2	8	2	315	2208	458	995	0	0	0	1160	687	1367	0	0	0	0	607	199	182	181	285	250	0
46	Spanish	male	17	Universitat Pompeu Fabra	Catalunya	list10	47	Filler	Histor	pst	0	0	0	0	0	0	0	0	j	j	1	648	Tras algunos a?os*en 1918 la guerra*acab¨®*con la victoria*de los aliados.	6	5	3	2	8	353	314	323	0	0	0	0	329	265	180	154	0	0	0	141	171	172	172	195	271	340
46	Spanish	male	17	Universitat Pompeu Fabra	Catalunya	list10	48	Sj_Adv_V	PERS	pst	subject-verb	ungrammatical	distal	mismatchperson	person	0.4	0.133333	-0.5	f	f	1	614	El misionero joven*el verano pasado*construiste*un pozo*en Somalia.	6	11	2	4	2	267	504	464	0	0	0	0	270	420	312	0	0	0	0	939	202	190	226	232	0	0
46	Spanish	male	17	Universitat Pompeu Fabra	Catalunya	list10	49	Filler	Histor	pst	0	0	0	0	0	0	0	0	j	j	1	359	Gracias a una manzana*en 1666 Newton*estudi¨®*la gravedad.	6	7	2	9	0	234	376	366	465	0	0	0	669	416	192	0	0	0	0	171	146	212	0	0	0	0
46	Spanish	male	17	Universitat Pompeu Fabra	Catalunya	list10	50	Sj_Adv_V	PERS	fut	subject-verb	ungrammatical	distal	mismatchperson	person	0.4	0.133333	-0.5	f	f	1	407	El vigilante*ma?ana temprano*quitar¨¢s*los carteles*del muro.	8	8	3	8	3	258	389	0	0	0	0	0	301	505	0	0	0	0	0	234	573	163	171	200	0	0
46	Spanish	male	17	Universitat Pompeu Fabra	Catalunya	list10	51	Sj_Adv_V	CTRL_pl	fut	adverb-verb	grammatical	local	0	tense	-0.6	-0.3	0.5	j	j	1	431	Los presidentes*el pr¨®ximo mes*firmar¨¢n*un tratado*de paz.	3	8	2	7	2	209	367	0	0	0	0	0	466	446	368	0	0	0	0	667	190	171	183	330	0	0
46	Spanish	male	17	Universitat Pompeu Fabra	Catalunya	list10	52	Sj_Adv_V	PERS	fut	subject-verb	ungrammatical	distal	mismatchperson	person	0.4	0.133333	-0.5	f	f	1	559	El soldado*en algunos d¨ªas*examinar¨¢s*el mapa*de las zonas m¨¢s peligrosas.	4	10	2	4	2	234	294	0	0	0	0	0	283	263	287	0	0	0	0	628	211	157	157	176	184	191
46	Spanish	male	17	Universitat Pompeu Fabra	Catalunya	list10	53	Sj_Adv_V	NUM_2_pl	fut	0	0	0	0	0	0	0	0	f	f	1	422	Los padrinos*ma?ana*manifestar¨¢*alegr¨ªa*en la boda.	6	11	7	2	2	365	778	0	0	0	0	0	437	0	0	0	0	0	0	601	181	168	198	214	0	0
46	Spanish	male	17	Universitat Pompeu Fabra	Catalunya	list10	54	Sj_Adv_V	CTRL_pl	pst	adverb-verb	grammatical	local	0	tense	-0.6	-0.3	0.5	j	j	1	627	Las maestras*anoche*corrigieron*las tareas*de los alumnos.	6	11	3	6	2	355	1123	0	0	0	0	0	519	0	0	0	0	0	0	1561	183	165	187	198	223	0
46	Spanish	male	17	Universitat Pompeu Fabra	Catalunya	list10	55	Adv_Sj_V	NUM_sg	pst	subject-verb	ungrammatical	local	mismatchnumber	0	0.4	0.133333	0.5	f	f	1	610	Anoche*la chica*compraron*unas prendas*muy cara.	5	9	4	7	3	306	0	0	0	0	0	0	297	1206	0	0	0	0	0	1978	178	172	156	307	0	0
46	Spanish	male	17	Universitat Pompeu Fabra	Catalunya	list10	56	Sj_Adv_V	NUM_sg	pst	subject-verb	ungrammatical	distal	mismatchnumber	0	0.4	0.133333	-0.5	f	f	1	527	El le?ador*el oto?o pasado*cortaron*mucha m¨¢s madera.	6	8	5	3	7	370	420	0	0	0	0	0	473	410	340	0	0	0	0	534	236	222	205	0	0	0
46	Spanish	male	17	Universitat Pompeu Fabra	Catalunya	list10	57	Sj_Adv_V	NUM_2_pl	fut	0	0	0	0	0	0	0	0	f	f	1	565	Los ba?istas*ma?ana*dejar¨¢*sitio a los surfistas.	6	6	5	1	3	333	530	0	0	0	0	0	601	0	0	0	0	0	0	314	897	202	166	176	0	0
46	Spanish	male	17	Universitat Pompeu Fabra	Catalunya	list10	58	Adv_Sj_V	NUM_2_pl	fut	0	0	0	0	0	0	0	0	f	f	1	759	Ma?ana por la tarde*los secretarios generales*llamar¨¢*a los miembros*del partido.	9	7	1	3	8	418	435	278	352	0	0	0	388	1426	607	0	0	0	0	2284	235	296	208	188	372	0
46	Spanish	male	17	Universitat Pompeu Fabra	Catalunya	list10	59	Sj_Adv_V	NUM_2_pl	fut	0	0	0	0	0	0	0	0	f	f	1	778	Los m¨²sicos de jazz*ma?ana a las cinco*comenzar¨¢*el concierto*al aire libre.	5	9	2	9	2	445	424	397	318	0	0	0	276	345	258	286	0	0	0	596	192	170	192	336	785	0
46	Spanish	male	17	Universitat Pompeu Fabra	Catalunya	list10	60	Adv_Sj_V	PERS	fut	subject-verb	ungrammatical	local	mismatchperson	person	0.4	0.133333	0.5	f	f	1	679	En seis meses*el astronauta*grabar¨¢s*nuevas im¨¢genes*de Marte.	10	8	6	8	2	252	309	363	0	0	0	0	407	427	0	0	0	0	0	572	161	146	153	327	0	0
46	Spanish	male	17	Universitat Pompeu Fabra	Catalunya	list10	61	Filler	Histor	pst	0	0	0	0	0	0	0	0	j	j	1	718	Despu¨¦s de su publicaci¨®n*en 1859 el libro de Darwin*fue*prohibido*por la censura.	6	3	9	3	2	301	265	342	517	0	0	0	330	292	354	186	179	181	0	202	207	191	335	360	0	0
46	Spanish	male	17	Universitat Pompeu Fabra	Catalunya	list10	62	Adv_Sj_V	NUM_2_pl	fut	0	0	0	0	0	0	0	0	f	f	1	510	En dos d¨ªas*los escaladores*llegar¨¢*a la cumbre*de la monta?a.	11	7	1	2	6	255	295	276	0	0	0	0	281	543	0	0	0	0	0	504	180	165	166	169	277	322
46	Spanish	male	17	Universitat Pompeu Fabra	Catalunya	list10	63	Adv_Sj_V	CTRL_sg	pst	subject-verb	grammatical	local	match	person	0.4	-0.266667	0.5	j	j	1	507	El a?o pasado*el ginec¨®logo*utiliz¨®*una nueva t¨¦cnica guiada*por ecograf¨ªa.	10	7	3	5	7	240	315	361	0	0	0	0	335	588	0	0	0	0	0	358	443	721	183	158	181	231
46	Spanish	male	17	Universitat Pompeu Fabra	Catalunya	list10	64	Sj_Adv_V	CTRL_pl	pst	adverb-verb	grammatical	local	0	tense	-0.6	-0.3	0.5	j	j	1	564	Los diputados*el mes pasado*escogieron*un nuevo presidente.	6	10	2	5	11	266	614	0	0	0	0	0	381	384	474	0	0	0	0	1370	185	167	187	0	0	0
46	Spanish	male	17	Universitat Pompeu Fabra	Catalunya	list10	65	Filler	Unagr	fut	0	0	0	0	0	0	0	0	j	f	0	456	Durante las navidades*los j¨®venes*organizaremos*unos juegos*en la plaza central.	7	13	4	6	2	261	393	387	0	0	0	0	376	540	0	0	0	0	0	802	195	187	198	176	178	296
46	Spanish	male	17	Universitat Pompeu Fabra	Catalunya	list10	66	Sj_Adv_V	NUM_sg	fut	subject-verb	ungrammatical	distal	mismatchnumber	0	0.4	0.133333	-0.5	f	f	1	415	La nueva secretaria*ma?ana por la tarde*ordenar¨¢n*los archivos*del bufete.	5	9	3	8	3	3450	426	547	0	0	0	0	328	431	376	361	0	0	0	518	179	185	209	231	0	0
46	Spanish	male	17	Universitat Pompeu Fabra	Catalunya	list10	67	Sj_Adv_V	PERS	pst	subject-verb	ungrammatical	distal	mismatchperson	person	0.4	0.133333	-0.5	f	f	1	470	El abuelo*anteayer*regalaste*un coche*muy caro al nieto.	8	9	2	5	3	242	367	0	0	0	0	0	410	0	0	0	0	0	0	305	578	173	147	159	177	186
46	Spanish	male	17	Universitat Pompeu Fabra	Catalunya	list10	68	Adv_Sj_V	NUM_sg	pst	subject-verb	ungrammatical	local	mismatchnumber	0	0.4	0.133333	0.5	f	f	1	540	Ayer temprano*el accionista*retiraron*la propuesta*de acuerdo.	10	9	2	9	2	207	253	0	0	0	0	0	247	558	0	0	0	0	0	782	285	243	435	230	0	0
46	Spanish	male	17	Universitat Pompeu Fabra	Catalunya	list10	69	Adv_Sj_V	CTRL_pl	pst	adverb-verb	grammatical	distal	0	tense	-0.6	-0.3	-0.5	j	j	1	590	Anteayer*los futbolistas*reclamaron*el gol anulado*por el ¨¢rbitro.	11	10	2	3	7	289	0	0	0	0	0	0	393	702	0	0	0	0	0	1757	176	170	175	183	211	314
46	Spanish	male	17	Universitat Pompeu Fabra	Catalunya	list10	70	Sj_Adv_V	CTRL_sg	fut	subject-verb	grammatical	distal	match	person	0.4	-0.266667	-0.5	j	j	1	543	El viejo trabajador*ma?ana al mediod¨ªa*protestar¨¢*enfrente de la empresa.	8	10	8	2	2	274	391	389	0	0	0	0	396	323	532	0	0	0	0	619	215	1285	208	254	0	0
46	Spanish	male	17	Universitat Pompeu Fabra	Catalunya	list10	71	Filler	Unagr	fut	0	0	0	0	0	0	0	0	j	f	0	564	Tras la fiesta*los invitados*recogeremos*los platos sucios*r¨¢pidamente.	9	11	3	6	6	304	292	346	0	0	0	0	377	338	0	0	0	0	0	302	403	196	178	142	0	0
46	Spanish	male	17	Universitat Pompeu Fabra	Catalunya	list10	72	Filler	Unagr	pst	0	0	0	0	0	0	0	0	j	f	0	655	En el escenario*los m¨²sicos*cantamos*una canci¨®n*muy conocida en toda Espa?a.	7	8	3	7	3	248	284	221	0	0	0	0	369	462	0	0	0	0	0	357	337	677	208	159	148	205
46	Spanish	male	17	Universitat Pompeu Fabra	Catalunya	list10	73	Filler	Histor	pst	0	0	0	0	0	0	0	0	j	j	1	567	Tras a?os de composici¨®n musical*en 1824 Beethoven*complet¨®*la novena sinfon¨ªa.	9	8	2	6	9	236	345	317	499	353	0	0	300	352	286	0	0	0	0	167	165	164	193	0	0	0
46	Spanish	male	17	Universitat Pompeu Fabra	Catalunya	list10	74	Adv_Sj_V	CTRL_pl	fut	adverb-verb	grammatical	distal	0	tense	-0.6	-0.3	-0.5	j	j	1	372	Ma?ana temprano*los agricultores*vender¨¢n*los productos*en el mercado.	12	8	3	9	2	309	297	0	0	0	0	0	314	302	0	0	0	0	0	673	215	169	174	180	217	0
46	Spanish	male	17	Universitat Pompeu Fabra	Catalunya	list10	75	Sj_Adv_V	NUM_sg	fut	subject-verb	ungrammatical	distal	mismatchnumber	0	0.4	0.133333	-0.5	f	f	1	423	El pintor famoso*la pr¨®xima semana*traer¨¢n*los cuadros*a la galer¨ªa.	6	7	3	7	1	207	238	248	0	0	0	0	312	257	311	0	0	0	0	631	185	162	182	185	307	0
46	Spanish	male	17	Universitat Pompeu Fabra	Catalunya	list10	76	Sj_Adv_V	PERS	pst	subject-verb	ungrammatical	distal	mismatchperson	person	0.4	0.133333	-0.5	f	f	1	572	El ciclista*hace un mes*iniciaste*el entrenamiento*de fortalecimiento.	3	9	2	13	2	245	328	0	0	0	0	0	569	210	337	0	0	0	0	538	271	204	147	163	0	0
46	Spanish	male	17	Universitat Pompeu Fabra	Catalunya	list10	77	Filler	Histor	pst	0	0	0	0	0	0	0	0	j	j	1	436	Debido a la mala higiene*en 1347 la peste negra*mat¨®*a milliones*de personas.	5	4	1	9	2	219	334	263	324	373	0	0	452	269	276	204	161	0	0	165	194	191	231	220	0	0
46	Spanish	male	17	Universitat Pompeu Fabra	Catalunya	list10	78	Sj_Adv_V	TENSE	pst	adverb-verb	ungrammatical	local	0	tense	-0.6	0.3	0.5	f	f	1	499	Los socorristas*anoche*salvar¨¢n*a un torpe surfista andaluz.	6	8	1	2	5	240	582	0	0	0	0	0	675	0	0	0	0	0	0	568	199	168	186	184	172	0
46	Spanish	male	17	Universitat Pompeu Fabra	Catalunya	list10	79	Adv_Sj_V	TENSE	fut	adverb-verb	ungrammatical	distal	0	tense	-0.6	0.3	-0.5	f	f	1	423	Ma?ana por la tarde*los colegas de trabajo*informaron*al empleado*del nuevo contrato.	7	10	2	8	3	211	317	201	319	0	0	0	264	335	438	224	0	0	0	1008	225	226	208	176	293	0
46	Spanish	male	17	Universitat Pompeu Fabra	Catalunya	list10	80	Adv_Sj_V	PERS	pst	subject-verb	ungrammatical	local	mismatchperson	person	0.4	0.133333	0.5	f	f	1	455	El mes pasado*el supervisor*reuniste*a todos los arquitectos*del proyecto.	10	8	1	5	3	245	323	249	0	0	0	0	388	513	0	0	0	0	0	211	633	188	163	153	162	309
46	Spanish	male	17	Universitat Pompeu Fabra	Catalunya	list10	81	Adv_Sj_V	PERS	fut	subject-verb	ungrammatical	local	mismatchperson	person	0.4	0.133333	0.5	f	f	1	650	El pr¨®ximo mes*el graduado*mandar¨¢s*la versi¨®n final*de la tesis.	8	8	2	7	5	323	389	309	0	0	0	0	254	442	0	0	0	0	0	220	386	170	167	158	225	254
46	Spanish	male	17	Universitat Pompeu Fabra	Catalunya	list10	82	Filler	Unagr	fut	0	0	0	0	0	0	0	0	j	f	0	584	En la revista*los cr¨ªticos*a?adiremos*comentarios*sobre una nueva pel¨ªcula.	8	10	11	5	3	226	324	420	0	0	0	0	233	430	0	0	0	0	0	220	559	161	166	170	181	0
46	Spanish	male	17	Universitat Pompeu Fabra	Catalunya	list10	83	Filler	Histor	pst	0	0	0	0	0	0	0	0	j	j	1	410	Despu¨¦s de la victoria de los bolcheviques*en 1917 Lenin*guio*la revoluci¨®n.	5	4	2	11	0	262	313	473	491	253	294	238	464	307	180	0	0	0	0	172	176	202	0	0	0	0
46	Spanish	male	17	Universitat Pompeu Fabra	Catalunya	list10	84	Adv_Sj_V	TENSE	fut	adverb-verb	ungrammatical	distal	0	tense	-0.6	0.3	-0.5	f	f	1	428	En dos d¨ªas*los marineros*atacaron*el buque mercante.	9	8	2	5	9	222	287	266	0	0	0	0	329	698	0	0	0	0	0	679	192	170	201	0	0	0
46	Spanish	male	17	Universitat Pompeu Fabra	Catalunya	list10	85	Sj_Adv_V	TENSE	fut	adverb-verb	ungrammatical	local	0	tense	-0.6	0.3	0.5	f	f	1	420	Los agentes de polic¨ªa*ma?ana por la noche*vigilaron*la periferia*de la ciudad.	5	9	2	9	2	252	289	283	363	0	0	0	528	222	275	284	0	0	0	646	183	154	171	171	217	0
46	Spanish	male	17	Universitat Pompeu Fabra	Catalunya	list10	86	Filler	Unagr	pst	0	0	0	0	0	0	0	0	j	f	0	384	Tras mucho esfuerzo*los gestores*resolvimos*los problemas fiscales*de las empresas.	8	10	3	9	8	208	400	328	0	0	0	0	381	383	0	0	0	0	0	828	167	175	185	199	217	312
46	Spanish	male	17	Universitat Pompeu Fabra	Catalunya	list10	87	Sj_Adv_V	CTRL_sg	fut	subject-verb	grammatical	distal	match	person	0.4	-0.266667	-0.5	j	j	1	623	La bailarina de tango*ma?ana por la tarde*probar¨¢*la nueva coreograf¨ªa.	5	7	2	5	12	235	2554	457	512	0	0	0	630	210	472	439	0	0	0	509	188	160	169	0	0	0
46	Spanish	male	17	Universitat Pompeu Fabra	Catalunya	list10	88	Adv_Sj_V	CTRL_pl	fut	adverb-verb	grammatical	distal	0	tense	-0.6	-0.3	-0.5	j	j	1	622	El pr¨®ximo a?o*los sacerdotes*casar¨¢n*a los novios*en la catedral de Sevilla.	10	7	1	3	6	281	345	421	0	0	0	0	264	639	0	0	0	0	0	695	244	174	171	166	189	194
46	Spanish	male	17	Universitat Pompeu Fabra	Catalunya	list10	89	Sj_Adv_V	CTRL_pl	fut	adverb-verb	grammatical	local	0	tense	-0.6	-0.3	0.5	j	j	1	410	Los jubilados*en dos meses*participar¨¢n*en un torneo*de bolos.	5	12	2	2	6	387	877	0	0	0	0	0	307	333	368	0	0	0	0	600	171	193	223	267	386	0
46	Spanish	male	17	Universitat Pompeu Fabra	Catalunya	list10	90	Filler	Histor	pst	0	0	0	0	0	0	0	0	j	j	1	604	Con la invasi¨®n francesa*en 1808 la econom¨ªa espa?ola*empeor¨®*considerablemente.	8	7	18	0	0	226	342	477	370	0	0	0	337	323	188	155	176	0	0	174	174	0	0	0	0	0
46	Spanish	male	17	Universitat Pompeu Fabra	Catalunya	list10	91	Adv_Sj_V	NUM_2_pl	fut	0	0	0	0	0	0	0	0	f	f	1	581	El pr¨®ximo mes*los comisarios*visitar¨¢*de nuevo*a los sospechosos del crimen.	10	8	2	5	1	236	228	245	0	0	0	0	313	352	0	0	0	0	0	782	381	198	164	178	190	207
46	Spanish	male	17	Universitat Pompeu Fabra	Catalunya	list10	92	Sj_Adv_V	CTRL_sg	pst	subject-verb	grammatical	distal	match	person	0.4	-0.266667	-0.5	j	j	1	468	El librero viejo*la primavera pasada*form¨®*una asociaci¨®n promotora*de lectura.	6	5	3	10	9	243	348	358	0	0	0	0	380	395	1384	0	0	0	0	600	191	183	277	216	304	0
46	Spanish	male	17	Universitat Pompeu Fabra	Catalunya	list10	93	Sj_Adv_V	TENSE	pst	adverb-verb	ungrammatical	local	0	tense	-0.6	0.3	0.5	f	f	1	607	Los c¨®micos*anoche*contar¨¢n*s¨®lo chistes*de pol¨ªticos italianos.	6	8	4	7	2	260	338	0	0	0	0	0	699	0	0	0	0	0	0	223	1382	210	167	218	224	0
46	Spanish	male	17	Universitat Pompeu Fabra	Catalunya	list10	94	Adv_Sj_V	NUM_2_pl	fut	0	0	0	0	0	0	0	0	f	f	1	406	Ma?ana*los padres*decidir¨¢*el nombre*del beb¨¦.	6	8	2	6	3	256	0	0	0	0	0	0	388	349	0	0	0	0	0	1099	185	167	188	302	0	0
46	Spanish	male	17	Universitat Pompeu Fabra	Catalunya	list10	95	Filler	Unagr	pst	0	0	0	0	0	0	0	0	j	f	0	686	Hace muchos a?os*los ling¨¹istas*escribimos*un art¨ªculo*de sintaxis.	10	10	2	8	2	220	420	487	0	0	0	0	351	766	0	0	0	0	0	574	179	176	209	313	0	0
46	Spanish	male	17	Universitat Pompeu Fabra	Catalunya	list10	96	Sj_Adv_V	TENSE	fut	adverb-verb	ungrammatical	local	0	tense	-0.6	0.3	0.5	f	f	1	1183	Los psicoanalistas*ma?ana durante la sesi¨®n*interpretaron*el sue?o*del cliente.	6	13	2	5	3	268	1940	0	0	0	0	0	565	355	320	355	0	0	0	512	371	394	296	375	0	0
46	Spanish	male	17	Universitat Pompeu Fabra	Catalunya	list10	97	Filler	Unagr	pst	0	0	0	0	0	0	0	0	j	f	0	576	En una entrevista*los clientes*exigimos*una bajada*de precio de las viviendas.	8	8	3	6	2	315	327	222	0	0	0	0	431	233	0	0	0	0	0	828	193	164	183	192	194	218
46	Spanish	male	17	Universitat Pompeu Fabra	Catalunya	list10	98	Adv_Sj_V	CTRL_sg	fut	subject-verb	grammatical	local	match	person	0.4	-0.266667	0.5	j	j	1	922	Ma?ana*el vegetariano*podr¨¢*escoger*entre varios platos sin carne.	11	5	7	5	6	455	0	0	0	0	0	0	364	1452	0	0	0	0	0	790	222	212	188	232	343	438
46	Spanish	male	17	Universitat Pompeu Fabra	Catalunya	list10	99	Adv_Sj_V	CTRL_sg	pst	subject-verb	grammatical	local	match	person	0.4	-0.266667	0.5	j	j	1	448	Anteayer*el senador*aprob¨®*la nueva ley.	7	6	2	5	4	249	0	0	0	0	0	0	392	518	0	0	0	0	0	507	208	167	322	0	0	0
46	Spanish	male	17	Universitat Pompeu Fabra	Catalunya	list10	100	Adv_Sj_V	CTRL_sg	fut	subject-verb	grammatical	local	match	person	0.4	-0.266667	0.5	j	j	1	694	En seis meses*el explorador*regresar¨¢*de un largo viaje*en ?frica.	10	9	2	2	5	280	356	371	0	0	0	0	327	691	0	0	0	0	0	1491	186	164	167	173	199	264
46	Spanish	male	17	Universitat Pompeu Fabra	Catalunya	list10	101	Sj_Adv_V	NUM_sg	pst	subject-verb	ungrammatical	distal	mismatchnumber	0	0.4	0.133333	-0.5	f	f	1	441	La modista joven*ayer al mediod¨ªa*acudieron*a la clase*de bordado.	8	9	1	2	5	365	2539	546	0	0	0	0	418	389	397	0	0	0	0	667	177	153	162	158	215	0
46	Spanish	male	17	Universitat Pompeu Fabra	Catalunya	list10	102	Sj_Adv_V	PERS	fut	subject-verb	ungrammatical	distal	mismatchperson	person	0.4	0.133333	-0.5	f	f	1	403	El due?o del pub*la pr¨®xima semana*cerrar¨¢s*la barra*m¨¢s tarde.	6	8	2	5	3	265	592	326	457	0	0	0	383	719	567	0	0	0	0	967	184	147	183	231	0	0
46	Spanish	male	17	Universitat Pompeu Fabra	Catalunya	list10	103	Adv_Sj_V	NUM_sg	fut	subject-verb	ungrammatical	local	mismatchnumber	0	0.4	0.133333	0.5	f	f	1	452	En seis meses*el ling¨¹ista*hablar¨¢n*en una conferencia*en Potsdam.	9	8	2	3	11	265	221	367	0	0	0	0	325	392	0	0	0	0	0	608	194	172	175	178	411	0
46	Spanish	male	17	Universitat Pompeu Fabra	Catalunya	list10	104	Sj_Adv_V	TENSE	fut	adverb-verb	ungrammatical	local	0	tense	-0.6	0.3	0.5	f	f	1	439	Los embajadores rusos*la pr¨®xima semana*negociaron*un nuevo acuerdo comercial.	6	10	2	5	7	327	531	301	0	0	0	0	418	644	1710	0	0	0	0	1152	194	176	175	208	0	0
46	Spanish	male	17	Universitat Pompeu Fabra	Catalunya	list10	105	Adv_Sj_V	CTRL_pl	pst	adverb-verb	grammatical	distal	0	tense	-0.6	-0.3	-0.5	j	j	1	483	Ayer a medianoche*los peregrinos agotados*terminaron*el camino*de Santiago.	8	10	2	6	2	221	266	263	0	0	0	0	697	373	530	0	0	0	0	216	553	165	170	187	0	0
46	Spanish	male	17	Universitat Pompeu Fabra	Catalunya	list10	106	Sj_Adv_V	NUM_2_pl	fut	0	0	0	0	0	0	0	0	f	f	1	407	Los directores*en dos d¨ªas*lanzar¨¢*la nueva pel¨ªcula*en el festival de Cannes.	4	7	2	5	8	250	378	0	0	0	0	0	412	309	279	0	0	0	0	629	181	158	179	195	186	191
46	Spanish	male	17	Universitat Pompeu Fabra	Catalunya	list10	107	Filler	Unagr	pst	0	0	0	0	0	0	0	0	j	j	1	488	Durante la clase*las chicas*apuntamos*poemas*de amor sacados de un libro.	6	9	6	2	4	244	316	266	0	0	0	0	400	303	0	0	0	0	0	707	176	182	183	205	211	200
46	Spanish	male	17	Universitat Pompeu Fabra	Catalunya	list10	108	Sj_Adv_V	NUM_sg	pst	subject-verb	ungrammatical	distal	mismatchnumber	0	0.4	0.133333	-0.5	f	f	1	584	El abogado civil*el oto?o pasado*trasladaron*la oficina*a otro edificio.	6	11	2	7	1	258	523	622	0	0	0	0	941	435	448	0	0	0	0	1317	187	144	174	194	310	0
46	Spanish	male	17	Universitat Pompeu Fabra	Catalunya	list10	109	Adv_Sj_V	CTRL_sg	fut	subject-verb	grammatical	local	match	person	0.4	-0.266667	0.5	j	j	1	679	El pr¨®ximo a?o*el corredor*correr¨¢*la famosa marat¨®n*de New York.	8	7	2	6	7	408	493	435	0	0	0	0	503	2418	0	0	0	0	0	1732	189	171	177	174	231	289
46	Spanish	male	17	Universitat Pompeu Fabra	Catalunya	list10	110	Sj_Adv_V	CTRL_sg	pst	subject-verb	grammatical	distal	match	person	0.4	-0.266667	-0.5	j	j	1	574	El obrero despedido*hace algunos d¨ªas*denunci¨®*al jefe*de la compa?¨ªa.	4	8	2	4	2	414	435	934	0	0	0	0	575	341	303	0	0	0	0	781	199	199	191	215	243	0
46	Spanish	male	17	Universitat Pompeu Fabra	Catalunya	list10	111	Filler	Histor	pst	0	0	0	0	0	0	0	0	j	j	1	487	Antes de llegar a New York*en 1912 el Titanic*choc¨®*con un iceberg*en el Atl¨¢ntico.	7	5	3	2	7	213	407	671	354	368	455	0	453	751	182	178	0	0	0	162	174	183	195	185	209	262
46	Spanish	male	17	Universitat Pompeu Fabra	Catalunya	list10	112	Adv_Sj_V	CTRL_sg	pst	subject-verb	grammatical	local	match	person	0.4	-0.266667	0.5	j	j	1	495	El mes pasado*el encarcelado*intent¨®*la fuga*de la c¨¢rcel.	11	7	2	4	2	262	368	275	0	0	0	0	473	2847	0	0	0	0	0	1191	200	160	182	196	220	0
46	Spanish	male	17	Universitat Pompeu Fabra	Catalunya	list10	113	Adv_Sj_V	CTRL_sg	pst	subject-verb	grammatical	local	match	person	0.4	-0.266667	0.5	j	j	1	662	Anteayer*el obispo*nombr¨®*al nuevo cardenal.	6	6	2	5	9	610	0	0	0	0	0	0	374	522	0	0	0	0	0	548	318	187	469	0	0	0
46	Spanish	male	17	Universitat Pompeu Fabra	Catalunya	list10	114	Sj_Adv_V	PERS	fut	subject-verb	ungrammatical	distal	mismatchperson	person	0.4	0.133333	-0.5	f	f	1	599	La vecina de casa*la pr¨®xima semana*adoptar¨¢s*a un nuevo gatito.	6	9	1	2	5	309	321	406	995	0	0	0	378	515	331	0	0	0	0	1613	201	165	183	185	0	0
46	Spanish	male	17	Universitat Pompeu Fabra	Catalunya	list10	115	Adv_Sj_V	PERS	pst	subject-verb	ungrammatical	local	mismatchperson	person	0.4	0.133333	0.5	f	f	1	867	Ayer temprano*el viejo pescador*echaste*las redes*mar adentro.	8	7	3	5	3	461	404	0	0	0	0	0	375	208	286	0	0	0	0	602	345	181	172	263	0	0
46	Spanish	male	17	Universitat Pompeu Fabra	Catalunya	list10	116	Adv_Sj_V	PERS	pst	subject-verb	ungrammatical	local	mismatchperson	person	0.4	0.133333	0.5	f	f	1	620	Hace algunos meses*el minero irland¨¦s*pediste*un sistema*de recogida de carb¨®n.	8	7	2	7	2	273	350	288	0	0	0	0	437	373	712	0	0	0	0	1181	196	189	174	192	207	293
46	Spanish	male	17	Universitat Pompeu Fabra	Catalunya	list10	117	Sj_Adv_V	TENSE	fut	adverb-verb	ungrammatical	local	0	tense	-0.6	0.3	0.5	f	f	1	638	Los jueces de la corte*ma?ana al mediod¨ªa*comunicaron*la sentencia*al demandado.	8	11	2	9	2	238	419	285	927	1235	0	0	519	397	903	0	0	0	0	742	194	164	184	350	0	0
46	Spanish	male	17	Universitat Pompeu Fabra	Catalunya	list10	118	Adv_Sj_V	NUM_sg	fut	subject-verb	ungrammatical	local	mismatchnumber	0	0.4	0.133333	0.5	f	f	1	439	En dos meses*la profesora*acompa?ar¨¢n*a los estudiantes*en una excursi¨®n.	9	11	1	3	11	439	358	330	0	0	0	0	450	593	0	0	0	0	0	395	339	201	168	167	204	247
46	Spanish	male	17	Universitat Pompeu Fabra	Catalunya	list10	119	Adv_Sj_V	PERS	fut	subject-verb	ungrammatical	local	mismatchperson	person	0.4	0.133333	0.5	f	f	1	468	La pr¨®xima semana*el viejo alcalde*abandonar¨¢s*la oficina*en el municipio.	7	11	2	7	2	289	363	318	0	0	0	0	855	335	549	0	0	0	0	241	459	190	171	178	236	0
46	Spanish	male	17	Universitat Pompeu Fabra	Catalunya	list10	120	Filler	Unagr	fut	0	0	0	0	0	0	0	0	j	f	0	486	Ma?ana*los millonarios*alquilaremos*unas joyas valiosas*para la ceremonia.	11	12	4	5	8	335	0	0	0	0	0	0	315	571	0	0	0	0	0	765	224	200	192	199	211	319
46	Spanish	male	17	Universitat Pompeu Fabra	Catalunya	list10	121	Sj_Adv_V	TENSE	fut	adverb-verb	ungrammatical	local	0	tense	-0.6	0.3	0.5	f	f	1	607	Los masajistas del balneario*el pr¨®ximo invierno*aplicaron*un nuevo masaje.	8	9	2	5	7	402	399	480	281	0	0	0	383	584	334	0	0	0	0	629	176	167	165	0	0	0
46	Spanish	male	17	Universitat Pompeu Fabra	Catalunya	list10	122	Adv_Sj_V	TENSE	pst	adverb-verb	ungrammatical	distal	0	tense	-0.6	0.3	-0.5	f	f	1	611	Hace un mes*los escultores*colocar¨¢n*las estatuas*en el nuevo museo.	10	9	3	8	2	332	308	366	0	0	0	0	369	412	0	0	0	0	0	668	173	187	187	173	194	191
46	Spanish	male	17	Universitat Pompeu Fabra	Catalunya	list10	123	Filler	Histor	pst	0	0	0	0	0	0	0	0	j	j	1	631	Despu¨¦s de un largo viaje*en 1492 Col¨®n*desembarc¨®*en el Nuevo Mundo.	5	10	2	2	5	300	300	323	307	350	0	0	227	346	194	0	0	0	0	175	173	198	252	404	0	0
46	Spanish	male	17	Universitat Pompeu Fabra	Catalunya	list10	124	Filler	Histor	pst	0	0	0	0	0	0	0	0	j	j	1	535	Gracias al telescopio*en 1609 Galileo*observ¨®*la luna*y los planetas.	7	7	2	4	1	404	294	390	0	0	0	0	452	316	196	0	0	0	0	167	160	194	186	261	379	0
46	Spanish	male	17	Universitat Pompeu Fabra	Catalunya	list10	125	Filler	Histor	pst	0	0	0	0	0	0	0	0	j	j	1	382	Tras la muerte de Franco*en 1978 el pueblo espa?ol*vot¨®*la constituci¨®n.	7	4	2	13	0	245	282	230	227	199	0	0	171	164	161	167	163	0	0	188	203	246	0	0	0	0
46	Spanish	male	17	Universitat Pompeu Fabra	Catalunya	list10	126	Adv_Sj_V	CTRL_pl	fut	adverb-verb	grammatical	distal	0	tense	-0.6	-0.3	-0.5	j	j	1	296	Ma?ana temprano*los limpiadores*lavar¨¢n*el suelo*de la sala de actos.	11	7	2	5	2	216	210	0	0	0	0	0	237	306	0	0	0	0	0	794	164	166	195	175	180	205
46	Spanish	male	17	Universitat Pompeu Fabra	Catalunya	list10	127	Filler	Histor	pst	0	0	0	0	0	0	0	0	j	j	1	387	Despu¨¦s de muchos cuadros*en 1503 Leonardo da Vinci*pint¨®*La Gioconda.	5	5	2	9	0	240	356	241	355	0	0	0	366	371	186	165	161	0	0	175	182	199	0	0	0	0
46	Spanish	male	17	Universitat Pompeu Fabra	Catalunya	list10	128	Sj_Adv_V	NUM_2_pl	fut	0	0	0	0	0	0	0	0	f	f	1	550	Los ladrones*ma?ana tarde*entrar¨¢*por esta puerta.	5	7	3	4	7	282	532	0	0	0	0	0	364	577	0	0	0	0	0	694	175	163	165	0	0	0
46	Spanish	male	17	Universitat Pompeu Fabra	Catalunya	list10	129	Filler	Unagr	fut	0	0	0	0	0	0	0	0	j	f	0	624	Tras el desayuno*los corredores*practicaremos*el recorrido*de la pr¨®xima marat¨®n.	10	13	2	9	2	345	267	219	0	0	0	0	226	304	0	0	0	0	0	1726	184	167	169	178	190	350
46	Spanish	male	17	Universitat Pompeu Fabra	Catalunya	list10	130	Adv_Sj_V	CTRL_sg	pst	subject-verb	grammatical	local	match	person	0.4	-0.266667	0.5	j	j	1	414	El a?o pasado*el empresario*despidi¨®*a todos los obreros*de la empresa.	10	8	1	5	3	331	347	291	0	0	0	0	384	270	0	0	0	0	0	773	183	160	157	188	161	282
46	Spanish	male	17	Universitat Pompeu Fabra	Catalunya	list10	131	Adv_Sj_V	TENSE	pst	adverb-verb	ungrammatical	distal	0	tense	-0.6	0.3	-0.5	f	f	1	535	El invierno pasado*los pastores de ovejas*har¨¢n*queso*de forma artesanal.	6	5	5	2	5	324	343	369	0	0	0	0	322	583	324	545	0	0	0	1700	195	145	178	170	0	0
46	Spanish	male	17	Universitat Pompeu Fabra	Catalunya	list10	132	Adv_Sj_V	CTRL_pl	pst	adverb-verb	grammatical	distal	0	tense	-0.6	-0.3	-0.5	j	j	1	365	El mes pasado*las feministas*discutieron*sobre la violencia machista.	10	11	5	2	9	217	347	271	0	0	0	0	301	506	0	0	0	0	0	552	189	173	177	286	0	0
46	Spanish	male	17	Universitat Pompeu Fabra	Catalunya	list10	133	Sj_Adv_V	NUM_sg	pst	subject-verb	ungrammatical	distal	mismatchnumber	0	0.4	0.133333	-0.5	f	f	1	511	El jurado*anoche*eligieron*la vencedora*del concurso de belleza.	6	9	2	9	3	256	205	0	0	0	0	0	586	0	0	0	0	0	0	604	181	177	174	187	170	216
46	Spanish	male	17	Universitat Pompeu Fabra	Catalunya	list10	134	Sj_Adv_V	TENSE	pst	adverb-verb	ungrammatical	local	0	tense	-0.6	0.3	0.5	f	f	1	471	Los c¨®nsules*ayer*invitar¨¢n*algunos empresarios*a la embajada espa?ola.	4	9	7	11	1	281	847	0	0	0	0	0	351	0	0	0	0	0	0	245	1024	183	157	166	195	242
46	Spanish	male	17	Universitat Pompeu Fabra	Catalunya	list10	135	Adv_Sj_V	CTRL_pl	fut	adverb-verb	grammatical	distal	0	tense	-0.6	-0.3	-0.5	j	j	1	403	Ma?ana por la noche*los pilotos espa?oles*luchar¨¢n*por la victoria*del Gran Premio.	9	8	3	2	8	254	347	247	363	0	0	0	320	503	257	0	0	0	0	681	176	170	190	174	185	281
46	Spanish	male	17	Universitat Pompeu Fabra	Catalunya	list10	136	Adv_Sj_V	NUM_2_pl	fut	0	0	0	0	0	0	0	0	f	f	1	1095	Ma?ana temprano*mis t¨ªas*organizar¨¢*una gran fiesta.	4	10	3	4	7	270	322	0	0	0	0	0	299	386	0	0	0	0	0	521	201	172	189	0	0	0
46	Spanish	male	17	Universitat Pompeu Fabra	Catalunya	list10	137	Adv_Sj_V	NUM_sg	fut	subject-verb	ungrammatical	local	mismatchnumber	0	0.4	0.133333	0.5	f	f	1	731	Ma?ana por la noche*el teniente coronel*ocupar¨¢n*la base enemiga*m¨¢s peligrosa.	7	8	2	4	7	495	260	368	481	0	0	0	282	363	478	0	0	0	0	535	183	185	169	201	278	0
46	Spanish	male	17	Universitat Pompeu Fabra	Catalunya	list10	138	Adv_Sj_V	NUM_2_pl	fut	0	0	0	0	0	0	0	0	f	f	1	505	Ma?ana temprano*los comerciantes*empezar¨¢*las rebajas*de ventas.	12	8	3	7	2	331	402	0	0	0	0	0	444	393	0	0	0	0	0	542	177	165	190	216	0	0
46	Spanish	male	17	Universitat Pompeu Fabra	Catalunya	list10	139	Sj_Adv_V	CTRL_sg	pst	subject-verb	grammatical	distal	match	person	0.4	-0.266667	-0.5	j	j	1	805	La aprendiza*hace un mes*trabaj¨®*con un famoso peluquero colombiano.	3	7	3	2	6	264	658	0	0	0	0	0	584	346	327	0	0	0	0	601	232	521	210	165	484	0
46	Spanish	male	17	Universitat Pompeu Fabra	Catalunya	list10	140	Adv_Sj_V	NUM_2_pl	fut	0	0	0	0	0	0	0	0	f	f	1	591	Ma?ana por la tarde*los hinchas valientes*escuchar¨¢*el partido*en la radio.	9	9	2	7	2	309	282	289	316	0	0	0	316	249	588	0	0	0	0	575	178	190	177	209	252	0
46	Spanish	male	17	Universitat Pompeu Fabra	Catalunya	list10	141	Sj_Adv_V	CTRL_sg	fut	subject-verb	grammatical	distal	match	person	0.4	-0.266667	-0.5	j	j	1	678	El millonario*el pr¨®ximo mes*comer¨¢*en el nuevo restaurante*de lujo en Dub¨¢i.	3	6	2	2	5	251	342	0	0	0	0	0	371	422	343	0	0	0	0	570	187	189	156	192	167	180
46	Spanish	male	17	Universitat Pompeu Fabra	Catalunya	list10	142	Adv_Sj_V	PERS	pst	subject-verb	ungrammatical	local	mismatchperson	person	0.4	0.133333	0.5	f	f	1	455	Hace dos meses*el presentador*lideraste*un nuevo programa televisivo.	11	9	2	5	8	315	365	340	0	0	0	0	396	564	0	0	0	0	0	478	487	186	188	188	0	0
46	Spanish	male	17	Universitat Pompeu Fabra	Catalunya	list10	143	Filler	Unagr	pst	0	0	0	0	0	0	0	0	j	f	0	464	Hace unos d¨ªas*los libreros*anunciamos*la publicaci¨®n*de una nueva novela.	8	10	2	11	2	237	368	304	0	0	0	0	334	408	0	0	0	0	0	424	277	205	161	176	189	290
46	Spanish	male	17	Universitat Pompeu Fabra	Catalunya	list10	144	Adv_Sj_V	NUM_sg	pst	subject-verb	ungrammatical	local	mismatchnumber	0	0.4	0.133333	0.5	f	f	1	576	Ayer al mediod¨ªa*el panadero del barrio*sacaron*s¨®lo pan integral*del horno.	6	7	4	3	8	279	247	412	0	0	0	0	278	368	586	419	0	0	0	776	239	224	203	200	350	0
46	Spanish	male	17	Universitat Pompeu Fabra	Catalunya	list10	145	Filler	Histor	pst	0	0	0	0	0	0	0	0	j	j	1	411	Despu¨¦s de complejos c¨¢lculos matem¨¢ticos*en 1916 Einstein*teoriz¨®*la relatividad.	8	7	2	12	0	859	326	740	442	664	0	0	225	223	175	0	0	0	0	177	158	223	0	0	0	0
46	Spanish	male	17	Universitat Pompeu Fabra	Catalunya	list10	146	Adv_Sj_V	TENSE	pst	adverb-verb	ungrammatical	distal	0	tense	-0.6	0.3	-0.5	f	f	1	435	Ayer en la entrevista*los jugadores de baloncesto*negar¨¢n*el uso*de dopaje.	10	7	2	3	2	246	281	260	248	0	0	0	237	245	610	839	0	0	0	568	187	167	226	231	0	0
46	Spanish	male	17	Universitat Pompeu Fabra	Catalunya	list10	147	Adv_Sj_V	CTRL_sg	fut	subject-verb	grammatical	local	match	person	0.4	-0.266667	0.5	j	j	1	551	La pr¨®xima semana*el psicoterapeuta*enviar¨¢*una carta*a la comisi¨®n.	14	7	3	5	1	243	360	421	0	0	0	0	389	718	0	0	0	0	0	1988	215	156	199	188	260	0
46	Spanish	male	17	Universitat Pompeu Fabra	Catalunya	list10	148	Filler	Histor	pst	0	0	0	0	0	0	0	0	j	j	1	491	Con la imprenta de Gutenberg*en 1455 la difusi¨®n de los libros*aument¨®*altamente.	6	7	10	0	0	246	353	294	571	663	0	0	223	188	173	157	197	178	201	191	307	0	0	0	0	0
46	Spanish	male	17	Universitat Pompeu Fabra	Catalunya	list10	149	Sj_Adv_V	TENSE	pst	adverb-verb	ungrammatical	local	0	tense	-0.6	0.3	0.5	f	f	1	630	Los detectives*anteayer*completar¨¢n*el reconocimiento*en el lugar del crimen.	8	11	2	14	2	222	277	0	0	0	0	0	476	0	0	0	0	0	0	933	190	160	170	202	207	227
46	Spanish	male	17	Universitat Pompeu Fabra	Catalunya	list10	150	Filler	Unagr	fut	0	0	0	0	0	0	0	0	j	f	0	456	Para la nueva exposici¨®n*los escultores*colocaremos*las estatuas*en el parque.	10	11	3	8	2	246	277	259	425	0	0	0	430	310	0	0	0	0	0	994	211	177	189	294	248	0
46	Spanish	male	17	Universitat Pompeu Fabra	Catalunya	list10	151	Filler	Unagr	pst	0	0	0	0	0	0	0	0	j	f	0	550	Anoche*los m¨¦dicos*ayudamos*a las v¨ªctimas*del accidente de coche.	7	8	1	3	8	234	0	0	0	0	0	0	321	277	0	0	0	0	0	768	204	195	168	188	178	195
46	Spanish	male	17	Universitat Pompeu Fabra	Catalunya	list10	152	Sj_Adv_V	NUM_sg	fut	subject-verb	ungrammatical	distal	mismatchnumber	0	0.4	0.133333	-0.5	f	f	1	455	El universitario*en algunos d¨ªas*dirigir¨¢n*la manifestaci¨®n*contra el ministerio.	4	9	2	13	6	246	412	0	0	0	0	0	231	414	340	0	0	0	0	634	196	205	179	179	802	0
46	Spanish	male	17	Universitat Pompeu Fabra	Catalunya	list10	153	Adv_Sj_V	CTRL_sg	fut	subject-verb	grammatical	local	match	person	0.4	-0.266667	0.5	j	j	1	500	El pr¨®ximo a?o*la vieja actriz*abrir¨¢*una academia*de teatro muy importante.	6	6	3	8	2	334	431	385	0	0	0	0	341	396	457	0	0	0	0	613	193	185	215	242	193	210
46	Spanish	male	17	Universitat Pompeu Fabra	Catalunya	list10	154	Sj_Adv_V	PERS	pst	subject-verb	ungrammatical	distal	mismatchperson	person	0.4	0.133333	-0.5	f	f	1	480	La h¨¢bil pastelera*hace algunos d¨ªas*adornaste*las tartas*de chocolate.	4	9	3	6	2	235	284	247	0	0	0	0	535	349	397	0	0	0	0	602	201	167	184	184	0	0
46	Spanish	male	17	Universitat Pompeu Fabra	Catalunya	list10	155	Filler	Unagr	fut	0	0	0	0	0	0	0	0	j	f	0	447	Durante toda la semana*las enfermeras*curaremos*al hombre accidentado.	10	9	2	6	12	251	312	352	376	0	0	0	411	350	0	0	0	0	0	313	399	200	174	0	0	0
46	Spanish	male	17	Universitat Pompeu Fabra	Catalunya	list10	156	Adv_Sj_V	PERS	fut	subject-verb	ungrammatical	local	mismatchperson	person	0.4	0.133333	0.5	f	f	1	427	Ma?ana por la tarde*el vendedor de telas*dispondr¨¢s*la mercanc¨ªa*en las casetas.	5	10	2	9	2	324	252	277	323	0	0	0	243	529	389	227	0	0	0	747	165	161	187	187	218	0
46	Spanish	male	17	Universitat Pompeu Fabra	Catalunya	list10	157	Adv_Sj_V	NUM_2_pl	fut	0	0	0	0	0	0	0	0	f	f	1	414	Ma?ana temprano*las maquilladoras*arreglar¨¢*a las modelos*para el desfile.	13	9	1	3	7	278	269	0	0	0	0	0	242	259	0	0	0	0	0	1524	179	181	175	199	178	325
46	Spanish	male	17	Universitat Pompeu Fabra	Catalunya	list10	158	Filler	Unagr	pst	0	0	0	0	0	0	0	0	j	f	0	402	Tras la reuni¨®n*los ingenieros*encargamos*una nueva m¨¢quina*de construcci¨®n.	10	10	3	5	7	254	378	489	0	0	0	0	420	664	0	0	0	0	0	645	586	176	177	177	222	0
46	Spanish	male	17	Universitat Pompeu Fabra	Catalunya	list10	159	Adv_Sj_V	TENSE	fut	adverb-verb	ungrammatical	distal	0	tense	-0.6	0.3	-0.5	f	f	1	632	Ma?ana por la noche*los veteranos de guerra*contaron*sus experiencias*en Vietnam.	6	8	3	12	2	236	325	311	370	0	0	0	278	595	397	220	0	0	0	588	172	173	172	284	0	0
46	Spanish	male	17	Universitat Pompeu Fabra	Catalunya	list10	160	Adv_Sj_V	PERS	fut	subject-verb	ungrammatical	local	mismatchperson	person	0.4	0.133333	0.5	f	f	1	470	Ma?ana temprano*el barrendero*recoger¨¢s*la basura*s¨®lo en el centro.	10	9	2	6	4	251	395	0	0	0	0	0	467	381	0	0	0	0	0	916	191	162	174	184	254	328
47	Spanish	female	20	Universitat Pompeu Fabra	Catalunya	list3	1	Filler	Unagr	fut	0	0	0	0	0	0	0	0	j	f	0	564	Tras la cena*los cocineros*prepararemos*una tarta*de chocolate y frutos secos.	9	12	3	5	2	234	221	208	0	0	0	0	218	242	0	0	0	0	0	500	272	205	177	189	177	193
47	Spanish	female	20	Universitat Pompeu Fabra	Catalunya	list3	2	Sj_Adv_V	NUM_2_pl	fut	0	0	0	0	0	0	0	0	f	f	1	411	Estos chicos*ma?ana tarde*defender¨¢*a sus hermanos.	5	9	1	3	9	221	242	0	0	0	0	0	292	330	0	0	0	0	0	512	189	190	198	0	0	0
47	Spanish	female	20	Universitat Pompeu Fabra	Catalunya	list3	3	Adv_Sj_V	TENSE	fut	adverb-verb	ungrammatical	distal	0	tense	-0.6	0.3	-0.5	f	f	1	487	Ma?ana a las dos*los cr¨ªticos de cine*almorzaron*con un famoso director americano.	4	10	3	2	6	212	237	225	218	0	0	0	229	223	290	257	0	0	0	213	402	345	227	179	178	0
47	Spanish	female	20	Universitat Pompeu Fabra	Catalunya	list3	4	Adv_Sj_V	PERS	fut	subject-verb	ungrammatical	local	mismatchperson	person	0.4	0.133333	0.5	f	f	1	488	Ma?ana a las dos*el ni?o deportista*jugar¨¢s*al f¨²tbol*con sus amigos.	10	7	2	6	3	280	246	258	271	0	0	0	276	293	388	0	0	0	0	252	370	232	218	214	422	0
47	Spanish	female	20	Universitat Pompeu Fabra	Catalunya	list3	5	Adv_Sj_V	PERS	pst	subject-verb	ungrammatical	local	mismatchperson	person	0.4	0.133333	0.5	f	f	1	694	Anteayer*el monje*ofreciste*alimentos*a los pobres del barrio.	5	9	9	1	3	244	0	0	0	0	0	0	260	245	0	0	0	0	0	234	519	189	190	189	188	249
47	Spanish	female	20	Universitat Pompeu Fabra	Catalunya	list3	6	Adv_Sj_V	TENSE	fut	adverb-verb	ungrammatical	distal	0	tense	-0.6	0.3	-0.5	f	f	1	902	Ma?ana*los camioneros*recorrieron*m¨¢s de doscientos kil¨®metros.	10	11	3	2	10	233	0	0	0	0	0	0	281	240	0	0	0	0	0	1581	211	189	188	264	0	0
47	Spanish	female	20	Universitat Pompeu Fabra	Catalunya	list3	7	Sj_Adv_V	CTRL_sg	pst	subject-verb	grammatical	distal	match	person	0.4	-0.266667	-0.5	j	j	1	511	El en¨®logo experto*hace algunos d¨ªas*cambi¨®*la carta*de vinos.	4	6	2	5	2	232	241	239	0	0	0	0	344	326	393	0	0	0	0	456	200	193	257	245	0	0
47	Spanish	female	20	Universitat Pompeu Fabra	Catalunya	list3	8	Filler	Unagr	fut	0	0	0	0	0	0	0	0	j	f	0	431	La ma?ana pr¨®xima*los panaderos*dise?aremos*unos moldes*para hacer bizcochos.	9	11	4	6	4	243	232	256	0	0	0	0	232	683	0	0	0	0	0	951	198	175	190	158	230	0
47	Spanish	female	20	Universitat Pompeu Fabra	Catalunya	list3	9	Filler	Histor	pst	0	0	0	0	0	0	0	0	j	j	1	413	Desde su construcci¨®n*en 1961 el muro de Berl¨ªn*separ¨®*la ciudad*en dos.	6	6	2	6	2	252	292	226	0	0	0	0	329	287	241	195	192	219	0	249	226	175	191	270	0	0
47	Spanish	female	20	Universitat Pompeu Fabra	Catalunya	list3	10	Sj_Adv_V	CTRL_sg	pst	subject-verb	grammatical	distal	match	person	0.4	-0.266667	-0.5	j	j	1	412	El monitor de nataci¨®n*el verano pasado*ense?¨®*a nadar*a los ni?os.	6	6	1	5	1	240	224	223	257	0	0	0	278	255	258	0	0	0	0	1788	231	170	198	180	218	0
47	Spanish	female	20	Universitat Pompeu Fabra	Catalunya	list3	11	Filler	Histor	pst	0	0	0	0	0	0	0	0	j	j	1	550	Con el colapso bancario*en 1929 la econom¨ªa*sufri¨®*un largo per¨ªodo*de crisis.	8	6	2	5	7	221	222	216	230	0	0	0	379	249	200	181	0	0	0	198	309	202	181	198	247	0
47	Spanish	female	20	Universitat Pompeu Fabra	Catalunya	list3	12	Adv_Sj_V	TENSE	pst	adverb-verb	ungrammatical	distal	0	tense	-0.6	0.3	-0.5	f	f	1	411	Hace un mes*los neur¨®logos*buscar¨¢n*un nuevo empleo*en una cl¨ªnica privada.	10	8	2	5	6	204	252	209	0	0	0	0	221	278	0	0	0	0	0	376	400	202	213	179	189	175
47	Spanish	female	20	Universitat Pompeu Fabra	Catalunya	list3	13	Sj_Adv_V	TENSE	pst	adverb-verb	ungrammatical	local	0	tense	-0.6	0.3	0.5	f	f	1	440	Los concursantes*la semana pasada*ganar¨¢n*el primer premio*de*la competici¨®n.	6	7	2	6	6	220	218	0	0	0	0	0	265	296	239	0	0	0	0	241	360	203	183	204	164	196
47	Spanish	female	20	Universitat Pompeu Fabra	Catalunya	list3	14	Sj_Adv_V	NUM_2_pl	fut	0	0	0	0	0	0	0	0	f	f	1	423	Estos j¨®venes*ma?ana tarde*ofrecer¨¢*comida a necesitados.	5	8	6	1	12	215	226	0	0	0	0	0	250	305	0	0	0	0	0	335	314	211	209	0	0	0
47	Spanish	female	20	Universitat Pompeu Fabra	Catalunya	list3	15	Sj_Adv_V	NUM_2_pl	fut	0	0	0	0	0	0	0	0	f	f	1	375	Los nuevos guionistas*la pr¨®xima semana*explicar¨¢*la trama*a los actores.	6	9	2	5	1	235	237	247	0	0	0	0	224	290	253	0	0	0	0	510	214	200	181	188	188	0
47	Spanish	female	20	Universitat Pompeu Fabra	Catalunya	list3	16	Sj_Adv_V	PERS	pst	subject-verb	ungrammatical	distal	mismatchperson	person	0.4	0.133333	-0.5	f	f	1	387	El aprendiz*hace un mes*conseguiste*un diploma*de estudios avanzados.	3	11	2	7	2	216	224	0	0	0	0	0	267	242	259	0	0	0	0	681	187	200	185	177	180	0
47	Spanish	female	20	Universitat Pompeu Fabra	Catalunya	list3	17	Adv_Sj_V	PERS	pst	subject-verb	ungrammatical	local	mismatchperson	person	0.4	0.133333	0.5	f	f	1	518	Hace un mes*el banquero*aumentaste*el tipo*de inter¨¦s anual.	8	10	2	4	2	217	231	236	0	0	0	0	233	286	0	0	0	0	0	253	422	185	188	178	185	0
47	Spanish	female	20	Universitat Pompeu Fabra	Catalunya	list3	18	Adv_Sj_V	CTRL_pl	fut	adverb-verb	grammatical	distal	0	tense	-0.6	-0.3	-0.5	j	j	1	475	La pr¨®xima semana*los nuevos carteros*entregar¨¢n*el correo*s¨®lo en el centro.	8	10	2	6	4	230	244	226	0	0	0	0	265	232	261	0	0	0	0	534	181	198	178	167	189	184
47	Spanish	female	20	Universitat Pompeu Fabra	Catalunya	list3	19	Sj_Adv_V	NUM_2_pl	fut	0	0	0	0	0	0	0	0	f	f	1	623	Los voluntarios*en dos meses*pintar¨¢*la fachada*del centro social.	5	7	2	7	3	238	246	0	0	0	0	0	237	257	240	0	0	0	0	225	298	184	201	188	180	0
47	Spanish	female	20	Universitat Pompeu Fabra	Catalunya	list3	20	Adv_Sj_V	NUM_2_pl	fut	0	0	0	0	0	0	0	0	f	f	1	599	Ma?ana temprano*las madres*quedar¨¢*en la cafeter¨ªa.	6	7	2	2	10	250	230	0	0	0	0	0	219	253	0	0	0	0	0	376	238	171	211	0	0	0
47	Spanish	female	20	Universitat Pompeu Fabra	Catalunya	list3	21	Adv_Sj_V	CTRL_pl	pst	adverb-verb	grammatical	distal	0	tense	-0.6	-0.3	-0.5	j	j	1	564	Anteayer*los mec¨¢nicos*repararon*el coche*de ¨¦poca de Javier.	9	9	2	5	2	251	0	0	0	0	0	0	261	218	0	0	0	0	0	259	350	204	199	191	194	223
47	Spanish	female	20	Universitat Pompeu Fabra	Catalunya	list3	22	Sj_Adv_V	NUM_2_pl	fut	0	0	0	0	0	0	0	0	f	f	1	455	Los candidatos*el pr¨®ximo a?o*presentar¨¢*a la nueva coalici¨®n.	3	10	1	2	5	246	294	0	0	0	0	0	253	241	225	0	0	0	0	487	170	219	190	272	0	0
47	Spanish	female	20	Universitat Pompeu Fabra	Catalunya	list3	23	Sj_Adv_V	CTRL_pl	pst	adverb-verb	grammatical	local	0	tense	-0.6	-0.3	0.5	j	j	1	910	Los jardineros*el mes pasado*arrancaron*las malas hierbas*del jard¨ªn.	6	10	3	5	7	241	257	0	0	0	0	0	248	254	231	0	0	0	0	1556	208	188	180	201	210	0
47	Spanish	female	20	Universitat Pompeu Fabra	Catalunya	list3	24	Filler	Histor	pst	0	0	0	0	0	0	0	0	j	j	1	560	Tras a?os de lucha social en Espa?a*en 1931 la mujer*consigui¨®*el derecho*de voto.	5	9	2	7	2	213	269	230	217	268	513	196	232	201	181	199	0	0	0	198	367	199	241	321	0	0
47	Spanish	female	20	Universitat Pompeu Fabra	Catalunya	list3	25	Filler	Unagr	fut	0	0	0	0	0	0	0	0	j	f	0	748	Por unos problemas*los profesores*modificaremos*la hora*de la clase del lunes.	10	13	2	4	2	215	277	220	0	0	0	0	284	427	0	0	0	0	0	236	414	208	182	185	196	188
47	Spanish	female	20	Universitat Pompeu Fabra	Catalunya	list3	26	Sj_Adv_V	PERS	pst	subject-verb	ungrammatical	distal	mismatchperson	person	0.4	0.133333	-0.5	f	f	1	614	El suplente*el oto?o pasado*sustituiste*a las profesoras*en baja por maternidad.	6	11	1	3	10	253	236	0	0	0	0	0	296	273	273	0	0	0	0	566	224	155	162	194	180	173
47	Spanish	female	20	Universitat Pompeu Fabra	Catalunya	list3	27	Adv_Sj_V	TENSE	pst	adverb-verb	ungrammatical	distal	0	tense	-0.6	0.3	-0.5	f	f	1	866	La semana pasada*los campesinos*plantar¨¢n*berenjenas*y pimientos.	10	9	10	1	10	197	221	212	0	0	0	0	200	271	0	0	0	0	0	900	191	183	167	0	0	0
47	Spanish	female	20	Universitat Pompeu Fabra	Catalunya	list3	28	Sj_Adv_V	TENSE	fut	adverb-verb	ungrammatical	local	0	tense	-0.6	0.3	0.5	f	f	1	479	Los arquitectos*el pr¨®ximo a?o*revisaron*una parte*del proyecto.	3	9	3	5	3	263	367	0	0	0	0	0	335	282	338	0	0	0	0	606	191	140	220	208	0	0
47	Spanish	female	20	Universitat Pompeu Fabra	Catalunya	list3	29	Adv_Sj_V	NUM_2_pl	fut	0	0	0	0	0	0	0	0	f	f	1	471	Ma?ana*mis hermanos*tomar¨¢*caf¨¦*por primera vez.	8	6	4	3	7	227	0	0	0	0	0	0	237	202	0	0	0	0	0	246	326	181	179	177	0	0
47	Spanish	female	20	Universitat Pompeu Fabra	Catalunya	list3	30	Filler	Unagr	pst	0	0	0	0	0	0	0	0	j	f	0	439	Con mucha ilusi¨®n*los cient¨ªficos*recibimos*el premio Nobel*de f¨ªsica este a?o.	11	9	2	6	5	278	509	294	0	0	0	0	311	385	0	0	0	0	0	304	406	184	183	186	176	186
47	Spanish	female	20	Universitat Pompeu Fabra	Catalunya	list3	31	Sj_Adv_V	PERS	fut	subject-verb	ungrammatical	distal	mismatchperson	person	0.4	0.133333	-0.5	f	f	1	531	El invitado*ma?ana*llevar¨¢s*una botella*de vino tinto.	6	8	3	7	2	222	219	0	0	0	0	0	259	0	0	0	0	0	0	306	244	189	188	173	281	0
47	Spanish	female	20	Universitat Pompeu Fabra	Catalunya	list3	32	Filler	Histor	pst	0	0	0	0	0	0	0	0	j	j	1	605	Despu¨¦s de algunas observaciones*en 1928 Fleming*descubri¨®*la penicilina.	7	9	2	11	0	1477	377	447	376	0	0	0	361	211	182	0	0	0	0	177	221	184	0	0	0	0
47	Spanish	female	20	Universitat Pompeu Fabra	Catalunya	list3	33	Filler	Histor	pst	0	0	0	0	0	0	0	0	j	j	1	526	Despu¨¦s del bombardeo*en 1937 Picasso*realiz¨®*el cuadro*de La Guernica.	7	7	2	6	2	209	249	222	0	0	0	0	371	250	220	0	0	0	0	175	210	188	244	166	231	0
47	Spanish	female	20	Universitat Pompeu Fabra	Catalunya	list3	34	Sj_Adv_V	TENSE	fut	adverb-verb	ungrammatical	local	0	tense	-0.6	0.3	0.5	f	f	1	471	Los empleados p¨²blicos*ma?ana al mediod¨ªa*conocieron*al nuevo director general.	8	10	2	5	8	209	211	208	0	0	0	0	221	354	216	0	0	0	0	570	220	429	189	181	0	0
47	Spanish	female	20	Universitat Pompeu Fabra	Catalunya	list3	35	Adv_Sj_V	NUM_sg	pst	subject-verb	ungrammatical	local	mismatchnumber	0	0.4	0.133333	0.5	f	f	1	397	Hace una semana*el estudiante*supieron*los resultados*del examen.	10	8	3	10	3	287	245	221	0	0	0	0	284	253	0	0	0	0	0	236	456	195	174	274	0	0
47	Spanish	female	20	Universitat Pompeu Fabra	Catalunya	list3	36	Filler	Histor	pst	0	0	0	0	0	0	0	0	j	j	1	430	Tras muchas batallas*en 1821 Napole¨®n*muri¨®*exiliado*en una isla.	8	5	8	2	3	250	240	248	0	0	0	0	235	270	181	0	0	0	0	211	185	196	180	239	0	0
47	Spanish	female	20	Universitat Pompeu Fabra	Catalunya	list3	37	Sj_Adv_V	PERS	fut	subject-verb	ungrammatical	distal	mismatchperson	person	0.4	0.133333	-0.5	f	f	1	590	El nuevo dirigente*la pr¨®xima semana*reemplazar¨¢s*los empleados vagos.	6	12	3	9	6	251	230	235	0	0	0	0	240	267	430	0	0	0	0	552	247	177	182	0	0	0
47	Spanish	female	20	Universitat Pompeu Fabra	Catalunya	list3	38	Adv_Sj_V	CTRL_sg	pst	subject-verb	grammatical	local	match	person	0.4	-0.266667	0.5	j	j	1	468	El oto?o pasado*la monja joven*prest¨®*ayuda*a las personas sin hogar.	5	6	5	1	3	242	220	240	0	0	0	0	239	240	274	0	0	0	0	499	203	172	168	192	189	233
47	Spanish	female	20	Universitat Pompeu Fabra	Catalunya	list3	39	Adv_Sj_V	TENSE	pst	adverb-verb	ungrammatical	distal	0	tense	-0.6	0.3	-0.5	f	f	1	407	El a?o pasado*los fot¨®grafos*viajar¨¢n*por ?frica*para retratar la pobreza.	10	8	3	6	4	216	288	241	0	0	0	0	235	925	0	0	0	0	0	571	191	194	193	199	187	193
47	Spanish	female	20	Universitat Pompeu Fabra	Catalunya	list3	40	Adv_Sj_V	TENSE	fut	adverb-verb	ungrammatical	distal	0	tense	-0.6	0.3	-0.5	f	f	1	616	Ma?ana al mediod¨ªa*los autores del libro*concedieron*una larga entrevista.	5	11	3	5	11	226	223	208	0	0	0	0	200	221	273	270	0	0	0	447	226	190	168	0	0	0
47	Spanish	female	20	Universitat Pompeu Fabra	Catalunya	list3	41	Adv_Sj_V	CTRL_pl	fut	adverb-verb	grammatical	distal	0	tense	-0.6	-0.3	-0.5	j	j	1	1406	Ma?ana al mediod¨ªa*los amigos solteros*asistir¨¢n*a la boda*de dos amigos ricos.	8	9	1	2	4	318	356	245	0	0	0	0	208	200	444	0	0	0	0	650	202	193	173	160	218	187
47	Spanish	female	20	Universitat Pompeu Fabra	Catalunya	list3	42	Adv_Sj_V	NUM_sg	fut	subject-verb	ungrammatical	local	mismatchnumber	0	0.4	0.133333	0.5	f	f	1	462	En dos d¨ªas*el notario*leer¨¢n*el testamento*delante de todos los herederos.	7	6	2	10	7	278	217	241	0	0	0	0	239	232	0	0	0	0	0	244	484	192	182	178	174	187
47	Spanish	female	20	Universitat Pompeu Fabra	Catalunya	list3	43	Filler	Unagr	pst	0	0	0	0	0	0	0	0	j	j	1	462	De forma pac¨ªfica*los camioneros*bloqueamos*el acceso*a la autopista m¨¢s cercana.	10	10	2	6	1	208	193	198	0	0	0	0	209	215	0	0	0	0	0	611	228	179	179	174	186	180
47	Spanish	female	20	Universitat Pompeu Fabra	Catalunya	list3	44	Sj_Adv_V	CTRL_sg	fut	subject-verb	grammatical	distal	match	person	0.4	-0.266667	-0.5	j	j	1	606	El escen¨®grafo*el pr¨®ximo mes*encontrar¨¢*a los t¨¦cnicos*de iluminaci¨®n.	3	10	1	3	8	208	223	0	0	0	0	0	277	272	273	0	0	0	0	533	222	189	193	184	200	0
47	Spanish	female	20	Universitat Pompeu Fabra	Catalunya	list3	45	Adv_Sj_V	PERS	fut	subject-verb	ungrammatical	local	mismatchperson	person	0.4	0.133333	0.5	f	f	1	631	Ma?ana temprano*el comandante*alcanzar¨¢s*la nueva base militar.	10	10	2	5	4	216	273	0	0	0	0	0	227	269	0	0	0	0	0	613	199	184	179	215	0	0
47	Spanish	female	20	Universitat Pompeu Fabra	Catalunya	list3	46	Sj_Adv_V	TENSE	pst	adverb-verb	ungrammatical	local	0	tense	-0.6	0.3	0.5	f	j	0	518	Los poetas sudamericanos*ayer por la tarde*atraer¨¢n*la atenci¨®n*de los cr¨ªticos.	5	8	2	8	2	355	250	280	0	0	0	0	520	649	335	284	0	0	0	378	268	190	200	200	203	0
47	Spanish	female	20	Universitat Pompeu Fabra	Catalunya	list3	47	Filler	Histor	pst	0	0	0	0	0	0	0	0	j	j	1	614	Tras algunos a?os*en 1918 la guerra*acab¨®*con la victoria*de los aliados.	6	5	3	2	8	232	210	215	0	0	0	0	240	239	334	217	0	0	0	209	223	199	230	181	205	187
47	Spanish	female	20	Universitat Pompeu Fabra	Catalunya	list3	48	Adv_Sj_V	NUM_sg	pst	subject-verb	ungrammatical	local	mismatchnumber	0	0.4	0.133333	0.5	f	f	1	655	El verano pasado*el misionero joven*construyeron*un pozo*en Somalia.	5	12	2	4	2	261	230	381	0	0	0	0	262	402	322	0	0	0	0	631	217	165	178	311	0	0
47	Spanish	female	20	Universitat Pompeu Fabra	Catalunya	list3	49	Filler	Histor	pst	0	0	0	0	0	0	0	0	j	j	1	470	Gracias a una manzana*en 1666 Newton*estudi¨®*la gravedad.	6	7	2	9	0	275	349	227	220	0	0	0	356	252	180	0	0	0	0	187	185	196	0	0	0	0
47	Spanish	female	20	Universitat Pompeu Fabra	Catalunya	list3	50	Adv_Sj_V	NUM_sg	fut	subject-verb	ungrammatical	local	mismatchnumber	0	0.4	0.133333	0.5	f	f	1	451	Ma?ana temprano*el vigilante*quitar¨¢n*los carteles*del muro.	9	8	3	8	3	256	281	0	0	0	0	0	242	255	0	0	0	0	0	304	282	191	159	343	0	0
47	Spanish	female	20	Universitat Pompeu Fabra	Catalunya	list3	51	Adv_Sj_V	TENSE	fut	adverb-verb	ungrammatical	distal	0	tense	-0.6	0.3	-0.5	f	f	1	638	El pr¨®ximo mes*los presidentes*firmaron*un tratado*de paz.	11	8	2	7	2	207	244	230	0	0	0	0	234	289	0	0	0	0	0	286	264	186	161	398	0	0
47	Spanish	female	20	Universitat Pompeu Fabra	Catalunya	list3	52	Adv_Sj_V	NUM_sg	fut	subject-verb	ungrammatical	local	mismatchnumber	0	0.4	0.133333	0.5	f	f	1	653	En algunos d¨ªas*el soldado*examinar¨¢n*el mapa*de las zonas m¨¢s peligrosas.	7	10	2	4	2	258	283	266	0	0	0	0	228	274	0	0	0	0	0	1772	199	170	186	199	199	218
47	Spanish	female	20	Universitat Pompeu Fabra	Catalunya	list3	53	Sj_Adv_V	NUM_2_pl	fut	0	0	0	0	0	0	0	0	f	f	1	349	Los padrinos*ma?ana*manifestar¨¢*alegr¨ªa*en la boda.	6	11	7	2	2	358	405	0	0	0	0	0	476	0	0	0	0	0	0	674	186	154	178	182	0	0
47	Spanish	female	20	Universitat Pompeu Fabra	Catalunya	list3	54	Adv_Sj_V	TENSE	pst	adverb-verb	ungrammatical	distal	0	tense	-0.6	0.3	-0.5	f	f	1	402	Anoche*las maestras*corregir¨¢n*las tareas*de los alumnos.	8	10	3	6	2	232	0	0	0	0	0	0	277	250	0	0	0	0	0	888	375	190	169	175	198	0
47	Spanish	female	20	Universitat Pompeu Fabra	Catalunya	list3	55	Sj_Adv_V	TENSE	pst	adverb-verb	ungrammatical	local	0	tense	-0.6	0.3	0.5	f	f	1	442	Las chicas*anoche*comprar¨¢n*unas prendas*muy cara.	6	9	4	7	3	220	223	0	0	0	0	0	256	0	0	0	0	0	0	486	232	171	198	254	0	0
47	Spanish	female	20	Universitat Pompeu Fabra	Catalunya	list3	56	Adv_Sj_V	CTRL_pl	pst	adverb-verb	grammatical	distal	0	tense	-0.6	-0.3	-0.5	j	j	1	407	El oto?o pasado*los le?adores*cortaron*mucha m¨¢s madera.	9	8	5	3	7	235	246	215	0	0	0	0	220	279	0	0	0	0	0	2021	247	167	236	0	0	0
47	Spanish	female	20	Universitat Pompeu Fabra	Catalunya	list3	57	Sj_Adv_V	NUM_2_pl	fut	0	0	0	0	0	0	0	0	f	f	1	683	Los ba?istas*ma?ana*dejar¨¢*sitio a los surfistas.	6	6	5	1	3	227	238	0	0	0	0	0	239	0	0	0	0	0	0	284	303	201	222	197	0	0
47	Spanish	female	20	Universitat Pompeu Fabra	Catalunya	list3	58	Adv_Sj_V	NUM_2_pl	fut	0	0	0	0	0	0	0	0	f	f	1	711	Ma?ana por la tarde*los secretarios generales*llamar¨¢*a los miembros*del partido.	9	7	1	3	8	252	260	261	245	0	0	0	290	239	579	0	0	0	0	533	203	182	155	198	249	0
47	Spanish	female	20	Universitat Pompeu Fabra	Catalunya	list3	59	Sj_Adv_V	NUM_2_pl	fut	0	0	0	0	0	0	0	0	f	f	1	414	Los m¨²sicos de jazz*ma?ana a las cinco*comenzar¨¢*el concierto*al aire libre.	5	9	2	9	2	238	253	250	231	0	0	0	241	242	235	205	0	0	0	228	505	203	188	205	212	0
47	Spanish	female	20	Universitat Pompeu Fabra	Catalunya	list3	60	Sj_Adv_V	CTRL_pl	fut	adverb-verb	grammatical	local	0	tense	-0.6	-0.3	0.5	j	j	1	266	Los astronautas*en seis meses*grabar¨¢n*nuevas im¨¢genes*de Marte.	5	8	6	8	2	213	214	0	0	0	0	0	235	251	228	0	0	0	0	210	363	207	170	269	0	0
47	Spanish	female	20	Universitat Pompeu Fabra	Catalunya	list3	61	Filler	Histor	pst	0	0	0	0	0	0	0	0	j	j	1	599	Despu¨¦s de su publicaci¨®n*en 1859 el libro de Darwin*fue*prohibido*por la censura.	6	3	9	3	2	249	234	229	198	0	0	0	220	222	213	185	240	210	0	205	219	207	186	192	0	0
47	Spanish	female	20	Universitat Pompeu Fabra	Catalunya	list3	62	Adv_Sj_V	NUM_2_pl	fut	0	0	0	0	0	0	0	0	f	f	1	752	En dos d¨ªas*los escaladores*llegar¨¢*a la cumbre*de la monta?a.	11	7	1	2	6	275	218	244	0	0	0	0	214	201	0	0	0	0	0	320	263	186	216	185	187	193
47	Spanish	female	20	Universitat Pompeu Fabra	Catalunya	list3	63	Sj_Adv_V	NUM_sg	pst	subject-verb	ungrammatical	distal	mismatchnumber	0	0.4	0.133333	-0.5	f	f	1	635	El ginec¨®logo*el a?o pasado*utilizaron*una nueva t¨¦cnica guiada*por ecograf¨ªa.	6	10	3	5	7	205	194	0	0	0	0	0	238	305	260	0	0	0	0	249	427	206	200	179	207	185
47	Spanish	female	20	Universitat Pompeu Fabra	Catalunya	list3	64	Adv_Sj_V	TENSE	pst	adverb-verb	ungrammatical	distal	0	tense	-0.6	0.3	-0.5	f	f	1	461	El mes pasado*los diputados*escoger¨¢n*un nuevo presidente.	9	9	2	5	11	248	265	288	0	0	0	0	284	326	0	0	0	0	0	382	208	199	174	0	0	0
47	Spanish	female	20	Universitat Pompeu Fabra	Catalunya	list3	65	Filler	Unagr	fut	0	0	0	0	0	0	0	0	j	f	0	587	Durante las navidades*los j¨®venes*organizaremos*unos juegos*en la plaza central.	7	13	4	6	2	214	227	222	0	0	0	0	233	289	0	0	0	0	0	236	243	229	196	174	194	189
47	Spanish	female	20	Universitat Pompeu Fabra	Catalunya	list3	66	Adv_Sj_V	CTRL_pl	fut	adverb-verb	grammatical	distal	0	tense	-0.6	-0.3	-0.5	j	j	1	374	Ma?ana por la tarde*las nuevas secretarias*ordenar¨¢n*los archivos*del bufete.	11	9	3	8	3	206	232	207	224	0	0	0	255	247	243	0	0	0	0	440	221	171	177	305	0	0
47	Spanish	female	20	Universitat Pompeu Fabra	Catalunya	list3	67	Adv_Sj_V	NUM_sg	pst	subject-verb	ungrammatical	local	mismatchnumber	0	0.4	0.133333	0.5	f	f	1	399	Anteayer*el abuelo*regalaron*un coche*muy caro al nieto.	6	9	2	5	3	218	0	0	0	0	0	0	257	279	0	0	0	0	0	307	259	191	202	176	199	207
47	Spanish	female	20	Universitat Pompeu Fabra	Catalunya	list3	68	Sj_Adv_V	TENSE	pst	adverb-verb	ungrammatical	local	0	tense	-0.6	0.3	0.5	f	f	1	575	Los accionistas*ayer temprano*retirar¨¢n*la propuesta*de acuerdo.	8	9	2	9	2	227	259	0	0	0	0	0	257	292	0	0	0	0	0	242	249	201	194	189	0	0
47	Spanish	female	20	Universitat Pompeu Fabra	Catalunya	list3	69	Sj_Adv_V	CTRL_sg	pst	subject-verb	grammatical	distal	match	person	0.4	-0.266667	-0.5	j	j	1	538	El futbolista*anteayer*reclam¨®*el gol anulado*por*el ¨¢rbitro.	8	7	2	3	7	328	311	0	0	0	0	0	263	0	0	0	0	0	0	290	266	179	168	210	193	248
47	Spanish	female	20	Universitat Pompeu Fabra	Catalunya	list3	70	Adv_Sj_V	PERS	fut	subject-verb	ungrammatical	local	mismatchperson	person	0.4	0.133333	0.5	f	f	1	452	Ma?ana al mediod¨ªa*el viejo trabajador*protestar¨¢s*enfrente de la empresa.	10	11	8	2	2	277	260	267	0	0	0	0	295	280	234	0	0	0	0	347	625	190	158	258	0	0
47	Spanish	female	20	Universitat Pompeu Fabra	Catalunya	list3	71	Filler	Unagr	fut	0	0	0	0	0	0	0	0	j	f	0	546	Tras la fiesta*los invitados*recogeremos*los platos sucios*r¨¢pidamente.	9	11	3	6	6	226	212	223	0	0	0	0	236	305	0	0	0	0	0	325	310	209	189	173	0	0
47	Spanish	female	20	Universitat Pompeu Fabra	Catalunya	list3	72	Filler	Unagr	pst	0	0	0	0	0	0	0	0	j	f	0	496	En el escenario*los m¨²sicos*cantamos*una canci¨®n*muy conocida en toda Espa?a.	7	8	3	7	3	221	229	229	0	0	0	0	234	268	0	0	0	0	0	309	454	204	181	195	195	288
47	Spanish	female	20	Universitat Pompeu Fabra	Catalunya	list3	73	Filler	Histor	pst	0	0	0	0	0	0	0	0	j	j	1	591	Tras a?os de composici¨®n musical*en 1824 Beethoven*complet¨®*la novena sinfon¨ªa.	9	8	2	6	9	235	263	245	224	261	0	0	377	267	268	0	0	0	0	205	235	224	185	0	0	0
47	Spanish	female	20	Universitat Pompeu Fabra	Catalunya	list3	74	Sj_Adv_V	CTRL_sg	fut	subject-verb	grammatical	distal	match	person	0.4	-0.266667	-0.5	j	j	1	471	El agricultor*ma?ana temprano*vender¨¢*los productos*en el mercado.	8	7	3	9	2	262	338	0	0	0	0	0	244	296	0	0	0	0	0	270	246	194	192	196	215	0
47	Spanish	female	20	Universitat Pompeu Fabra	Catalunya	list3	75	Adv_Sj_V	CTRL_pl	fut	adverb-verb	grammatical	distal	0	tense	-0.6	-0.3	-0.5	j	j	1	405	La pr¨®xima semana*los pintores famosos*traer¨¢n*los cuadros*a la galer¨ªa.	7	7	3	7	1	303	225	220	0	0	0	0	219	317	278	0	0	0	0	300	238	183	216	177	226	0
47	Spanish	female	20	Universitat Pompeu Fabra	Catalunya	list3	76	Adv_Sj_V	NUM_sg	pst	subject-verb	ungrammatical	local	mismatchnumber	0	0.4	0.133333	0.5	f	f	1	605	Hace un mes*el ciclista*iniciaron*el entrenamiento*de fortalecimiento.	8	9	2	13	2	214	227	263	0	0	0	0	231	246	0	0	0	0	0	284	323	216	211	191	0	0
47	Spanish	female	20	Universitat Pompeu Fabra	Catalunya	list3	77	Filler	Histor	pst	0	0	0	0	0	0	0	0	j	j	1	531	Debido a la mala higiene*en 1347 la peste negra*mat¨®*a milliones*de personas.	5	4	1	9	2	244	233	231	223	224	0	0	271	306	246	189	253	0	0	246	233	203	185	196	0	0
47	Spanish	female	20	Universitat Pompeu Fabra	Catalunya	list3	78	Adv_Sj_V	CTRL_sg	pst	subject-verb	grammatical	local	match	person	0.4	-0.266667	0.5	j	j	1	438	Anoche*el socorrista*salv¨®*a un torpe surfista andaluz.	10	5	1	2	5	228	0	0	0	0	0	0	234	294	0	0	0	0	0	536	211	189	207	190	214	0
47	Spanish	female	20	Universitat Pompeu Fabra	Catalunya	list3	79	Sj_Adv_V	PERS	fut	subject-verb	ungrammatical	distal	mismatchperson	person	0.4	0.133333	-0.5	f	f	1	629	El colega de trabajo*ma?ana por la tarde*informar¨¢s*al empleado*del nuevo contrato.	5	10	2	8	3	226	241	236	220	0	0	0	224	361	215	233	0	0	0	248	281	208	198	201	227	0
47	Spanish	female	20	Universitat Pompeu Fabra	Catalunya	list3	80	Sj_Adv_V	CTRL_pl	pst	adverb-verb	grammatical	local	0	tense	-0.6	-0.3	0.5	j	f	0	685	Los supervisores*el mes pasado*reunieron*a todos los arquitectos*del proyecto.	6	9	1	5	3	211	233	0	0	0	0	0	422	263	296	0	0	0	0	516	209	186	211	217	188	261
47	Spanish	female	20	Universitat Pompeu Fabra	Catalunya	list3	81	Sj_Adv_V	CTRL_pl	fut	adverb-verb	grammatical	local	0	tense	-0.6	-0.3	0.5	j	j	1	678	Los graduados*el pr¨®ximo mes*mandar¨¢n*la versi¨®n final*de la tesis.	3	8	2	7	5	215	263	0	0	0	0	0	389	263	294	0	0	0	0	339	200	178	171	184	190	208
47	Spanish	female	20	Universitat Pompeu Fabra	Catalunya	list3	82	Filler	Unagr	fut	0	0	0	0	0	0	0	0	j	f	0	551	En la revista*los cr¨ªticos*a?adiremos*comentarios*sobre una nueva pel¨ªcula.	8	10	11	5	3	206	197	200	0	0	0	0	200	199	0	0	0	0	0	220	392	188	176	173	190	0
47	Spanish	female	20	Universitat Pompeu Fabra	Catalunya	list3	83	Filler	Histor	pst	0	0	0	0	0	0	0	0	j	j	1	517	Despu¨¦s de la victoria de los bolcheviques*en 1917 Lenin*guio*la revoluci¨®n.	5	4	2	11	0	241	220	215	206	265	226	197	226	266	199	0	0	0	0	238	193	178	0	0	0	0
47	Spanish	female	20	Universitat Pompeu Fabra	Catalunya	list3	84	Sj_Adv_V	PERS	fut	subject-verb	ungrammatical	distal	mismatchperson	person	0.4	0.133333	-0.5	f	f	1	530	El marinero*en dos d¨ªas*atacar¨¢s*el buque mercante.	4	8	2	5	9	220	235	0	0	0	0	0	237	304	290	0	0	0	0	331	228	199	199	0	0	0
47	Spanish	female	20	Universitat Pompeu Fabra	Catalunya	list3	85	Adv_Sj_V	CTRL_sg	fut	subject-verb	grammatical	local	match	person	0.4	-0.266667	0.5	j	j	1	286	Ma?ana por la noche*el agente de polic¨ªa*vigilar¨¢*la periferia*de la ciudad.	7	8	2	9	2	220	203	200	209	0	0	0	191	203	209	217	0	0	0	212	207	183	176	177	256	0
47	Spanish	female	20	Universitat Pompeu Fabra	Catalunya	list3	86	Filler	Unagr	pst	0	0	0	0	0	0	0	0	j	f	0	479	Tras mucho esfuerzo*los gestores*resolvimos*los problemas fiscales*de las empresas.	8	10	3	9	8	191	207	214	0	0	0	0	228	268	0	0	0	0	0	321	329	197	189	211	211	195
47	Spanish	female	20	Universitat Pompeu Fabra	Catalunya	list3	87	Adv_Sj_V	PERS	fut	subject-verb	ungrammatical	local	mismatchperson	person	0.4	0.133333	0.5	f	f	1	391	Ma?ana por la tarde*la bailarina de tango*probar¨¢s*la nueva coreograf¨ªa.	5	8	2	5	12	229	233	222	203	0	0	0	206	226	232	231	0	0	0	220	268	215	191	0	0	0
47	Spanish	female	20	Universitat Pompeu Fabra	Catalunya	list3	88	Sj_Adv_V	CTRL_sg	fut	subject-verb	grammatical	distal	match	person	0.4	-0.266667	-0.5	j	j	1	443	El sacerdote*el pr¨®ximo a?o*casar¨¢*a los novios*en la catedral de Sevilla.	3	6	1	3	6	216	211	0	0	0	0	0	227	230	265	0	0	0	0	257	251	208	186	191	195	198
47	Spanish	female	20	Universitat Pompeu Fabra	Catalunya	list3	89	Adv_Sj_V	TENSE	fut	adverb-verb	ungrammatical	distal	0	tense	-0.6	0.3	-0.5	f	f	1	454	En dos meses*los jubilados*participaron*en un torneo*de bolos.	9	12	2	2	6	231	303	222	0	0	0	0	223	333	0	0	0	0	0	346	266	205	190	182	233	0
47	Spanish	female	20	Universitat Pompeu Fabra	Catalunya	list3	90	Filler	Histor	pst	0	0	0	0	0	0	0	0	j	j	1	564	Con la invasi¨®n francesa*en 1808 la econom¨ªa espa?ola*empeor¨®*considerablemente.	8	7	18	0	0	233	247	238	219	0	0	0	240	246	203	186	197	0	0	196	181	0	0	0	0	0
47	Spanish	female	20	Universitat Pompeu Fabra	Catalunya	list3	91	Adv_Sj_V	NUM_2_pl	fut	0	0	0	0	0	0	0	0	f	f	1	556	El pr¨®ximo mes*los comisarios*visitar¨¢*de nuevo*a los sospechosos del crimen.	10	8	2	5	1	211	242	224	0	0	0	0	238	353	0	0	0	0	0	190	910	191	217	213	195	202
47	Spanish	female	20	Universitat Pompeu Fabra	Catalunya	list3	92	Adv_Sj_V	PERS	pst	subject-verb	ungrammatical	local	mismatchperson	person	0.4	0.133333	0.5	f	f	1	596	La primavera pasada*el librero viejo*formaste*una asociaci¨®n promotora*de lectura.	5	8	3	10	9	241	229	263	0	0	0	0	280	239	519	0	0	0	0	367	250	209	189	202	304	0
47	Spanish	female	20	Universitat Pompeu Fabra	Catalunya	list3	93	Adv_Sj_V	CTRL_sg	pst	subject-verb	grammatical	local	match	person	0.4	-0.266667	0.5	j	j	1	598	Anoche*el c¨®mico*cont¨®*s¨®lo chistes*de pol¨ªticos italianos.	6	5	4	7	2	253	0	0	0	0	0	0	243	235	0	0	0	0	0	241	382	207	190	194	192	0
47	Spanish	female	20	Universitat Pompeu Fabra	Catalunya	list3	94	Adv_Sj_V	NUM_2_pl	fut	0	0	0	0	0	0	0	0	f	f	1	736	Ma?ana*los padres*decidir¨¢*el nombre*del beb¨¦.	6	8	2	6	3	220	0	0	0	0	0	0	251	270	0	0	0	0	0	307	267	183	209	193	0	0
47	Spanish	female	20	Universitat Pompeu Fabra	Catalunya	list3	95	Filler	Unagr	pst	0	0	0	0	0	0	0	0	j	f	0	563	Hace muchos a?os*los ling¨¹istas*escribimos*un art¨ªculo*de sintaxis.	10	10	2	8	2	293	250	253	0	0	0	0	299	258	0	0	0	0	0	511	194	183	188	203	0	0
47	Spanish	female	20	Universitat Pompeu Fabra	Catalunya	list3	96	Adv_Sj_V	CTRL_sg	fut	subject-verb	grammatical	local	match	person	0.4	-0.266667	0.5	j	j	1	468	Ma?ana durante la sesi¨®n*el psicoanalista*interpretar¨¢*el sue?o*del cliente.	13	12	2	5	3	207	239	218	221	0	0	0	224	230	0	0	0	0	0	760	256	208	401	406	0	0
47	Spanish	female	20	Universitat Pompeu Fabra	Catalunya	list3	97	Filler	Unagr	pst	0	0	0	0	0	0	0	0	j	f	0	667	En una entrevista*los clientes*exigimos*una bajada*de precio de las viviendas.	8	8	3	6	2	242	267	270	0	0	0	0	241	265	0	0	0	0	0	907	201	201	183	196	200	185
47	Spanish	female	20	Universitat Pompeu Fabra	Catalunya	list3	98	Sj_Adv_V	NUM_sg	fut	subject-verb	ungrammatical	distal	mismatchnumber	0	0.4	0.133333	-0.5	f	f	1	666	El vegetariano*ma?ana*podr¨¢n*escoger*entre varios platos sin carne.	6	6	7	5	6	285	267	0	0	0	0	0	311	0	0	0	0	0	0	330	408	216	204	185	193	304
47	Spanish	female	20	Universitat Pompeu Fabra	Catalunya	list3	99	Sj_Adv_V	NUM_sg	pst	subject-verb	ungrammatical	distal	mismatchnumber	0	0.4	0.133333	-0.5	f	f	1	440	El senador*anteayer*aprobaron*la nueva ley.	8	9	2	5	4	198	288	0	0	0	0	0	465	0	0	0	0	0	0	239	294	204	180	0	0	0
47	Spanish	female	20	Universitat Pompeu Fabra	Catalunya	list3	100	Sj_Adv_V	NUM_sg	fut	subject-verb	ungrammatical	distal	mismatchnumber	0	0.4	0.133333	-0.5	f	f	1	382	El explorador*en seis meses*regresar¨¢n*de un largo viaje*en ?frica.	5	10	2	2	5	220	217	0	0	0	0	0	219	330	242	0	0	0	0	215	270	187	194	195	195	270
47	Spanish	female	20	Universitat Pompeu Fabra	Catalunya	list3	101	Adv_Sj_V	CTRL_pl	pst	adverb-verb	grammatical	distal	0	tense	-0.6	-0.3	-0.5	j	j	1	1165	Ayer al mediod¨ªa*las modistas j¨®venes*acudieron*a la clase*de bordado.	7	9	1	2	5	213	237	215	0	0	0	0	230	219	266	0	0	0	0	232	229	218	214	189	220	0
47	Spanish	female	20	Universitat Pompeu Fabra	Catalunya	list3	102	Adv_Sj_V	NUM_sg	fut	subject-verb	ungrammatical	local	mismatchnumber	0	0.4	0.133333	0.5	f	f	1	525	La pr¨®xima semana*el due?o del pub*cerrar¨¢n*la barra*m¨¢s tarde.	3	8	2	5	3	271	238	227	0	0	0	0	236	366	265	470	0	0	0	519	199	214	206	205	0	0
47	Spanish	female	20	Universitat Pompeu Fabra	Catalunya	list3	103	Sj_Adv_V	TENSE	fut	adverb-verb	ungrammatical	local	0	tense	-0.6	0.3	0.5	f	f	1	625	Los ling¨¹istas*en seis meses*hablaron*en una conferencia*en Potsdam.	5	8	2	3	11	237	222	0	0	0	0	0	234	300	270	0	0	0	0	263	281	212	196	256	264	0
47	Spanish	female	20	Universitat Pompeu Fabra	Catalunya	list3	104	Adv_Sj_V	CTRL_sg	fut	subject-verb	grammatical	local	match	person	0.4	-0.266667	0.5	j	j	1	702	La pr¨®xima semana*el embajador ruso*negociar¨¢*un nuevo acuerdo comercial.	4	9	2	5	7	314	312	291	0	0	0	0	312	343	537	0	0	0	0	538	210	199	197	207	0	0
47	Spanish	female	20	Universitat Pompeu Fabra	Catalunya	list3	105	Sj_Adv_V	CTRL_sg	pst	subject-verb	grammatical	distal	match	person	0.4	-0.266667	-0.5	j	j	1	646	El peregrino agotado*ayer a la medianoche*termin¨®*el camino*de Santiago.	10	7	2	6	2	10418	929	254	0	0	0	0	401	224	277	307	0	0	0	754	201	208	215	224	0	0
47	Spanish	female	20	Universitat Pompeu Fabra	Catalunya	list3	106	Sj_Adv_V	NUM_2_pl	fut	0	0	0	0	0	0	0	0	f	f	1	558	Los directores*en dos d¨ªas*lanzar¨¢*la nueva pel¨ªcula*en el festival de Cannes.	4	7	2	5	8	277	223	0	0	0	0	0	341	227	248	0	0	0	0	363	231	170	187	179	162	198
47	Spanish	female	20	Universitat Pompeu Fabra	Catalunya	list3	107	Filler	Unagr	pst	0	0	0	0	0	0	0	0	j	j	1	435	Durante la clase*las chicas*apuntamos*poemas*de amor sacados de un libro.	6	9	6	2	4	213	218	222	0	0	0	0	209	382	0	0	0	0	0	260	353	204	193	192	188	197
47	Spanish	female	20	Universitat Pompeu Fabra	Catalunya	list3	108	Adv_Sj_V	CTRL_pl	pst	adverb-verb	grammatical	distal	0	tense	-0.6	-0.3	-0.5	j	j	1	395	El oto?o pasado*los abogados civiles*trasladaron*la oficina*a otro edificio.	7	11	2	7	1	230	224	217	0	0	0	0	200	290	232	0	0	0	0	416	222	187	186	196	287	0
47	Spanish	female	20	Universitat Pompeu Fabra	Catalunya	list3	109	Sj_Adv_V	NUM_sg	fut	subject-verb	ungrammatical	distal	mismatchnumber	0	0.4	0.133333	-0.5	f	f	1	482	El corredor*el pr¨®ximo a?o*correr¨¢n*la famosa marat¨®n*de New York.	3	8	2	6	7	225	231	0	0	0	0	0	225	240	247	0	0	0	0	394	236	181	216	208	196	229
47	Spanish	female	20	Universitat Pompeu Fabra	Catalunya	list3	110	Adv_Sj_V	PERS	pst	subject-verb	ungrammatical	local	mismatchperson	person	0.4	0.133333	0.5	f	f	1	519	Hace algunos d¨ªas*el obrero despedido*denunciaste*al jefe*de la compa?¨ªa.	9	11	2	4	2	198	216	216	0	0	0	0	207	264	271	0	0	0	0	837	199	185	202	203	203	0
47	Spanish	female	20	Universitat Pompeu Fabra	Catalunya	list3	111	Filler	Histor	pst	0	0	0	0	0	0	0	0	j	j	1	613	Antes de llegar a New York*en 1912 el Titanic*choc¨®*con un iceberg*en el Atl¨¢ntico.	7	5	3	2	7	257	234	246	341	669	292	0	375	326	266	229	0	0	0	193	365	228	198	190	417	494
47	Spanish	female	20	Universitat Pompeu Fabra	Catalunya	list3	112	Sj_Adv_V	NUM_sg	pst	subject-verb	ungrammatical	distal	mismatchnumber	0	0.4	0.133333	-0.5	f	f	1	776	El encarcelado*el mes pasado*intentaron*la fuga*de la c¨¢rcel.	6	10	2	4	2	232	279	0	0	0	0	0	636	408	381	0	0	0	0	421	205	197	197	219	195	0
47	Spanish	female	20	Universitat Pompeu Fabra	Catalunya	list3	113	Sj_Adv_V	NUM_sg	pst	subject-verb	ungrammatical	distal	mismatchnumber	0	0.4	0.133333	-0.5	f	f	1	603	El obispo*anteayer*nombraron*al nuevo cardenal.	8	9	2	5	9	236	244	0	0	0	0	0	248	0	0	0	0	0	0	484	234	195	184	0	0	0
47	Spanish	female	20	Universitat Pompeu Fabra	Catalunya	list3	114	Adv_Sj_V	NUM_sg	fut	subject-verb	ungrammatical	local	mismatchnumber	0	0.4	0.133333	0.5	f	j	0	866	La pr¨®xima semana*la vecina de casa*adoptar¨¢n*a un nuevo gatito.	4	9	1	2	5	778	552	405	0	0	0	0	335	362	339	239	0	0	0	768	211	196	212	208	0	0
47	Spanish	female	20	Universitat Pompeu Fabra	Catalunya	list3	115	Sj_Adv_V	CTRL_pl	pst	adverb-verb	grammatical	local	0	tense	-0.6	-0.3	0.5	j	j	1	484	Los viejos pescadores*ayer temprano*echaron*las redes*mar adentro.	8	7	3	5	3	287	251	249	0	0	0	0	307	540	0	0	0	0	0	225	307	196	167	174	0	0
47	Spanish	female	20	Universitat Pompeu Fabra	Catalunya	list3	116	Sj_Adv_V	CTRL_pl	pst	adverb-verb	grammatical	local	0	tense	-0.6	-0.3	0.5	j	j	1	405	Los mineros irlandeses*hace algunos meses*pidieron*un sistema*de recogida de carb¨®n.	5	8	2	7	2	258	226	528	0	0	0	0	228	360	257	0	0	0	0	524	194	183	251	187	210	296
47	Spanish	female	20	Universitat Pompeu Fabra	Catalunya	list3	117	Adv_Sj_V	CTRL_sg	fut	subject-verb	grammatical	local	match	person	0.4	-0.266667	0.5	j	f	0	424	Ma?ana al mediod¨ªa*el juez de la corte*comunicar¨¢*la sentencia*al demandado.	5	10	2	9	2	269	304	262	0	0	0	0	272	341	324	321	515	0	0	759	1327	196	185	239	0	0
47	Spanish	female	20	Universitat Pompeu Fabra	Catalunya	list3	118	Sj_Adv_V	TENSE	fut	adverb-verb	ungrammatical	local	0	tense	-0.6	0.3	0.5	f	f	1	552	Las profesoras*en dos meses*acompa?aron*a los estudiantes*en una excursi¨®n.	5	11	1	3	11	223	269	0	0	0	0	0	254	229	213	0	0	0	0	271	326	217	176	172	196	216
47	Spanish	female	20	Universitat Pompeu Fabra	Catalunya	list3	119	Sj_Adv_V	CTRL_pl	fut	adverb-verb	grammatical	local	0	tense	-0.6	-0.3	0.5	j	j	1	526	Los viejos alcaldes*la pr¨®xima semana*abandonar¨¢n*la oficina*en el municipio.	6	11	2	7	2	222	1264	249	0	0	0	0	350	300	292	0	0	0	0	474	199	200	200	205	236	0
47	Spanish	female	20	Universitat Pompeu Fabra	Catalunya	list3	120	Filler	Unagr	fut	0	0	0	0	0	0	0	0	j	f	0	430	Ma?ana*los millonarios*alquilaremos*unas joyas valiosas*para la ceremonia.	11	12	4	5	8	245	0	0	0	0	0	0	271	226	0	0	0	0	0	271	522	209	191	167	171	228
47	Spanish	female	20	Universitat Pompeu Fabra	Catalunya	list3	121	Adv_Sj_V	CTRL_sg	fut	subject-verb	grammatical	local	match	person	0.4	-0.266667	0.5	j	j	1	926	El pr¨®ximo invierno*el masajista del balneario*aplicar¨¢*un nuevo masaje.	9	8	2	5	7	243	258	267	0	0	0	0	264	300	273	339	0	0	0	506	207	204	207	0	0	0
47	Spanish	female	20	Universitat Pompeu Fabra	Catalunya	list3	122	Sj_Adv_V	PERS	pst	subject-verb	ungrammatical	distal	mismatchperson	person	0.4	0.133333	-0.5	f	f	1	664	El escultor*hace un mes*colocaste*las estatuas*en el nuevo museo.	3	9	3	8	2	230	294	0	0	0	0	0	254	287	237	0	0	0	0	238	241	215	206	193	198	201
47	Spanish	female	20	Universitat Pompeu Fabra	Catalunya	list3	123	Filler	Histor	pst	0	0	0	0	0	0	0	0	j	j	1	503	Despu¨¦s de un largo viaje*en 1492 Col¨®n*desembarc¨®*en el Nuevo Mundo.	5	10	2	2	5	242	279	205	223	233	0	0	242	220	238	0	0	0	0	219	188	221	217	210	0	0
47	Spanish	female	20	Universitat Pompeu Fabra	Catalunya	list3	124	Filler	Histor	pst	0	0	0	0	0	0	0	0	j	j	1	445	Gracias al telescopio*en 1609 Galileo*observ¨®*la luna*y los planetas.	7	7	2	4	1	243	255	253	0	0	0	0	228	241	226	0	0	0	0	219	234	225	205	193	208	0
47	Spanish	female	20	Universitat Pompeu Fabra	Catalunya	list3	125	Filler	Histor	pst	0	0	0	0	0	0	0	0	j	j	1	566	Tras la muerte de Franco*en 1978 el pueblo espa?ol*vot¨®*la constituci¨®n.	7	4	2	13	0	226	253	259	289	237	0	0	232	202	232	241	254	0	0	209	233	194	0	0	0	0
47	Spanish	female	20	Universitat Pompeu Fabra	Catalunya	list3	126	Sj_Adv_V	CTRL_sg	fut	subject-verb	grammatical	distal	match	person	0.4	-0.266667	-0.5	j	j	1	1026	El limpiador*ma?ana temprano*lavar¨¢*el suelo*de la sala de actos.	8	6	2	5	2	350	232	0	0	0	0	0	450	244	0	0	0	0	0	270	501	357	251	229	202	254
47	Spanish	female	20	Universitat Pompeu Fabra	Catalunya	list3	127	Filler	Histor	pst	0	0	0	0	0	0	0	0	j	j	1	723	Despu¨¦s de muchos cuadros*en 1503 Leonardo da Vinci*pint¨®*La Gioconda.	5	5	2	9	0	242	333	258	301	0	0	0	693	335	287	388	200	0	0	254	252	237	0	0	0	0
47	Spanish	female	20	Universitat Pompeu Fabra	Catalunya	list3	128	Sj_Adv_V	NUM_2_pl	fut	0	0	0	0	0	0	0	0	f	f	1	564	Los ladrones*ma?ana tarde*entrar¨¢*por esta puerta.	5	7	3	4	7	226	367	0	0	0	0	0	241	396	0	0	0	0	0	451	210	195	252	0	0	0
47	Spanish	female	20	Universitat Pompeu Fabra	Catalunya	list3	129	Filler	Unagr	fut	0	0	0	0	0	0	0	0	j	f	0	341	Tras el desayuno*los corredores*practicaremos*el recorrido*de la pr¨®xima marat¨®n.	10	13	2	9	2	229	226	360	0	0	0	0	251	207	0	0	0	0	0	653	219	197	196	196	176	197
47	Spanish	female	20	Universitat Pompeu Fabra	Catalunya	list3	130	Sj_Adv_V	NUM_sg	pst	subject-verb	ungrammatical	distal	mismatchnumber	0	0.4	0.133333	-0.5	f	f	1	637	El empresario*el a?o pasado*despidieron*a todos los obreros*de la empresa.	6	11	1	5	3	243	305	0	0	0	0	0	275	325	377	0	0	0	0	518	204	190	200	191	191	187
47	Spanish	female	20	Universitat Pompeu Fabra	Catalunya	list3	131	Sj_Adv_V	PERS	pst	subject-verb	ungrammatical	distal	mismatchperson	person	0.4	0.133333	-0.5	f	f	1	473	El pastor de ovejas*el invierno pasado*hiciste*queso*de forma artesanal.	6	7	5	2	5	225	252	238	248	0	0	0	309	234	537	0	0	0	0	236	387	221	190	189	0	0
47	Spanish	female	20	Universitat Pompeu Fabra	Catalunya	list3	132	Sj_Adv_V	CTRL_sg	pst	subject-verb	grammatical	distal	match	person	0.4	-0.266667	-0.5	j	j	1	571	La feminista*el mes pasado*discuti¨®*sobre la violencia machista.	6	8	5	2	9	264	269	0	0	0	0	0	255	270	233	0	0	0	0	233	277	207	187	223	0	0
47	Spanish	female	20	Universitat Pompeu Fabra	Catalunya	list3	133	Adv_Sj_V	CTRL_pl	pst	adverb-verb	grammatical	distal	0	tense	-0.6	-0.3	-0.5	j	j	1	648	Anoche*los jurados*eligieron*la vencedora*del concurso de belleza.	7	9	2	9	3	235	0	0	0	0	0	0	294	348	0	0	0	0	0	360	437	213	443	225	274	195
47	Spanish	female	20	Universitat Pompeu Fabra	Catalunya	list3	134	Adv_Sj_V	CTRL_sg	pst	subject-verb	grammatical	local	match	person	0.4	-0.266667	0.5	j	j	1	972	Ayer*el c¨®nsul*invit¨®*algunos empresarios*a la embajada espa?ola.	6	6	7	11	1	217	0	0	0	0	0	0	240	241	0	0	0	0	0	223	490	217	193	187	198	215
47	Spanish	female	20	Universitat Pompeu Fabra	Catalunya	list3	135	Sj_Adv_V	CTRL_sg	fut	subject-verb	grammatical	distal	match	person	0.4	-0.266667	-0.5	j	j	1	431	El piloto espa?ol*ma?ana por la noche*luchar¨¢*por la victoria*del Gran Premio.	5	7	3	2	8	227	229	231	0	0	0	0	295	305	248	249	0	0	0	234	514	201	191	206	213	237
47	Spanish	female	20	Universitat Pompeu Fabra	Catalunya	list3	136	Adv_Sj_V	NUM_2_pl	fut	0	0	0	0	0	0	0	0	f	f	1	639	Ma?ana temprano*mis t¨ªas*organizar¨¢*una gran fiesta.	4	10	3	4	7	239	323	0	0	0	0	0	301	287	0	0	0	0	0	452	211	229	274	0	0	0
47	Spanish	female	20	Universitat Pompeu Fabra	Catalunya	list3	137	Sj_Adv_V	TENSE	fut	adverb-verb	ungrammatical	local	0	tense	-0.6	0.3	0.5	f	f	1	1398	Los tenientes coronel*ma?ana por la noche*ocuparon*la base enemiga*m¨¢s peligrosa.	5	8	2	4	7	228	249	282	0	0	0	0	325	250	244	237	0	0	0	237	309	268	211	208	265	0
47	Spanish	female	20	Universitat Pompeu Fabra	Catalunya	list3	138	Adv_Sj_V	NUM_2_pl	fut	0	0	0	0	0	0	0	0	f	f	1	620	Ma?ana temprano*los comerciantes*empezar¨¢*las rebajas*de ventas.	12	8	3	7	2	244	248	0	0	0	0	0	272	273	0	0	0	0	0	669	205	189	232	267	0	0
47	Spanish	female	20	Universitat Pompeu Fabra	Catalunya	list3	139	Adv_Sj_V	PERS	pst	subject-verb	ungrammatical	local	mismatchperson	person	0.4	0.133333	0.5	f	j	0	805	Hace un mes*la aprendiza*trabajaste*con un famoso peluquero colombiano.	9	10	3	2	6	262	313	257	0	0	0	0	227	254	0	0	0	0	0	246	653	232	433	452	691	0
47	Spanish	female	20	Universitat Pompeu Fabra	Catalunya	list3	140	Adv_Sj_V	NUM_2_pl	fut	0	0	0	0	0	0	0	0	f	f	1	567	Ma?ana por la tarde*los hinchas valientes*escuchar¨¢*el partido*en la radio.	9	9	2	7	2	323	297	256	278	0	0	0	609	387	616	0	0	0	0	683	211	191	168	223	297	0
47	Spanish	female	20	Universitat Pompeu Fabra	Catalunya	list3	141	Adv_Sj_V	PERS	fut	subject-verb	ungrammatical	local	mismatchperson	person	0.4	0.133333	0.5	f	f	1	477	El pr¨®ximo mes*el millonario*comer¨¢s*en el nuevo restaurante*de lujo en Dub¨¢i.	10	7	2	2	5	262	258	295	0	0	0	0	272	292	0	0	0	0	0	357	347	215	188	184	192	197
47	Spanish	female	20	Universitat Pompeu Fabra	Catalunya	list3	142	Sj_Adv_V	CTRL_pl	pst	adverb-verb	grammatical	local	0	tense	-0.6	-0.3	0.5	j	j	1	650	Los presentadores*hace dos meses*lideraron*un nuevo programa televisivo.	5	9	2	5	8	273	269	0	0	0	0	0	297	287	245	0	0	0	0	509	256	246	216	206	0	0
47	Spanish	female	20	Universitat Pompeu Fabra	Catalunya	list3	143	Filler	Unagr	pst	0	0	0	0	0	0	0	0	j	f	0	628	Hace unos d¨ªas*los libreros*anunciamos*la publicaci¨®n*de una nueva novela.	8	10	2	11	2	337	269	285	0	0	0	0	299	307	0	0	0	0	0	527	250	209	199	272	260	272
47	Spanish	female	20	Universitat Pompeu Fabra	Catalunya	list3	144	Sj_Adv_V	TENSE	pst	adverb-verb	ungrammatical	local	0	tense	-0.6	0.3	0.5	f	f	1	431	Los panaderos del barrio*ayer al mediod¨ªa*sacar¨¢n*s¨®lo pan integral*del horno.	8	7	4	3	8	237	289	329	236	0	0	0	276	306	301	0	0	0	0	545	219	176	229	196	250	0
47	Spanish	female	20	Universitat Pompeu Fabra	Catalunya	list3	145	Filler	Histor	pst	0	0	0	0	0	0	0	0	j	j	1	436	Despu¨¦s de complejos c¨¢lculos matem¨¢ticos*en 1916 Einstein*teoriz¨®*la relatividad.	8	7	2	12	0	229	265	237	231	236	0	0	285	251	205	0	0	0	0	198	199	194	0	0	0	0
47	Spanish	female	20	Universitat Pompeu Fabra	Catalunya	list3	146	Sj_Adv_V	PERS	pst	subject-verb	ungrammatical	distal	mismatchperson	person	0.4	0.133333	-0.5	f	f	1	694	El jugador de baloncesto*ayer en la entrevista*negaste*el uso*de dopaje.	10	7	2	3	2	223	226	228	221	0	0	0	227	283	291	232	0	0	0	427	249	205	204	264	0	0
47	Spanish	female	20	Universitat Pompeu Fabra	Catalunya	list3	147	Sj_Adv_V	NUM_sg	fut	subject-verb	ungrammatical	distal	mismatchnumber	0	0.4	0.133333	-0.5	f	f	1	774	El psicoterapeuta*la pr¨®xima semana*enviar¨¢n*una carta*a la comisi¨®n.	6	8	3	5	1	244	231	0	0	0	0	0	284	281	259	0	0	0	0	275	305	233	237	246	298	0
47	Spanish	female	20	Universitat Pompeu Fabra	Catalunya	list3	148	Filler	Histor	pst	0	0	0	0	0	0	0	0	j	j	1	631	Con la imprenta de Gutenberg*en 1455 la difusi¨®n de los libros*aument¨®*altamente.	6	7	10	0	0	214	313	218	268	263	0	0	265	214	160	178	191	180	193	253	228	0	0	0	0	0
47	Spanish	female	20	Universitat Pompeu Fabra	Catalunya	list3	149	Adv_Sj_V	CTRL_sg	pst	subject-verb	grammatical	local	match	person	0.4	-0.266667	0.5	j	j	1	591	Anteayer*el detective*complet¨®*el reconocimiento*en el lugar del crimen.	9	8	2	14	2	253	0	0	0	0	0	0	236	222	0	0	0	0	0	249	883	226	261	218	211	234
47	Spanish	female	20	Universitat Pompeu Fabra	Catalunya	list3	150	Filler	Unagr	fut	0	0	0	0	0	0	0	0	j	f	0	407	Para la nueva exposici¨®n*los escultores*colocaremos*las estatuas*en el parque.	10	11	3	8	2	311	216	184	238	0	0	0	253	256	0	0	0	0	0	251	328	194	179	196	230	0
47	Spanish	female	20	Universitat Pompeu Fabra	Catalunya	list3	151	Filler	Unagr	pst	0	0	0	0	0	0	0	0	j	f	0	557	Anoche*los m¨¦dicos*ayudamos*a las v¨ªctimas*del accidente de coche.	7	8	1	3	8	210	0	0	0	0	0	0	209	208	0	0	0	0	0	248	363	211	182	195	183	197
47	Spanish	female	20	Universitat Pompeu Fabra	Catalunya	list3	152	Adv_Sj_V	CTRL_pl	fut	adverb-verb	grammatical	distal	0	tense	-0.6	-0.3	-0.5	j	j	1	459	En algunos d¨ªas*los universitarios*dirigir¨¢n*la manifestaci¨®n*contra el ministerio.	14	9	2	13	6	228	237	236	0	0	0	0	220	243	0	0	0	0	0	287	416	188	216	449	208	0
47	Spanish	female	20	Universitat Pompeu Fabra	Catalunya	list3	153	Sj_Adv_V	NUM_sg	fut	subject-verb	ungrammatical	distal	mismatchnumber	0	0.4	0.133333	-0.5	f	f	1	549	La vieja actriz*el pr¨®ximo a?o*abrir¨¢n*una academia*de teatro muy importante.	3	7	3	8	2	252	228	232	0	0	0	0	253	251	313	0	0	0	0	294	363	227	178	227	205	184
47	Spanish	female	20	Universitat Pompeu Fabra	Catalunya	list3	154	Adv_Sj_V	NUM_sg	pst	subject-verb	ungrammatical	local	mismatchnumber	0	0.4	0.133333	0.5	f	f	1	759	Hace algunos d¨ªas*la h¨¢bil pastelera*adornaron*las tartas*de chocolate.	9	9	3	6	2	254	470	249	0	0	0	0	375	272	743	0	0	0	0	625	255	211	238	222	0	0
47	Spanish	female	20	Universitat Pompeu Fabra	Catalunya	list3	155	Filler	Unagr	fut	0	0	0	0	0	0	0	0	j	f	0	1181	Durante toda la semana*las enfermeras*curaremos*al hombre accidentado.	10	9	2	6	12	261	290	239	235	0	0	0	239	232	0	0	0	0	0	220	247	188	227	0	0	0
47	Spanish	female	20	Universitat Pompeu Fabra	Catalunya	list3	156	Sj_Adv_V	CTRL_pl	fut	adverb-verb	grammatical	local	0	tense	-0.6	-0.3	0.5	j	j	1	636	Los vendedores de telas*ma?ana por la tarde*dispondr¨¢n*la mercanc¨ªa*en las casetas.	5	10	2	9	2	262	611	290	279	0	0	0	369	1395	392	297	0	0	0	540	325	272	252	264	298	0
47	Spanish	female	20	Universitat Pompeu Fabra	Catalunya	list3	157	Adv_Sj_V	NUM_2_pl	fut	0	0	0	0	0	0	0	0	f	f	1	470	Ma?ana temprano*las maquilladoras*arreglar¨¢*a las modelos*para el desfile.	13	9	1	3	7	527	348	0	0	0	0	0	300	684	0	0	0	0	0	605	211	199	171	205	185	249
47	Spanish	female	20	Universitat Pompeu Fabra	Catalunya	list3	158	Filler	Unagr	pst	0	0	0	0	0	0	0	0	j	f	0	495	Tras la reuni¨®n*los ingenieros*encargamos*una nueva m¨¢quina*de construcci¨®n.	10	10	3	5	7	221	272	200	0	0	0	0	272	279	0	0	0	0	0	267	376	218	222	221	184	0
47	Spanish	female	20	Universitat Pompeu Fabra	Catalunya	list3	159	Sj_Adv_V	PERS	fut	subject-verb	ungrammatical	distal	mismatchperson	person	0.4	0.133333	-0.5	f	f	1	632	El veterano de guerra*ma?ana por la noche*contar¨¢s*sus experiencias*en Vietnam.	5	8	3	12	2	268	248	249	255	0	0	0	259	427	274	346	0	0	0	446	339	221	201	263	0	0
47	Spanish	female	20	Universitat Pompeu Fabra	Catalunya	list3	160	Sj_Adv_V	CTRL_pl	fut	adverb-verb	grammatical	local	0	tense	-0.6	-0.3	0.5	j	j	1	647	Los barrenderos*ma?ana temprano*recoger¨¢n*la basura*s¨®lo en el centro.	8	9	2	6	4	239	266	0	0	0	0	0	318	466	0	0	0	0	0	449	240	201	228	195	188	231
48	Spanish	female	19	Universitat Pompeu Fabra	Catalunya	list6	1	Filler	Unagr	fut	0	0	0	0	0	0	0	0	j	f	0	407	Tras la cena*los cocineros*prepararemos*una tarta*de chocolate y frutos secos.	9	12	3	5	2	198	239	210	0	0	0	0	217	792	0	0	0	0	0	637	184	176	168	174	158	183
48	Spanish	female	19	Universitat Pompeu Fabra	Catalunya	list6	2	Sj_Adv_V	NUM_2_pl	fut	0	0	0	0	0	0	0	0	f	f	1	495	Estos chicos*ma?ana tarde*defender¨¢*a sus hermanos.	5	9	1	3	9	202	251	0	0	0	0	0	243	447	0	0	0	0	0	410	185	187	165	0	0	0
48	Spanish	female	19	Universitat Pompeu Fabra	Catalunya	list6	3	Sj_Adv_V	PERS	fut	subject-verb	ungrammatical	distal	mismatchperson	person	0.4	0.133333	-0.5	f	f	1	392	El cr¨ªtico de cine*ma?ana a las dos*almorzar¨¢s*con un famoso director americano.	3	10	3	2	6	194	233	228	224	0	0	0	228	236	221	223	0	0	0	215	606	199	177	188	169	0
48	Spanish	female	19	Universitat Pompeu Fabra	Catalunya	list6	4	Sj_Adv_V	CTRL_pl	fut	adverb-verb	grammatical	local	0	tense	-0.6	-0.3	0.5	j	j	1	555	Los ni?os deportistas*ma?ana a las dos*jugar¨¢n*al f¨²tbol*con sus amigos.	3	7	2	6	3	217	224	307	0	0	0	0	362	320	233	226	0	0	0	266	331	210	195	200	200	0
48	Spanish	female	19	Universitat Pompeu Fabra	Catalunya	list6	5	Sj_Adv_V	CTRL_pl	pst	adverb-verb	grammatical	local	0	tense	-0.6	-0.3	0.5	j	j	1	568	Los monjes*anteayer*ofrecieron*alimentos*a los pobres del barrio.	8	10	9	1	3	200	211	0	0	0	0	0	219	0	0	0	0	0	0	271	410	201	170	201	193	230
48	Spanish	female	19	Universitat Pompeu Fabra	Catalunya	list6	6	Sj_Adv_V	PERS	fut	subject-verb	ungrammatical	distal	mismatchperson	person	0.4	0.133333	-0.5	f	f	1	456	El camionero*ma?ana*recorrer¨¢s*m¨¢s de doscientos kil¨®metros.	6	10	3	2	10	203	240	0	0	0	0	0	267	0	0	0	0	0	0	349	203	165	192	182	0	0
48	Spanish	female	19	Universitat Pompeu Fabra	Catalunya	list6	7	Adv_Sj_V	PERS	pst	subject-verb	ungrammatical	local	mismatchperson	person	0.4	0.133333	0.5	f	f	1	391	Hace algunos d¨ªas*el en¨®logo experto*cambiaste*la carta*de vinos.	7	9	2	5	2	229	237	248	0	0	0	0	258	286	230	0	0	0	0	345	248	204	183	227	0	0
48	Spanish	female	19	Universitat Pompeu Fabra	Catalunya	list6	8	Filler	Unagr	fut	0	0	0	0	0	0	0	0	j	f	0	369	La ma?ana pr¨®xima*los panaderos*dise?aremos*unos moldes*para hacer bizcochos.	9	11	4	6	4	203	216	214	0	0	0	0	221	263	0	0	0	0	0	268	248	200	188	186	176	0
48	Spanish	female	19	Universitat Pompeu Fabra	Catalunya	list6	9	Filler	Histor	pst	0	0	0	0	0	0	0	0	j	j	1	315	Desde su construcci¨®n*en 1961 el muro de Berl¨ªn*separ¨®*la ciudad*en dos.	6	6	2	6	2	208	209	244	0	0	0	0	368	200	212	216	214	242	0	226	215	187	175	244	0	0
48	Spanish	female	19	Universitat Pompeu Fabra	Catalunya	list6	10	Adv_Sj_V	PERS	pst	subject-verb	ungrammatical	local	mismatchperson	person	0.4	0.133333	0.5	f	f	1	432	El verano pasado*el monitor de nataci¨®n*ense?aste*a nadar*a los ni?os.	8	9	1	5	1	180	203	248	0	0	0	0	215	211	284	225	0	0	0	380	206	170	187	213	205	0
48	Spanish	female	19	Universitat Pompeu Fabra	Catalunya	list6	11	Filler	Histor	pst	0	0	0	0	0	0	0	0	j	j	1	419	Con el colapso bancario*en 1929 la econom¨ªa*sufri¨®*un largo per¨ªodo*de crisis.	8	6	2	5	7	206	221	226	240	0	0	0	264	232	209	169	0	0	0	221	197	195	165	194	201	0
48	Spanish	female	19	Universitat Pompeu Fabra	Catalunya	list6	12	Sj_Adv_V	PERS	pst	subject-verb	ungrammatical	distal	mismatchperson	person	0.4	0.133333	-0.5	f	f	1	576	El neur¨®logo*hace un mes*buscaste*un nuevo empleo*en una cl¨ªnica privada.	3	8	2	5	6	204	225	0	0	0	0	0	253	244	243	0	0	0	0	244	318	228	191	209	199	185
48	Spanish	female	19	Universitat Pompeu Fabra	Catalunya	list6	13	Adv_Sj_V	CTRL_sg	pst	subject-verb	grammatical	local	match	person	0.4	-0.266667	0.5	j	j	1	518	La semana pasada*el concursante*gan¨®*el primer premio*de*la competici¨®n.	11	4	2	6	6	225	236	318	0	0	0	0	251	778	0	0	0	0	0	696	239	228	227	237	230	195
48	Spanish	female	19	Universitat Pompeu Fabra	Catalunya	list6	14	Sj_Adv_V	NUM_2_pl	fut	0	0	0	0	0	0	0	0	f	f	1	551	Estos j¨®venes*ma?ana tarde*ofrecer¨¢*comida a necesitados.	5	8	6	1	12	205	233	0	0	0	0	0	247	255	0	0	0	0	0	210	229	174	162	0	0	0
48	Spanish	female	19	Universitat Pompeu Fabra	Catalunya	list6	15	Sj_Adv_V	NUM_2_pl	fut	0	0	0	0	0	0	0	0	f	f	1	416	Los nuevos guionistas*la pr¨®xima semana*explicar¨¢*la trama*a los actores.	6	9	2	5	1	207	210	237	0	0	0	0	221	222	202	0	0	0	0	199	197	180	176	207	276	0
48	Spanish	female	19	Universitat Pompeu Fabra	Catalunya	list6	16	Adv_Sj_V	NUM_sg	pst	subject-verb	ungrammatical	local	mismatchnumber	0	0.4	0.133333	0.5	f	f	1	541	Hace un mes*el aprendiz*consiguieron*un diploma*de estudios avanzados.	8	12	2	7	2	201	217	199	0	0	0	0	208	202	0	0	0	0	0	217	280	216	215	231	204	0
48	Spanish	female	19	Universitat Pompeu Fabra	Catalunya	list6	17	Sj_Adv_V	CTRL_pl	pst	adverb-verb	grammatical	local	0	tense	-0.6	-0.3	0.5	j	j	1	395	Los banqueros*hace un mes*aumentaron*el tipo*de inter¨¦s anual.	3	10	2	4	2	214	213	0	0	0	0	0	215	217	231	0	0	0	0	220	216	190	205	182	406	0
48	Spanish	female	19	Universitat Pompeu Fabra	Catalunya	list6	18	Sj_Adv_V	CTRL_sg	fut	subject-verb	grammatical	distal	match	person	0.4	-0.266667	-0.5	j	j	1	461	El nuevo cartero*la pr¨®xima semana*entregar¨¢*el correo*s¨®lo en el centro.	6	9	2	6	4	197	221	208	0	0	0	0	215	210	217	0	0	0	0	205	219	209	207	208	234	267
48	Spanish	female	19	Universitat Pompeu Fabra	Catalunya	list6	19	Sj_Adv_V	NUM_2_pl	fut	0	0	0	0	0	0	0	0	f	f	1	403	Los voluntarios*en dos meses*pintar¨¢*la fachada*del centro social.	5	7	2	7	3	209	231	0	0	0	0	0	206	228	220	0	0	0	0	226	212	204	195	176	192	0
48	Spanish	female	19	Universitat Pompeu Fabra	Catalunya	list6	20	Adv_Sj_V	NUM_2_pl	fut	0	0	0	0	0	0	0	0	f	f	1	366	Ma?ana temprano*las madres*quedar¨¢*en la cafeter¨ªa.	6	7	2	2	10	193	224	0	0	0	0	0	218	205	0	0	0	0	0	205	212	205	193	0	0	0
48	Spanish	female	19	Universitat Pompeu Fabra	Catalunya	list6	21	Sj_Adv_V	CTRL_sg	pst	subject-verb	grammatical	distal	match	person	0.4	-0.266667	-0.5	j	j	1	294	El mec¨¢nico*anteayer*repar¨®*el coche*de ¨¦poca de Javier.	8	6	2	5	2	210	216	0	0	0	0	0	223	0	0	0	0	0	0	266	252	208	193	199	208	299
48	Spanish	female	19	Universitat Pompeu Fabra	Catalunya	list6	22	Sj_Adv_V	NUM_2_pl	fut	0	0	0	0	0	0	0	0	f	f	1	404	Los candidatos*el pr¨®ximo a?o*presentar¨¢*a la nueva coalici¨®n.	3	10	1	2	5	207	233	0	0	0	0	0	236	254	219	0	0	0	0	205	205	176	208	203	0	0
48	Spanish	female	19	Universitat Pompeu Fabra	Catalunya	list6	23	Adv_Sj_V	TENSE	pst	adverb-verb	ungrammatical	distal	0	tense	-0.6	0.3	-0.5	f	f	1	781	El mes pasado*los jardineros*arrancar¨¢n*las malas hierbas*del jard¨ªn.	10	10	3	5	7	203	204	282	0	0	0	0	212	217	0	0	0	0	0	247	215	214	194	226	256	0
48	Spanish	female	19	Universitat Pompeu Fabra	Catalunya	list6	24	Filler	Histor	pst	0	0	0	0	0	0	0	0	j	j	1	520	Tras a?os de lucha social en Espa?a*en 1931 la mujer*consigui¨®*el derecho*de voto.	5	9	2	7	2	214	242	235	205	202	202	202	192	195	185	192	0	0	0	189	183	175	228	284	0	0
48	Spanish	female	19	Universitat Pompeu Fabra	Catalunya	list6	25	Filler	Unagr	fut	0	0	0	0	0	0	0	0	j	f	0	523	Por unos problemas*los profesores*modificaremos*la hora*de la clase del lunes.	10	13	2	4	2	220	244	231	0	0	0	0	389	554	0	0	0	0	0	248	186	193	192	190	177	184
48	Spanish	female	19	Universitat Pompeu Fabra	Catalunya	list6	26	Adv_Sj_V	NUM_sg	pst	subject-verb	ungrammatical	local	mismatchnumber	0	0.4	0.133333	0.5	f	f	1	375	El oto?o pasado*el suplente*sustituyeron*a las profesoras*en baja por maternidad.	8	12	1	3	10	199	239	232	0	0	0	0	219	213	0	0	0	0	0	211	200	203	192	193	189	194
48	Spanish	female	19	Universitat Pompeu Fabra	Catalunya	list6	27	Sj_Adv_V	PERS	pst	subject-verb	ungrammatical	distal	mismatchperson	person	0.4	0.133333	-0.5	f	f	1	413	El campesino*la semana pasada*plantaste*berenjenas*y pimientos.	6	9	10	1	10	194	223	0	0	0	0	0	230	234	225	0	0	0	0	221	203	292	247	0	0	0
48	Spanish	female	19	Universitat Pompeu Fabra	Catalunya	list6	28	Adv_Sj_V	CTRL_sg	fut	subject-verb	grammatical	local	match	person	0.4	-0.266667	0.5	j	j	1	479	El pr¨®ximo a?o*el arquitecto*revisar¨¢*una parte*del proyecto.	10	8	3	5	3	231	568	191	0	0	0	0	258	225	0	0	0	0	0	275	258	2764	215	188	0	0
48	Spanish	female	19	Universitat Pompeu Fabra	Catalunya	list6	29	Adv_Sj_V	NUM_2_pl	fut	0	0	0	0	0	0	0	0	f	f	1	439	Ma?ana*mis hermanos*tomar¨¢*caf¨¦*por primera vez.	8	6	4	3	7	248	0	0	0	0	0	0	234	234	0	0	0	0	0	253	212	182	162	189	0	0
48	Spanish	female	19	Universitat Pompeu Fabra	Catalunya	list6	30	Filler	Unagr	pst	0	0	0	0	0	0	0	0	j	j	1	931	Con mucha ilusi¨®n*los cient¨ªficos*recibimos*el premio Nobel*de f¨ªsica este a?o.	11	9	2	6	5	229	271	243	0	0	0	0	233	265	0	0	0	0	0	465	218	226	227	220	225	224
48	Spanish	female	19	Universitat Pompeu Fabra	Catalunya	list6	31	Adv_Sj_V	NUM_sg	fut	subject-verb	ungrammatical	local	mismatchnumber	0	0.4	0.133333	0.5	f	f	1	563	Ma?ana*el invitado*llevar¨¢n*una botella*de vino tinto.	8	8	3	7	2	222	0	0	0	0	0	0	271	224	0	0	0	0	0	1258	1284	192	173	181	209	0
48	Spanish	female	19	Universitat Pompeu Fabra	Catalunya	list6	32	Filler	Histor	pst	0	0	0	0	0	0	0	0	j	j	1	440	Despu¨¦s de algunas observaciones*en 1928 Fleming*descubri¨®*la penicilina.	7	9	2	11	0	221	240	220	223	0	0	0	264	215	186	0	0	0	0	161	199	182	0	0	0	0
48	Spanish	female	19	Universitat Pompeu Fabra	Catalunya	list6	33	Filler	Histor	pst	0	0	0	0	0	0	0	0	j	j	1	929	Despu¨¦s del bombardeo*en 1937 Picasso*realiz¨®*el cuadro*de La Guernica.	7	7	2	6	2	238	252	215	0	0	0	0	196	233	409	0	0	0	0	244	217	192	225	207	262	0
48	Spanish	female	19	Universitat Pompeu Fabra	Catalunya	list6	34	Adv_Sj_V	CTRL_sg	fut	subject-verb	grammatical	local	match	person	0.4	-0.266667	0.5	j	j	1	585	Ma?ana al mediod¨ªa*el empleado p¨²blico*conocer¨¢*al nuevo director general.	7	8	2	5	8	360	282	268	0	0	0	0	282	237	293	0	0	0	0	242	278	226	192	191	0	0
48	Spanish	female	19	Universitat Pompeu Fabra	Catalunya	list6	35	Sj_Adv_V	TENSE	pst	adverb-verb	ungrammatical	local	0	tense	-0.6	0.3	0.5	f	f	1	527	Los estudiantes*hace una semana*sabr¨¢n*los resultados*del examen.	6	6	3	10	3	216	219	0	0	0	0	0	246	244	202	0	0	0	0	221	195	179	194	203	0	0
48	Spanish	female	19	Universitat Pompeu Fabra	Catalunya	list6	36	Filler	Histor	pst	0	0	0	0	0	0	0	0	j	j	1	1126	Tras muchas batallas*en 1821 Napole¨®n*muri¨®*exiliado*en una isla.	8	5	8	2	3	212	223	222	0	0	0	0	210	203	191	0	0	0	0	181	213	181	190	197	0	0
48	Spanish	female	19	Universitat Pompeu Fabra	Catalunya	list6	37	Adv_Sj_V	NUM_sg	fut	subject-verb	ungrammatical	local	mismatchnumber	0	0.4	0.133333	0.5	f	f	1	679	La pr¨®xima semana*el nuevo dirigente*reemplazar¨¢n*los empleados vagos.	9	12	3	9	6	200	216	236	0	0	0	0	233	222	252	0	0	0	0	252	240	197	205	0	0	0
48	Spanish	female	19	Universitat Pompeu Fabra	Catalunya	list6	38	Sj_Adv_V	NUM_sg	pst	subject-verb	ungrammatical	distal	mismatchnumber	0	0.4	0.133333	-0.5	f	f	1	413	La monja joven*el oto?o pasado*prestaron*ayuda*a las personas sin hogar.	6	9	5	1	3	189	240	239	0	0	0	0	231	235	511	0	0	0	0	236	279	191	194	188	183	211
48	Spanish	female	19	Universitat Pompeu Fabra	Catalunya	list6	39	Sj_Adv_V	PERS	pst	subject-verb	ungrammatical	distal	mismatchperson	person	0.4	0.133333	-0.5	f	f	1	622	El fot¨®grafo*el a?o pasado*viajaste*por ?frica*para retratar la pobreza.	6	8	3	6	4	233	246	0	0	0	0	0	249	221	210	0	0	0	0	221	241	266	218	207	202	222
48	Spanish	female	19	Universitat Pompeu Fabra	Catalunya	list6	40	Sj_Adv_V	PERS	fut	subject-verb	ungrammatical	distal	mismatchperson	person	0.4	0.133333	-0.5	f	f	1	812	El autor del libro*ma?ana al mediod¨ªa*conceder¨¢s*una larga entrevista.	8	10	3	5	11	281	266	277	299	0	0	0	567	350	327	0	0	0	0	295	332	228	183	0	0	0
48	Spanish	female	19	Universitat Pompeu Fabra	Catalunya	list6	41	Sj_Adv_V	CTRL_sg	fut	subject-verb	grammatical	distal	match	person	0.4	-0.266667	-0.5	j	j	1	452	El amigo soltero*ma?ana al mediod¨ªa*asistir¨¢*a la boda*de dos amigos ricos.	8	8	1	2	4	198	363	221	0	0	0	0	213	271	231	0	0	0	0	242	265	223	212	196	204	203
48	Spanish	female	19	Universitat Pompeu Fabra	Catalunya	list6	42	Sj_Adv_V	TENSE	fut	adverb-verb	ungrammatical	local	0	tense	-0.6	0.3	0.5	f	f	1	399	Los notarios*en dos d¨ªas*leyeron*el testamento*delante de todos los herederos.	4	7	2	10	7	228	239	0	0	0	0	0	239	226	196	0	0	0	0	203	203	207	187	191	182	199
48	Spanish	female	19	Universitat Pompeu Fabra	Catalunya	list6	43	Filler	Unagr	pst	0	0	0	0	0	0	0	0	j	f	0	366	De forma pac¨ªfica*los camioneros*bloqueamos*el acceso*a la autopista m¨¢s cercana.	10	10	2	6	1	221	228	225	0	0	0	0	207	210	0	0	0	0	0	219	292	210	203	197	199	184
48	Spanish	female	19	Universitat Pompeu Fabra	Catalunya	list6	44	Adv_Sj_V	PERS	fut	subject-verb	ungrammatical	local	mismatchperson	person	0.4	0.133333	0.5	f	f	1	559	El pr¨®ximo mes*el escen¨®grafo*encontrar¨¢s*a los t¨¦cnicos*de iluminaci¨®n.	11	11	1	3	8	209	222	255	0	0	0	0	223	216	0	0	0	0	0	238	362	228	195	202	206	0
48	Spanish	female	19	Universitat Pompeu Fabra	Catalunya	list6	45	Sj_Adv_V	CTRL_pl	fut	adverb-verb	grammatical	local	0	tense	-0.6	-0.3	0.5	j	j	1	446	Los comandantes*ma?ana temprano*alcanzar¨¢n*la nueva base militar.	8	10	2	5	4	232	322	0	0	0	0	0	404	233	0	0	0	0	0	426	215	169	201	191	0	0
48	Spanish	female	19	Universitat Pompeu Fabra	Catalunya	list6	46	Adv_Sj_V	CTRL_sg	pst	subject-verb	grammatical	local	match	person	0.4	-0.266667	0.5	j	j	1	704	Ayer por la tarde*el poeta sudamericano*atrajo*la atenci¨®n*de los cr¨ªticos.	12	6	2	8	2	228	202	208	214	0	0	0	196	234	262	0	0	0	0	208	200	250	246	310	220	0
48	Spanish	female	19	Universitat Pompeu Fabra	Catalunya	list6	47	Filler	Histor	pst	0	0	0	0	0	0	0	0	j	j	1	802	Tras algunos a?os*en 1918 la guerra*acab¨®*con la victoria*de los aliados.	6	5	3	2	8	219	220	231	0	0	0	0	217	195	211	178	0	0	0	203	186	186	185	192	202	214
48	Spanish	female	19	Universitat Pompeu Fabra	Catalunya	list6	48	Sj_Adv_V	TENSE	pst	adverb-verb	ungrammatical	local	0	tense	-0.6	0.3	0.5	f	f	1	575	Los misioneros j¨®venes*el verano pasado*construir¨¢n*un pozo*en Somalia.	6	11	2	4	2	212	211	252	0	0	0	0	315	226	236	0	0	0	0	493	205	194	198	191	0	0
48	Spanish	female	19	Universitat Pompeu Fabra	Catalunya	list6	49	Filler	Histor	pst	0	0	0	0	0	0	0	0	j	j	1	386	Gracias a una manzana*en 1666 Newton*estudi¨®*la gravedad.	6	7	2	9	0	184	226	258	229	0	0	0	233	230	224	0	0	0	0	207	195	216	0	0	0	0
48	Spanish	female	19	Universitat Pompeu Fabra	Catalunya	list6	50	Sj_Adv_V	TENSE	fut	adverb-verb	ungrammatical	local	0	tense	-0.6	0.3	0.5	f	f	1	414	Los vigilantes*ma?ana temprano*quitaron*los carteles*del muro.	8	8	3	8	3	193	219	0	0	0	0	0	249	250	0	0	0	0	0	237	226	209	281	262	0	0
48	Spanish	female	19	Universitat Pompeu Fabra	Catalunya	list6	51	Sj_Adv_V	PERS	fut	subject-verb	ungrammatical	distal	mismatchperson	person	0.4	0.133333	-0.5	f	f	1	463	El presidente*el pr¨®ximo mes*firmar¨¢s*un tratado*de paz.	3	8	2	7	2	204	239	0	0	0	0	0	242	235	238	0	0	0	0	277	222	205	202	276	0	0
48	Spanish	female	19	Universitat Pompeu Fabra	Catalunya	list6	52	Sj_Adv_V	TENSE	fut	adverb-verb	ungrammatical	local	0	tense	-0.6	0.3	0.5	f	f	1	502	Los soldados*en algunos d¨ªas*examinaron*el mapa*de las zonas m¨¢s peligrosas.	4	10	2	4	2	204	224	0	0	0	0	0	232	234	219	0	0	0	0	251	243	215	219	195	200	231
48	Spanish	female	19	Universitat Pompeu Fabra	Catalunya	list6	53	Sj_Adv_V	NUM_2_pl	fut	0	0	0	0	0	0	0	0	f	f	1	413	Los padrinos*ma?ana*manifestar¨¢*alegr¨ªa*en la boda.	6	11	7	2	2	230	205	0	0	0	0	0	243	0	0	0	0	0	0	619	224	217	299	237	0	0
48	Spanish	female	19	Universitat Pompeu Fabra	Catalunya	list6	54	Sj_Adv_V	PERS	pst	subject-verb	ungrammatical	distal	mismatchperson	person	0.4	0.133333	-0.5	f	f	1	322	La maestra*anoche*corregiste*las tareas*de los alumnos.	6	10	3	6	2	238	290	0	0	0	0	0	327	0	0	0	0	0	0	243	242	212	193	171	186	0
48	Spanish	female	19	Universitat Pompeu Fabra	Catalunya	list6	55	Adv_Sj_V	CTRL_sg	pst	subject-verb	grammatical	local	match	person	0.4	-0.266667	0.5	j	j	1	582	Anoche*la chica*compr¨®*unas prendas*muy cara.	5	6	4	7	3	281	0	0	0	0	0	0	229	227	0	0	0	0	0	207	287	257	392	234	0	0
48	Spanish	female	19	Universitat Pompeu Fabra	Catalunya	list6	56	Sj_Adv_V	CTRL_sg	pst	subject-verb	grammatical	distal	match	person	0.4	-0.266667	-0.5	j	j	1	534	El le?ador*el oto?o pasado*cort¨®*mucha m¨¢s madera.	6	5	5	3	7	233	277	0	0	0	0	0	221	246	273	0	0	0	0	519	259	224	2319	0	0	0
48	Spanish	female	19	Universitat Pompeu Fabra	Catalunya	list6	57	Sj_Adv_V	NUM_2_pl	fut	0	0	0	0	0	0	0	0	f	f	1	412	Los ba?istas*ma?ana*dejar¨¢*sitio a los surfistas.	6	6	5	1	3	242	265	0	0	0	0	0	292	0	0	0	0	0	0	307	239	160	191	214	0	0
48	Spanish	female	19	Universitat Pompeu Fabra	Catalunya	list6	58	Adv_Sj_V	NUM_2_pl	fut	0	0	0	0	0	0	0	0	f	f	1	620	Ma?ana por la tarde*los secretarios generales*llamar¨¢*a los miembros*del partido.	9	7	1	3	8	233	257	207	210	0	0	0	223	191	229	0	0	0	0	499	211	200	187	190	238	0
48	Spanish	female	19	Universitat Pompeu Fabra	Catalunya	list6	59	Sj_Adv_V	NUM_2_pl	fut	0	0	0	0	0	0	0	0	f	f	1	487	Los m¨²sicos de jazz*ma?ana a las cinco*comenzar¨¢*el concierto*al aire libre.	5	9	2	9	2	220	230	251	239	0	0	0	222	215	273	220	0	0	0	209	213	200	201	185	206	0
48	Spanish	female	19	Universitat Pompeu Fabra	Catalunya	list6	60	Adv_Sj_V	TENSE	fut	adverb-verb	ungrammatical	distal	0	tense	-0.6	0.3	-0.5	f	f	1	485	En seis meses*los astronautas*grabaron*nuevas im¨¢genes*de Marte.	11	8	6	8	2	272	222	231	0	0	0	0	223	230	0	0	0	0	0	222	1194	212	203	219	0	0
48	Spanish	female	19	Universitat Pompeu Fabra	Catalunya	list6	61	Filler	Histor	pst	0	0	0	0	0	0	0	0	j	j	1	599	Despu¨¦s de su publicaci¨®n*en 1859 el libro de Darwin*fue*prohibido*por la censura.	6	3	9	3	2	245	243	210	211	0	0	0	220	237	224	228	208	222	0	215	211	195	219	213	0	0
48	Spanish	female	19	Universitat Pompeu Fabra	Catalunya	list6	62	Adv_Sj_V	NUM_2_pl	fut	0	0	0	0	0	0	0	0	f	f	1	472	En dos d¨ªas*los escaladores*llegar¨¢*a la cumbre*de la monta?a.	11	7	1	2	6	250	242	389	0	0	0	0	265	2072	0	0	0	0	0	585	197	184	179	197	181	160
48	Spanish	female	19	Universitat Pompeu Fabra	Catalunya	list6	63	Adv_Sj_V	CTRL_pl	pst	adverb-verb	grammatical	distal	0	tense	-0.6	-0.3	-0.5	j	j	1	1912	El a?o pasado*los ginec¨®logos*utilizaron*una nueva t¨¦cnica guiada*por ecograf¨ªa.	11	10	3	5	7	242	451	282	0	0	0	0	274	308	0	0	0	0	0	598	214	633	243	707	197	206
48	Spanish	female	19	Universitat Pompeu Fabra	Catalunya	list6	64	Sj_Adv_V	PERS	pst	subject-verb	ungrammatical	distal	mismatchperson	person	0.4	0.133333	-0.5	f	f	1	639	El diputado*el mes pasado*escogiste*un nuevo presidente.	6	9	2	5	11	335	589	0	0	0	0	0	283	242	221	0	0	0	0	554	164	204	194	0	0	0
48	Spanish	female	19	Universitat Pompeu Fabra	Catalunya	list6	65	Filler	Unagr	fut	0	0	0	0	0	0	0	0	j	f	0	456	Durante las navidades*los j¨®venes*organizaremos*unos juegos*en la plaza central.	7	13	4	6	2	217	251	233	0	0	0	0	256	234	0	0	0	0	0	220	244	199	191	186	192	201
48	Spanish	female	19	Universitat Pompeu Fabra	Catalunya	list6	66	Sj_Adv_V	CTRL_sg	fut	subject-verb	grammatical	distal	match	person	0.4	-0.266667	-0.5	j	j	1	671	La nueva secretaria*ma?ana por la tarde*ordenar¨¢*los archivos*del bufete.	5	8	3	8	3	224	262	231	0	0	0	0	219	434	200	236	0	0	0	281	204	202	209	233	0	0
48	Spanish	female	19	Universitat Pompeu Fabra	Catalunya	list6	67	Sj_Adv_V	TENSE	pst	adverb-verb	ungrammatical	local	0	tense	-0.6	0.3	0.5	f	f	1	458	Los abuelos*anteayer*regalar¨¢n*un coche*muy caro al nieto.	8	9	2	5	3	242	253	0	0	0	0	0	257	0	0	0	0	0	0	276	292	164	156	222	211	203
48	Spanish	female	19	Universitat Pompeu Fabra	Catalunya	list6	68	Adv_Sj_V	CTRL_sg	pst	subject-verb	grammatical	local	match	person	0.4	-0.266667	0.5	j	j	1	444	Ayer temprano*el accionista*retir¨®*la propuesta*de acuerdo.	10	6	2	9	2	216	232	0	0	0	0	0	222	222	0	0	0	0	0	261	259	208	238	799	0	0
48	Spanish	female	19	Universitat Pompeu Fabra	Catalunya	list6	69	Adv_Sj_V	PERS	pst	subject-verb	ungrammatical	local	mismatchperson	person	0.4	0.133333	0.5	f	f	1	910	Anteayer*el futbolista*reclamaste*el gol anulado*por el ¨¢rbitro.	10	10	2	3	7	300	0	0	0	0	0	0	227	279	0	0	0	0	0	343	298	701	497	244	198	250
48	Spanish	female	19	Universitat Pompeu Fabra	Catalunya	list6	70	Sj_Adv_V	CTRL_pl	fut	adverb-verb	grammatical	local	0	tense	-0.6	-0.3	0.5	j	j	1	576	Los viejos trabajadores*ma?ana al mediod¨ªa*protestar¨¢n*enfrente de la empresa.	8	11	8	2	2	272	271	249	0	0	0	0	411	232	225	0	0	0	0	257	286	175	245	278	0	0
48	Spanish	female	19	Universitat Pompeu Fabra	Catalunya	list6	71	Filler	Unagr	fut	0	0	0	0	0	0	0	0	j	f	0	421	Tras la fiesta*los invitados*recogeremos*los platos sucios*r¨¢pidamente.	9	11	3	6	6	220	242	209	0	0	0	0	227	231	0	0	0	0	0	264	248	178	172	208	0	0
48	Spanish	female	19	Universitat Pompeu Fabra	Catalunya	list6	72	Filler	Unagr	pst	0	0	0	0	0	0	0	0	j	j	1	450	En el escenario*los m¨²sicos*cantamos*una canci¨®n*muy conocida en toda Espa?a.	7	8	3	7	3	206	223	224	0	0	0	0	203	226	0	0	0	0	0	210	239	185	175	170	175	189
48	Spanish	female	19	Universitat Pompeu Fabra	Catalunya	list6	73	Filler	Histor	pst	0	0	0	0	0	0	0	0	j	j	1	331	Tras a?os de composici¨®n musical*en 1824 Beethoven*complet¨®*la novena sinfon¨ªa.	9	8	2	6	9	238	199	229	194	199	0	0	193	179	176	0	0	0	0	184	170	159	187	0	0	0
48	Spanish	female	19	Universitat Pompeu Fabra	Catalunya	list6	74	Adv_Sj_V	PERS	fut	subject-verb	ungrammatical	local	mismatchperson	person	0.4	0.133333	0.5	f	f	1	406	Ma?ana temprano*el agricultor*vender¨¢s*los productos*en el mercado.	10	8	3	9	2	191	196	0	0	0	0	0	198	199	0	0	0	0	0	218	247	197	201	168	400	0
48	Spanish	female	19	Universitat Pompeu Fabra	Catalunya	list6	75	Sj_Adv_V	CTRL_sg	fut	subject-verb	grammatical	distal	match	person	0.4	-0.266667	-0.5	j	j	1	341	El pintor famoso*la pr¨®xima semana*traer¨¢*los cuadros*a la galer¨ªa.	6	6	3	7	1	205	219	226	0	0	0	0	212	206	224	0	0	0	0	219	238	180	183	199	198	0
48	Spanish	female	19	Universitat Pompeu Fabra	Catalunya	list6	76	Sj_Adv_V	TENSE	pst	adverb-verb	ungrammatical	local	0	tense	-0.6	0.3	0.5	f	f	1	511	Los ciclistas*hace un mes*iniciar¨¢n*el entrenamiento*de fortalecimiento.	3	9	2	13	2	194	242	0	0	0	0	0	222	225	248	0	0	0	0	217	383	201	179	180	0	0
48	Spanish	female	19	Universitat Pompeu Fabra	Catalunya	list6	77	Filler	Histor	pst	0	0	0	0	0	0	0	0	j	j	1	383	Debido a la mala higiene*en 1347 la peste negra*mat¨®*a milliones*de personas.	5	4	1	9	2	188	208	238	211	229	0	0	211	243	238	184	192	0	0	183	197	155	188	186	0	0
48	Spanish	female	19	Universitat Pompeu Fabra	Catalunya	list6	78	Sj_Adv_V	NUM_sg	pst	subject-verb	ungrammatical	distal	mismatchnumber	0	0.4	0.133333	-0.5	f	f	1	519	El socorrista*anoche*salvaron*a un torpe surfista andaluz.	6	8	1	2	5	244	289	0	0	0	0	0	252	0	0	0	0	0	0	273	229	191	189	202	207	0
48	Spanish	female	19	Universitat Pompeu Fabra	Catalunya	list6	79	Adv_Sj_V	NUM_sg	fut	subject-verb	ungrammatical	local	mismatchnumber	0	0.4	0.133333	0.5	f	f	1	462	Ma?ana por la tarde*el colega de trabajo*informar¨¢n*al empleado*del nuevo contrato.	7	10	2	8	3	229	229	239	209	0	0	0	200	261	231	205	0	0	0	253	195	191	182	196	293	0
48	Spanish	female	19	Universitat Pompeu Fabra	Catalunya	list6	80	Adv_Sj_V	TENSE	pst	adverb-verb	ungrammatical	distal	0	tense	-0.6	0.3	-0.5	f	f	1	603	El mes pasado*los supervisores*reunir¨¢n*a todos los arquitectos*del proyecto.	12	8	1	5	3	231	445	260	0	0	0	0	718	888	0	0	0	0	0	214	273	189	202	288	236	192
48	Spanish	female	19	Universitat Pompeu Fabra	Catalunya	list6	81	Adv_Sj_V	TENSE	fut	adverb-verb	ungrammatical	distal	0	tense	-0.6	0.3	-0.5	f	f	1	580	El pr¨®ximo mes*los graduados*mandaron*la versi¨®n final*de la tesis.	9	8	2	7	5	211	209	238	0	0	0	0	226	221	0	0	0	0	0	222	249	176	202	165	169	147
48	Spanish	female	19	Universitat Pompeu Fabra	Catalunya	list6	82	Filler	Unagr	fut	0	0	0	0	0	0	0	0	j	f	0	533	En la revista*los cr¨ªticos*a?adiremos*comentarios*sobre una nueva pel¨ªcula.	8	10	11	5	3	203	223	220	0	0	0	0	209	202	0	0	0	0	0	208	211	208	183	191	190	0
48	Spanish	female	19	Universitat Pompeu Fabra	Catalunya	list6	83	Filler	Histor	pst	0	0	0	0	0	0	0	0	j	j	1	456	Despu¨¦s de la victoria de los bolcheviques*en 1917 Lenin*guio*la revoluci¨®n.	5	4	2	11	0	213	223	224	198	215	230	188	204	238	218	0	0	0	0	193	199	200	0	0	0	0
48	Spanish	female	19	Universitat Pompeu Fabra	Catalunya	list6	84	Adv_Sj_V	NUM_sg	fut	subject-verb	ungrammatical	local	mismatchnumber	0	0.4	0.133333	0.5	f	f	1	570	En dos d¨ªas*el marinero*atacar¨¢n*el buque mercante.	8	8	2	5	9	231	220	234	0	0	0	0	236	266	0	0	0	0	0	259	225	211	250	0	0	0
48	Spanish	female	19	Universitat Pompeu Fabra	Catalunya	list6	85	Sj_Adv_V	NUM_sg	fut	subject-verb	ungrammatical	distal	mismatchnumber	0	0.4	0.133333	-0.5	f	j	0	420	El agente de polic¨ªa*ma?ana por la noche*vigilar¨¢n*la periferia*de la ciudad.	5	9	2	9	2	257	250	297	296	0	0	0	294	798	465	350	0	0	0	1251	430	1649	429	238	239	0
48	Spanish	female	19	Universitat Pompeu Fabra	Catalunya	list6	86	Filler	Unagr	pst	0	0	0	0	0	0	0	0	j	f	0	1006	Tras mucho esfuerzo*los gestores*resolvimos*los problemas fiscales*de las empresas.	8	10	3	9	8	224	377	224	0	0	0	0	219	276	0	0	0	0	0	211	429	193	180	191	208	206
48	Spanish	female	19	Universitat Pompeu Fabra	Catalunya	list6	87	Sj_Adv_V	CTRL_pl	fut	adverb-verb	grammatical	local	0	tense	-0.6	-0.3	0.5	j	j	1	1282	Las bailarinas de tango*ma?ana por la tarde*probar¨¢n*la nueva coreograf¨ªa.	5	8	2	5	12	216	249	277	188	0	0	0	232	352	320	262	0	0	0	256	213	182	201	0	0	0
48	Spanish	female	19	Universitat Pompeu Fabra	Catalunya	list6	88	Adv_Sj_V	PERS	fut	subject-verb	ungrammatical	local	mismatchperson	person	0.4	0.133333	0.5	f	f	1	335	El pr¨®ximo a?o*el sacerdote*casar¨¢s*a los novios*en la catedral de Sevilla.	9	7	1	3	6	206	239	225	0	0	0	0	225	215	0	0	0	0	0	357	266	206	187	164	202	188
48	Spanish	female	19	Universitat Pompeu Fabra	Catalunya	list6	89	Sj_Adv_V	PERS	fut	subject-verb	ungrammatical	distal	mismatchperson	person	0.4	0.133333	-0.5	f	f	1	492	El jubilado*en dos meses*participar¨¢s*en un torneo*de bolos.	5	12	2	2	6	224	264	0	0	0	0	0	284	252	542	0	0	0	0	340	242	173	179	210	188	0
48	Spanish	female	19	Universitat Pompeu Fabra	Catalunya	list6	90	Filler	Histor	pst	0	0	0	0	0	0	0	0	j	j	1	748	Con la invasi¨®n francesa*en 1808 la econom¨ªa espa?ola*empeor¨®*considerablemente.	8	7	18	0	0	231	260	245	331	0	0	0	329	290	242	225	213	0	0	264	236	0	0	0	0	0
48	Spanish	female	19	Universitat Pompeu Fabra	Catalunya	list6	91	Adv_Sj_V	NUM_2_pl	fut	0	0	0	0	0	0	0	0	f	f	1	498	El pr¨®ximo mes*los comisarios*visitar¨¢*de nuevo*a los sospechosos del crimen.	10	8	2	5	1	219	247	226	0	0	0	0	229	243	0	0	0	0	0	436	263	389	228	238	291	245
48	Spanish	female	19	Universitat Pompeu Fabra	Catalunya	list6	92	Sj_Adv_V	CTRL_pl	pst	adverb-verb	grammatical	local	0	tense	-0.6	-0.3	0.5	j	j	1	541	Los libreros viejos*la primavera pasada*formaron*una asociaci¨®n promotora*de lectura.	6	8	3	10	9	257	231	291	0	0	0	0	244	304	308	0	0	0	0	275	466	227	217	217	312	0
48	Spanish	female	19	Universitat Pompeu Fabra	Catalunya	list6	93	Sj_Adv_V	NUM_sg	pst	subject-verb	ungrammatical	distal	mismatchnumber	0	0.4	0.133333	-0.5	f	f	1	788	El c¨®mico*anoche*contaron*s¨®lo chistes*de pol¨ªticos italianos.	6	8	4	7	2	212	223	0	0	0	0	0	266	0	0	0	0	0	0	268	402	303	330	265	202	0
48	Spanish	female	19	Universitat Pompeu Fabra	Catalunya	list6	94	Adv_Sj_V	NUM_2_pl	fut	0	0	0	0	0	0	0	0	f	f	1	422	Ma?ana*los padres*decidir¨¢*el nombre*del beb¨¦.	6	8	2	6	3	316	0	0	0	0	0	0	248	227	0	0	0	0	0	379	236	266	324	181	0	0
48	Spanish	female	19	Universitat Pompeu Fabra	Catalunya	list6	95	Filler	Unagr	pst	0	0	0	0	0	0	0	0	j	f	0	803	Hace muchos a?os*los ling¨¹istas*escribimos*un art¨ªculo*de sintaxis.	10	10	2	8	2	239	260	247	0	0	0	0	258	293	0	0	0	0	0	333	290	235	233	219	0	0
48	Spanish	female	19	Universitat Pompeu Fabra	Catalunya	list6	96	Sj_Adv_V	NUM_sg	fut	subject-verb	ungrammatical	distal	mismatchnumber	0	0.4	0.133333	-0.5	f	f	1	656	El psicoanalista*ma?ana durante la sesi¨®n*interpretar¨¢n*el sue?o*del cliente.	6	13	2	5	3	279	244	0	0	0	0	0	1289	475	350	267	0	0	0	559	192	180	447	202	0	0
48	Spanish	female	19	Universitat Pompeu Fabra	Catalunya	list6	97	Filler	Unagr	pst	0	0	0	0	0	0	0	0	j	j	1	560	En una entrevista*los clientes*exigimos*una bajada*de precio de las viviendas.	8	8	3	6	2	233	365	269	0	0	0	0	322	295	0	0	0	0	0	311	362	258	193	188	200	192
48	Spanish	female	19	Universitat Pompeu Fabra	Catalunya	list6	98	Adv_Sj_V	CTRL_pl	fut	adverb-verb	grammatical	distal	0	tense	-0.6	-0.3	-0.5	j	j	1	430	Ma?ana*los vegetarianos*podr¨¢n*escoger*entre varios platos sin carne.	12	6	7	5	6	276	0	0	0	0	0	0	428	826	0	0	0	0	0	2495	210	252	208	221	188	224
48	Spanish	female	19	Universitat Pompeu Fabra	Catalunya	list6	99	Adv_Sj_V	CTRL_pl	pst	adverb-verb	grammatical	distal	0	tense	-0.6	-0.3	-0.5	j	j	1	448	Anteayer*los senadores*aprobaron*la nueva ley.	9	9	2	5	4	251	0	0	0	0	0	0	331	348	0	0	0	0	0	301	226	177	209	0	0	0
48	Spanish	female	19	Universitat Pompeu Fabra	Catalunya	list6	100	Adv_Sj_V	CTRL_pl	fut	adverb-verb	grammatical	distal	0	tense	-0.6	-0.3	-0.5	j	j	1	173	En seis meses*los exploradores*regresar¨¢n*de un largo viaje*en ?frica.	12	10	2	2	5	223	281	249	0	0	0	0	226	281	0	0	0	0	0	371	218	179	211	185	200	182
48	Spanish	female	19	Universitat Pompeu Fabra	Catalunya	list6	101	Sj_Adv_V	CTRL_sg	pst	subject-verb	grammatical	distal	match	person	0.4	-0.266667	-0.5	j	j	1	1311	La modista joven*ayer al mediod¨ªa*acudi¨®*a la clase*de bordado.	8	6	1	2	5	227	256	317	0	0	0	0	311	289	344	0	0	0	0	286	282	170	207	225	207	0
48	Spanish	female	19	Universitat Pompeu Fabra	Catalunya	list6	102	Sj_Adv_V	TENSE	fut	adverb-verb	ungrammatical	local	0	tense	-0.6	0.3	0.5	f	f	1	479	Los due?os del pub*la pr¨®xima semana*cerraron*la barra*m¨¢s tarde.	6	8	2	5	3	272	256	342	450	0	0	0	480	479	333	0	0	0	0	1590	237	174	201	231	0	0
48	Spanish	female	19	Universitat Pompeu Fabra	Catalunya	list6	103	Adv_Sj_V	CTRL_sg	fut	subject-verb	grammatical	local	match	person	0.4	-0.266667	0.5	j	j	1	414	En seis meses*el ling¨¹ista*hablar¨¢*en una conferencia*en Potsdam.	9	7	2	3	11	248	287	244	0	0	0	0	343	254	0	0	0	0	0	288	259	245	259	286	277	0
48	Spanish	female	19	Universitat Pompeu Fabra	Catalunya	list6	104	Sj_Adv_V	NUM_sg	fut	subject-verb	ungrammatical	distal	mismatchnumber	0	0.4	0.133333	-0.5	f	f	1	587	El embajador ruso*la pr¨®xima semana*negociar¨¢n*un nuevo acuerdo comercial.	6	10	2	5	7	228	229	233	0	0	0	0	239	256	242	0	0	0	0	272	342	233	195	224	0	0
48	Spanish	female	19	Universitat Pompeu Fabra	Catalunya	list6	105	Adv_Sj_V	PERS	pst	subject-verb	ungrammatical	local	mismatchperson	person	0.4	0.133333	0.5	f	f	1	423	Ayer a medianoche*el peregrino agotado*terminaste*el camino de Santiago.	7	10	2	6	2	234	237	209	0	0	0	0	266	264	304	0	0	0	0	270	284	234	192	431	0	0
48	Spanish	female	19	Universitat Pompeu Fabra	Catalunya	list6	106	Sj_Adv_V	NUM_2_pl	fut	0	0	0	0	0	0	0	0	f	f	1	504	Los directores*en dos d¨ªas*lanzar¨¢*la nueva pel¨ªcula*en el festival de Cannes.	4	7	2	5	8	246	311	0	0	0	0	0	305	293	372	0	0	0	0	3229	212	201	192	179	191	161
48	Spanish	female	19	Universitat Pompeu Fabra	Catalunya	list6	107	Filler	Unagr	pst	0	0	0	0	0	0	0	0	j	j	1	453	Durante la clase*las chicas*apuntamos*poemas*de amor sacados de un libro.	6	9	6	2	4	273	251	209	0	0	0	0	191	236	0	0	0	0	0	242	221	183	204	192	193	186
48	Spanish	female	19	Universitat Pompeu Fabra	Catalunya	list6	108	Sj_Adv_V	CTRL_sg	pst	subject-verb	grammatical	distal	match	person	0.4	-0.266667	-0.5	j	j	1	384	El abogado civil*el oto?o pasado*traslad¨®*la oficina*a otro edificio.	6	8	2	7	1	267	442	487	0	0	0	0	440	355	318	0	0	0	0	322	260	211	187	194	224	0
48	Spanish	female	19	Universitat Pompeu Fabra	Catalunya	list6	109	Adv_Sj_V	CTRL_pl	fut	adverb-verb	grammatical	distal	0	tense	-0.6	-0.3	-0.5	j	j	1	271	El pr¨®ximo a?o*los corredores*correr¨¢n*la famosa marat¨®n*de New York.	10	8	2	6	7	231	270	247	0	0	0	0	259	333	0	0	0	0	0	350	231	182	195	194	192	189
48	Spanish	female	19	Universitat Pompeu Fabra	Catalunya	list6	110	Sj_Adv_V	CTRL_pl	pst	adverb-verb	grammatical	local	0	tense	-0.6	-0.3	0.5	j	j	1	326	Los obreros despedidos*hace algunos d¨ªas*denunciaron*al jefe*de la compa?¨ªa.	4	11	2	4	2	383	274	282	0	0	0	0	365	671	811	0	0	0	0	867	249	237	261	306	223	0
48	Spanish	female	19	Universitat Pompeu Fabra	Catalunya	list6	111	Filler	Histor	pst	0	0	0	0	0	0	0	0	j	j	1	625	Antes de llegar a New York*en 1912 el Titanic*choc¨®*con un iceberg*en el Atl¨¢ntico.	7	5	3	2	7	280	304	243	248	351	254	0	228	215	211	199	0	0	0	204	204	218	224	231	244	217
48	Spanish	female	19	Universitat Pompeu Fabra	Catalunya	list6	112	Adv_Sj_V	CTRL_pl	pst	adverb-verb	grammatical	distal	0	tense	-0.6	-0.3	-0.5	j	j	1	1247	El mes pasado*los encarcelados*intentaron*la fuga*de la c¨¢rcel.	12	10	2	4	2	334	295	284	0	0	0	0	3605	576	0	0	0	0	0	594	228	240	205	321	366	0
48	Spanish	female	19	Universitat Pompeu Fabra	Catalunya	list6	113	Adv_Sj_V	CTRL_pl	pst	adverb-verb	grammatical	distal	0	tense	-0.6	-0.3	-0.5	j	j	1	383	Anteayer*los obispos*nombraron*al nuevo cardenal.	7	9	2	5	9	275	0	0	0	0	0	0	309	1304	0	0	0	0	0	593	600	191	197	0	0	0
48	Spanish	female	19	Universitat Pompeu Fabra	Catalunya	list6	114	Sj_Adv_V	TENSE	fut	adverb-verb	ungrammatical	local	0	tense	-0.6	0.3	0.5	f	j	0	596	Las vecinas de casa*la pr¨®xima semana*adoptaron*a un nuevo gatito.	6	9	1	2	5	252	263	311	283	0	0	0	312	367	788	0	0	0	0	1622	514	343	1346	430	0	0
48	Spanish	female	19	Universitat Pompeu Fabra	Catalunya	list6	115	Adv_Sj_V	TENSE	pst	adverb-verb	ungrammatical	distal	0	tense	-0.6	0.3	-0.5	f	j	0	358	Ayer temprano*los viejos pescadores*echar¨¢n*las redes*mar adentro.	10	7	3	5	3	353	288	0	0	0	0	0	293	479	2648	0	0	0	0	433	218	202	206	207	0	0
48	Spanish	female	19	Universitat Pompeu Fabra	Catalunya	list6	116	Adv_Sj_V	TENSE	pst	adverb-verb	ungrammatical	distal	0	tense	-0.6	0.3	-0.5	f	f	1	604	Hace algunos meses*los mineros irlandeses*pedir¨¢n*un sistema*de recogida de carb¨®n.	10	7	2	7	2	332	343	1257	0	0	0	0	387	267	360	0	0	0	0	255	238	213	187	193	192	220
48	Spanish	female	19	Universitat Pompeu Fabra	Catalunya	list6	117	Sj_Adv_V	NUM_sg	fut	subject-verb	ungrammatical	distal	mismatchnumber	0	0.4	0.133333	-0.5	f	f	1	589	El juez de la corte*ma?ana al mediod¨ªa*comunicar¨¢n*la sentencia*al demandado.	8	11	2	9	2	324	288	261	268	254	0	0	258	397	305	0	0	0	0	286	298	260	243	330	0	0
48	Spanish	female	19	Universitat Pompeu Fabra	Catalunya	list6	118	Adv_Sj_V	CTRL_sg	fut	subject-verb	grammatical	local	match	person	0.4	-0.266667	0.5	j	j	1	583	En dos meses*la profesora*acompa?ar¨¢*a los estudiantes*en una excursi¨®n.	9	10	1	3	11	334	296	287	0	0	0	0	441	2721	0	0	0	0	0	618	215	207	331	186	199	195
48	Spanish	female	19	Universitat Pompeu Fabra	Catalunya	list6	119	Adv_Sj_V	TENSE	fut	adverb-verb	ungrammatical	distal	0	tense	-0.6	0.3	-0.5	f	f	1	437	La pr¨®xima semana*los viejos alcaldes*abandonaron*la oficina*en el municipio.	8	11	2	7	2	244	284	248	0	0	0	0	244	320	286	0	0	0	0	286	245	167	179	208	163	0
48	Spanish	female	19	Universitat Pompeu Fabra	Catalunya	list6	120	Filler	Unagr	fut	0	0	0	0	0	0	0	0	j	f	0	666	Ma?ana*los millonarios*alquilaremos*unas joyas valiosas*para la ceremonia.	11	12	4	5	8	239	0	0	0	0	0	0	300	229	0	0	0	0	0	721	277	229	178	225	221	206
48	Spanish	female	19	Universitat Pompeu Fabra	Catalunya	list6	121	Sj_Adv_V	NUM_sg	fut	subject-verb	ungrammatical	distal	mismatchnumber	0	0.4	0.133333	-0.5	f	f	1	389	El masajista del balneario*el pr¨®ximo invierno*aplicar¨¢n*un nuevo masaje.	8	9	2	5	7	294	440	402	321	0	0	0	442	371	465	0	0	0	0	442	197	180	169	0	0	0
48	Spanish	female	19	Universitat Pompeu Fabra	Catalunya	list6	122	Adv_Sj_V	NUM_sg	pst	subject-verb	ungrammatical	local	mismatchnumber	0	0.4	0.133333	0.5	f	f	1	681	Hace un mes*el escultor*colocaron*las estatuas*en el nuevo museo.	8	9	3	8	2	226	220	227	0	0	0	0	215	216	0	0	0	0	0	248	248	177	188	182	161	213
48	Spanish	female	19	Universitat Pompeu Fabra	Catalunya	list6	123	Filler	Histor	pst	0	0	0	0	0	0	0	0	j	j	1	403	Despu¨¦s de un largo viaje*en 1492 Col¨®n*desembarc¨®*en el Nuevo Mundo.	5	10	2	2	5	212	208	197	220	212	0	0	203	204	198	0	0	0	0	170	182	185	168	169	0	0
48	Spanish	female	19	Universitat Pompeu Fabra	Catalunya	list6	124	Filler	Histor	pst	0	0	0	0	0	0	0	0	j	j	1	399	Gracias al telescopio*en 1609 Galileo*observ¨®*la luna*y los planetas.	7	7	2	4	1	207	207	231	0	0	0	0	231	205	201	0	0	0	0	192	198	182	186	191	183	0
48	Spanish	female	19	Universitat Pompeu Fabra	Catalunya	list6	125	Filler	Histor	pst	0	0	0	0	0	0	0	0	j	j	1	448	Tras la muerte de Franco*en 1978 el pueblo espa?ol*vot¨®*la constituci¨®n.	7	4	2	13	0	196	208	199	196	200	0	0	205	208	180	188	205	0	0	201	198	178	0	0	0	0
48	Spanish	female	19	Universitat Pompeu Fabra	Catalunya	list6	126	Adv_Sj_V	PERS	fut	subject-verb	ungrammatical	local	mismatchperson	person	0.4	0.133333	0.5	f	f	1	416	Ma?ana temprano*el limpiador*lavar¨¢s*el suelo*de la sala de actos.	9	7	2	5	2	193	219	0	0	0	0	0	206	227	0	0	0	0	0	285	221	280	210	203	201	201
48	Spanish	female	19	Universitat Pompeu Fabra	Catalunya	list6	127	Filler	Histor	pst	0	0	0	0	0	0	0	0	j	j	1	719	Despu¨¦s de muchos cuadros*en 1503 Leonardo da Vinci*pint¨®*La Gioconda.	5	5	2	9	0	221	239	217	212	0	0	0	204	242	183	197	194	0	0	174	180	209	0	0	0	0
48	Spanish	female	19	Universitat Pompeu Fabra	Catalunya	list6	128	Sj_Adv_V	NUM_2_pl	fut	0	0	0	0	0	0	0	0	f	f	1	424	Los ladrones*ma?ana tarde*entrar¨¢*por esta puerta.	5	7	3	4	7	219	259	0	0	0	0	0	287	236	0	0	0	0	0	223	221	181	176	0	0	0
48	Spanish	female	19	Universitat Pompeu Fabra	Catalunya	list6	129	Filler	Unagr	fut	0	0	0	0	0	0	0	0	j	f	0	485	Tras el desayuno*los corredores*practicaremos*el recorrido*de la pr¨®xima marat¨®n.	10	13	2	9	2	211	246	231	0	0	0	0	351	253	0	0	0	0	0	249	268	194	187	183	188	168
48	Spanish	female	19	Universitat Pompeu Fabra	Catalunya	list6	130	Adv_Sj_V	CTRL_pl	pst	adverb-verb	grammatical	distal	0	tense	-0.6	-0.3	-0.5	j	j	1	502	El a?o pasado*los empresarios*despidieron*a todos los obreros*de la empresa.	11	11	1	5	3	323	292	268	0	0	0	0	822	342	0	0	0	0	0	410	223	187	200	195	187	208
48	Spanish	female	19	Universitat Pompeu Fabra	Catalunya	list6	131	Adv_Sj_V	NUM_sg	pst	subject-verb	ungrammatical	local	mismatchnumber	0	0.4	0.133333	0.5	f	f	1	844	El invierno pasado*el pastor de ovejas*hicieron*queso*de forma artesanal.	6	8	5	2	5	168	245	309	0	0	0	0	219	307	275	229	0	0	0	280	177	178	201	207	0	0
48	Spanish	female	19	Universitat Pompeu Fabra	Catalunya	list6	132	Adv_Sj_V	PERS	pst	subject-verb	ungrammatical	local	mismatchperson	person	0.4	0.133333	0.5	f	f	1	591	El mes pasado*la feminista*discutiste*sobre la violencia machista.	9	10	5	2	9	209	238	223	0	0	0	0	199	226	0	0	0	0	0	271	228	185	183	138	0	0
48	Spanish	female	19	Universitat Pompeu Fabra	Catalunya	list6	133	Sj_Adv_V	CTRL_sg	pst	subject-verb	grammatical	distal	match	person	0.4	-0.266667	-0.5	j	j	1	758	El jurado*anoche*eligi¨®*la vencedora*del concurso de belleza.	6	6	2	9	3	196	216	0	0	0	0	0	226	0	0	0	0	0	0	240	244	235	226	205	208	220
48	Spanish	female	19	Universitat Pompeu Fabra	Catalunya	list6	134	Sj_Adv_V	NUM_sg	pst	subject-verb	ungrammatical	distal	mismatchnumber	0	0.4	0.133333	-0.5	f	f	1	1253	El c¨®nsul*ayer*invitaron*algunos empresarios*a la embajada espa?ola.	4	9	7	11	1	276	234	0	0	0	0	0	239	0	0	0	0	0	0	467	336	736	1695	194	185	186
48	Spanish	female	19	Universitat Pompeu Fabra	Catalunya	list6	135	Adv_Sj_V	PERS	fut	subject-verb	ungrammatical	local	mismatchperson	person	0.4	0.133333	0.5	f	f	1	1884	Ma?ana por la noche*el piloto espa?ol*luchar¨¢s*por la victoria*del Gran Premio.	7	8	3	2	8	227	212	225	237	0	0	0	246	265	1103	0	0	0	0	495	639	202	196	198	228	238
48	Spanish	female	19	Universitat Pompeu Fabra	Catalunya	list6	136	Adv_Sj_V	NUM_2_pl	fut	0	0	0	0	0	0	0	0	f	f	1	572	Ma?ana temprano*mis t¨ªas*organizar¨¢*una gran fiesta.	4	10	3	4	7	190	491	0	0	0	0	0	307	281	0	0	0	0	0	370	207	174	261	0	0	0
48	Spanish	female	19	Universitat Pompeu Fabra	Catalunya	list6	137	Adv_Sj_V	CTRL_sg	fut	subject-verb	grammatical	local	match	person	0.4	-0.266667	0.5	j	j	1	496	Ma?ana por la noche*el teniente coronel*ocupar¨¢*la base enemiga*m¨¢s peligrosa.	7	7	2	4	7	244	222	228	228	0	0	0	212	266	266	0	0	0	0	447	218	193	225	234	209	0
48	Spanish	female	19	Universitat Pompeu Fabra	Catalunya	list6	138	Adv_Sj_V	NUM_2_pl	fut	0	0	0	0	0	0	0	0	f	f	1	623	Ma?ana temprano*los comerciantes*empezar¨¢*las rebajas*de ventas.	12	8	3	7	2	211	212	0	0	0	0	0	221	219	0	0	0	0	0	587	225	206	181	423	0	0
48	Spanish	female	19	Universitat Pompeu Fabra	Catalunya	list6	139	Sj_Adv_V	CTRL_pl	pst	adverb-verb	grammatical	local	0	tense	-0.6	-0.3	0.5	j	j	1	563	Las aprendizas*hace un mes*trabajaron*con un famoso peluquero colombiano.	3	10	3	2	6	229	235	0	0	0	0	0	344	338	293	0	0	0	0	260	645	259	241	226	565	0
48	Spanish	female	19	Universitat Pompeu Fabra	Catalunya	list6	140	Adv_Sj_V	NUM_2_pl	fut	0	0	0	0	0	0	0	0	f	f	1	515	Ma?ana por la tarde*los hinchas valientes*escuchar¨¢*el partido*en la radio.	9	9	2	7	2	226	274	243	256	0	0	0	287	254	448	0	0	0	0	241	382	209	188	243	217	0
48	Spanish	female	19	Universitat Pompeu Fabra	Catalunya	list6	141	Sj_Adv_V	CTRL_pl	fut	adverb-verb	grammatical	local	0	tense	-0.6	-0.3	0.5	j	j	1	478	Los millonarios*el pr¨®ximo mes*comer¨¢n*en el nuevo restaurante*de lujo en Dub¨¢i.	3	7	2	2	5	257	470	0	0	0	0	0	236	217	219	0	0	0	0	249	300	228	176	183	185	171
48	Spanish	female	19	Universitat Pompeu Fabra	Catalunya	list6	142	Adv_Sj_V	TENSE	pst	adverb-verb	ungrammatical	distal	0	tense	-0.6	0.3	-0.5	f	f	1	552	Hace dos meses*los presentadores*liderar¨¢n*un nuevo programa televisivo.	13	9	2	5	8	253	229	224	0	0	0	0	689	601	0	0	0	0	0	363	214	184	172	198	0	0
48	Spanish	female	19	Universitat Pompeu Fabra	Catalunya	list6	143	Filler	Unagr	pst	0	0	0	0	0	0	0	0	j	f	0	491	Hace unos d¨ªas*los libreros*anunciamos*la publicaci¨®n*de una nueva novela.	8	10	2	11	2	234	223	215	0	0	0	0	267	154	0	0	0	0	0	506	190	184	184	198	164	177
48	Spanish	female	19	Universitat Pompeu Fabra	Catalunya	list6	144	Adv_Sj_V	CTRL_sg	pst	subject-verb	grammatical	local	match	person	0.4	-0.266667	0.5	j	j	1	407	Ayer al mediod¨ªa*el panadero del barrio*sac¨®*s¨®lo pan integral*del horno.	6	4	4	3	8	268	371	280	0	0	0	0	378	368	285	139	0	0	0	444	197	187	192	176	223	0
48	Spanish	female	19	Universitat Pompeu Fabra	Catalunya	list6	145	Filler	Histor	pst	0	0	0	0	0	0	0	0	j	j	1	252	Despu¨¦s de complejos c¨¢lculos matem¨¢ticos*en 1916 Einstein*teoriz¨®*la relatividad.	8	7	2	12	0	237	294	267	301	206	0	0	173	173	163	0	0	0	0	186	184	419	0	0	0	0
48	Spanish	female	19	Universitat Pompeu Fabra	Catalunya	list6	146	Adv_Sj_V	NUM_sg	pst	subject-verb	ungrammatical	local	mismatchnumber	0	0.4	0.133333	0.5	f	f	1	671	Ayer en la entrevista*el jugador de baloncesto*negaron*el uso*de dopaje.	10	7	2	3	2	235	251	231	241	0	0	0	233	261	236	242	0	0	0	218	443	195	190	266	0	0
48	Spanish	female	19	Universitat Pompeu Fabra	Catalunya	list6	147	Adv_Sj_V	CTRL_pl	fut	adverb-verb	grammatical	distal	0	tense	-0.6	-0.3	-0.5	j	j	1	648	La pr¨®xima semana*los psicoterapeutas*enviar¨¢n*una carta*a la comisi¨®n.	15	8	3	5	1	248	267	205	0	0	0	0	230	255	0	0	0	0	0	275	325	217	200	185	226	0
48	Spanish	female	19	Universitat Pompeu Fabra	Catalunya	list6	148	Filler	Histor	pst	0	0	0	0	0	0	0	0	j	j	1	433	Con la imprenta de Gutenberg*en 1455 la difusi¨®n de los libros*aument¨®*altamente.	6	7	10	0	0	253	313	231	244	220	0	0	198	196	211	207	203	193	223	179	201	0	0	0	0	0
48	Spanish	female	19	Universitat Pompeu Fabra	Catalunya	list6	149	Sj_Adv_V	NUM_sg	pst	subject-verb	ungrammatical	distal	mismatchnumber	0	0.4	0.133333	-0.5	f	f	1	600	El detective*anteayer*completaron*el reconocimiento*en el lugar del crimen.	8	11	2	14	2	209	264	0	0	0	0	0	251	0	0	0	0	0	0	243	286	238	361	210	193	193
48	Spanish	female	19	Universitat Pompeu Fabra	Catalunya	list6	150	Filler	Unagr	fut	0	0	0	0	0	0	0	0	j	f	0	612	Para la nueva exposici¨®n*los escultores*colocaremos*las estatuas*en el parque.	10	11	3	8	2	213	237	472	244	0	0	0	221	284	0	0	0	0	0	223	426	202	186	197	193	0
48	Spanish	female	19	Universitat Pompeu Fabra	Catalunya	list6	151	Filler	Unagr	pst	0	0	0	0	0	0	0	0	j	f	0	1533	Anoche*los m¨¦dicos*ayudamos*a las v¨ªctimas*del accidente de coche.	7	8	1	3	8	222	0	0	0	0	0	0	263	249	0	0	0	0	0	257	260	290	258	233	259	215
48	Spanish	female	19	Universitat Pompeu Fabra	Catalunya	list6	152	Sj_Adv_V	CTRL_sg	fut	subject-verb	grammatical	distal	match	person	0.4	-0.266667	-0.5	j	j	1	458	El universitario*en algunos d¨ªas*dirigir¨¢*la manifestaci¨®n*contra el ministerio.	4	8	2	13	6	656	553	0	0	0	0	0	209	240	226	0	0	0	0	395	222	181	183	202	216	0
48	Spanish	female	19	Universitat Pompeu Fabra	Catalunya	list6	153	Adv_Sj_V	CTRL_pl	fut	adverb-verb	grammatical	distal	0	tense	-0.6	-0.3	-0.5	j	j	1	623	El pr¨®ximo a?o*las viejas actrices*abrir¨¢n*una academia*de teatro muy importante.	8	7	3	8	2	216	270	197	0	0	0	0	222	224	245	0	0	0	0	237	243	204	192	174	190	185
48	Spanish	female	19	Universitat Pompeu Fabra	Catalunya	list6	154	Sj_Adv_V	TENSE	pst	adverb-verb	ungrammatical	local	0	tense	-0.6	0.3	0.5	f	j	0	783	Las h¨¢biles pasteleras*hace algunos d¨ªas*adornar¨¢n*las tartas*de chocolate.	4	9	3	6	2	230	220	216	0	0	0	0	263	320	228	0	0	0	0	249	263	221	196	186	0	0
48	Spanish	female	19	Universitat Pompeu Fabra	Catalunya	list6	155	Filler	Unagr	fut	0	0	0	0	0	0	0	0	j	f	0	702	Durante toda la semana*las enfermeras*curaremos*al hombre accidentado.	10	9	2	6	12	298	243	390	257	0	0	0	229	248	0	0	0	0	0	265	252	219	200	0	0	0
48	Spanish	female	19	Universitat Pompeu Fabra	Catalunya	list6	156	Adv_Sj_V	TENSE	fut	adverb-verb	ungrammatical	distal	0	tense	-0.6	0.3	-0.5	f	f	1	1579	Ma?ana por la tarde*los vendedores de telas*dispusieron*la mercanc¨ªa*en las casetas.	5	11	2	9	2	220	235	216	212	0	0	0	212	207	221	216	0	0	0	223	245	214	216	214	297	0
48	Spanish	female	19	Universitat Pompeu Fabra	Catalunya	list6	157	Adv_Sj_V	NUM_2_pl	fut	0	0	0	0	0	0	0	0	f	f	1	659	Ma?ana temprano*las maquilladoras*arreglar¨¢*a las modelos*para el desfile.	13	9	1	3	7	1199	248	0	0	0	0	0	436	712	0	0	0	0	0	429	217	178	192	193	207	219
48	Spanish	female	19	Universitat Pompeu Fabra	Catalunya	list6	158	Filler	Unagr	pst	0	0	0	0	0	0	0	0	j	j	1	2219	Tras la reuni¨®n*los ingenieros*encargamos*una nueva m¨¢quina*de construcci¨®n.	10	10	3	5	7	236	243	230	0	0	0	0	198	201	0	0	0	0	0	345	257	245	190	186	229	0
48	Spanish	female	19	Universitat Pompeu Fabra	Catalunya	list6	159	Adv_Sj_V	NUM_sg	fut	subject-verb	ungrammatical	local	mismatchnumber	0	0.4	0.133333	0.5	f	j	0	959	Ma?ana por la noche*el veterano de guerra*contar¨¢n*sus experiencias*en Vietnam.	6	8	3	12	2	360	335	368	347	0	0	0	322	458	765	1147	0	0	0	772	200	205	210	281	0	0
48	Spanish	female	19	Universitat Pompeu Fabra	Catalunya	list6	160	Adv_Sj_V	TENSE	fut	adverb-verb	ungrammatical	distal	0	tense	-0.6	0.3	-0.5	f	f	1	502	Ma?ana temprano*los barrenderos*recogieron*la basura*s¨®lo en el centro.	11	10	2	6	4	320	271	0	0	0	0	0	301	451	0	0	0	0	0	269	366	216	190	186	191	201
49	Spanish	male	18	Universitat Pompeu Fabra	Catalunya	list7	1	Filler	Unagr	fut	0	0	0	0	0	0	0	0	j	f	0	635	Tras la cena*los cocineros*prepararemos*una tarta*de chocolate y frutos secos.	9	12	3	5	2	295	386	516	0	0	0	0	325	339	0	0	0	0	0	553	200	178	187	193	206	223
49	Spanish	male	18	Universitat Pompeu Fabra	Catalunya	list7	2	Sj_Adv_V	NUM_2_pl	fut	0	0	0	0	0	0	0	0	f	f	1	487	Estos chicos*ma?ana tarde*defender¨¢*a sus hermanos.	5	9	1	3	9	225	252	0	0	0	0	0	240	284	0	0	0	0	0	251	251	205	202	0	0	0
49	Spanish	male	18	Universitat Pompeu Fabra	Catalunya	list7	3	Adv_Sj_V	PERS	fut	subject-verb	ungrammatical	local	mismatchperson	person	0.4	0.133333	0.5	f	f	1	654	Ma?ana a las dos*el cr¨ªtico de cine*almorzar¨¢s*con un famoso director americano.	4	10	3	2	6	212	210	210	201	0	0	0	212	231	271	264	0	0	0	250	239	194	181	179	192	0
49	Spanish	male	18	Universitat Pompeu Fabra	Catalunya	list7	4	Adv_Sj_V	CTRL_pl	fut	adverb-verb	grammatical	distal	0	tense	-0.6	-0.3	-0.5	j	j	1	606	Ma?ana a las dos*los ni?os deportistas*jugar¨¢n*al f¨²tbol*con sus amigos.	11	7	2	6	3	230	229	232	248	0	0	0	261	261	374	0	0	0	0	218	206	210	203	199	240	0
49	Spanish	male	18	Universitat Pompeu Fabra	Catalunya	list7	5	Adv_Sj_V	CTRL_pl	pst	adverb-verb	grammatical	distal	0	tense	-0.6	-0.3	-0.5	j	j	1	404	Anteayer*los monjes*ofrecieron*alimentos*a los pobres del barrio.	6	10	9	1	3	242	0	0	0	0	0	0	269	270	0	0	0	0	0	569	204	197	318	235	266	219
49	Spanish	male	18	Universitat Pompeu Fabra	Catalunya	list7	6	Adv_Sj_V	PERS	fut	subject-verb	ungrammatical	local	mismatchperson	person	0.4	0.133333	0.5	f	f	1	631	Ma?ana*el camionero*recorrer¨¢s*m¨¢s de doscientos kil¨®metros.	9	10	3	2	10	242	0	0	0	0	0	0	238	238	0	0	0	0	0	422	197	183	176	179	0	0
49	Spanish	male	18	Universitat Pompeu Fabra	Catalunya	list7	7	Sj_Adv_V	NUM_sg	pst	subject-verb	ungrammatical	distal	mismatchnumber	0	0.4	0.133333	-0.5	f	f	1	510	El en¨®logo experto*hace algunos d¨ªas*cambiaron*la carta*de vinos.	4	9	2	5	2	229	253	264	0	0	0	0	365	255	331	0	0	0	0	361	238	186	207	214	0	0
49	Spanish	male	18	Universitat Pompeu Fabra	Catalunya	list7	8	Filler	Unagr	fut	0	0	0	0	0	0	0	0	j	f	0	913	La ma?ana pr¨®xima*los panaderos*dise?aremos*unos moldes*para hacer bizcochos.	9	11	4	6	4	242	258	273	0	0	0	0	334	319	0	0	0	0	0	415	222	345	229	178	210	0
49	Spanish	male	18	Universitat Pompeu Fabra	Catalunya	list7	9	Filler	Histor	pst	0	0	0	0	0	0	0	0	j	j	1	646	Desde su construcci¨®n*en 1961 el muro de Berl¨ªn*separ¨®*la ciudad*en dos.	6	6	2	6	2	297	274	558	0	0	0	0	351	336	210	184	185	179	0	196	219	214	223	248	0	0
49	Spanish	male	18	Universitat Pompeu Fabra	Catalunya	list7	10	Sj_Adv_V	NUM_sg	pst	subject-verb	ungrammatical	distal	mismatchnumber	0	0.4	0.133333	-0.5	f	f	1	787	El monitor de nataci¨®n*el verano pasado*ense?aron*a nadar*a los ni?os.	6	9	1	5	1	257	258	259	301	0	0	0	351	330	263	0	0	0	0	253	233	193	216	238	320	0
49	Spanish	male	18	Universitat Pompeu Fabra	Catalunya	list7	11	Filler	Histor	pst	0	0	0	0	0	0	0	0	j	j	1	680	Con el colapso bancario*en 1929 la econom¨ªa*sufri¨®*un largo per¨ªodo*de crisis.	8	6	2	5	7	235	356	254	338	0	0	0	357	333	234	218	0	0	0	214	224	224	200	192	334	0
49	Spanish	male	18	Universitat Pompeu Fabra	Catalunya	list7	12	Adv_Sj_V	PERS	pst	subject-verb	ungrammatical	local	mismatchperson	person	0.4	0.133333	0.5	f	f	1	482	Hace un mes*el neur¨®logo*buscaste*un nuevo empleo*en una cl¨ªnica privada.	9	8	2	5	6	272	287	346	0	0	0	0	278	361	0	0	0	0	0	324	270	199	190	170	191	186
49	Spanish	male	18	Universitat Pompeu Fabra	Catalunya	list7	13	Sj_Adv_V	PERS	pst	subject-verb	ungrammatical	distal	mismatchperson	person	0.4	0.133333	-0.5	f	f	1	854	El concursante*la semana pasada*ganaste*el primer premio*de*la competici¨®n.	6	7	2	6	6	218	311	0	0	0	0	0	252	306	235	0	0	0	0	221	308	650	258	317	226	285
49	Spanish	male	18	Universitat Pompeu Fabra	Catalunya	list7	14	Sj_Adv_V	NUM_2_pl	fut	0	0	0	0	0	0	0	0	f	f	1	615	Estos j¨®venes*ma?ana tarde*ofrecer¨¢*comida a necesitados.	5	8	6	1	12	241	290	0	0	0	0	0	329	297	0	0	0	0	0	375	680	201	189	0	0	0
49	Spanish	male	18	Universitat Pompeu Fabra	Catalunya	list7	15	Sj_Adv_V	NUM_2_pl	fut	0	0	0	0	0	0	0	0	f	f	1	536	Los nuevos guionistas*la pr¨®xima semana*explicar¨¢*la trama*a los actores.	6	9	2	5	1	317	1236	309	0	0	0	0	403	344	313	0	0	0	0	596	229	202	226	274	319	0
49	Spanish	male	18	Universitat Pompeu Fabra	Catalunya	list7	16	Sj_Adv_V	CTRL_pl	pst	adverb-verb	grammatical	local	0	tense	-0.6	-0.3	0.5	j	j	1	723	Los aprendices*hace un mes*consiguieron*un diploma*de estudios avanzados.	3	12	2	7	2	298	403	0	0	0	0	0	361	770	864	0	0	0	0	480	201	232	207	185	203	0
49	Spanish	male	18	Universitat Pompeu Fabra	Catalunya	list7	17	Adv_Sj_V	CTRL_pl	pst	adverb-verb	grammatical	distal	0	tense	-0.6	-0.3	-0.5	j	j	1	662	Hace un mes*los banqueros*aumentaron*el tipo*de inter¨¦s anual.	9	10	2	4	2	326	256	272	0	0	0	0	343	447	0	0	0	0	0	1583	200	196	178	183	180	0
49	Spanish	male	18	Universitat Pompeu Fabra	Catalunya	list7	18	Adv_Sj_V	CTRL_sg	fut	subject-verb	grammatical	local	match	person	0.4	-0.266667	0.5	j	j	1	440	La pr¨®xima semana*el nuevo cartero*entregar¨¢*el correo*s¨®lo en el centro.	7	9	2	6	4	308	298	305	0	0	0	0	320	368	270	0	0	0	0	576	200	193	186	197	190	257
49	Spanish	male	18	Universitat Pompeu Fabra	Catalunya	list7	19	Sj_Adv_V	NUM_2_pl	fut	0	0	0	0	0	0	0	0	f	f	1	632	Los voluntarios*en dos meses*pintar¨¢*la fachada*del centro social.	5	7	2	7	3	309	285	0	0	0	0	0	319	1653	1540	0	0	0	0	512	189	193	192	184	205	0
49	Spanish	male	18	Universitat Pompeu Fabra	Catalunya	list7	20	Adv_Sj_V	NUM_2_pl	fut	0	0	0	0	0	0	0	0	f	f	1	412	Ma?ana temprano*las madres*quedar¨¢*en la cafeter¨ªa.	6	7	2	2	10	333	251	0	0	0	0	0	321	387	0	0	0	0	0	370	252	199	183	0	0	0
49	Spanish	male	18	Universitat Pompeu Fabra	Catalunya	list7	21	Adv_Sj_V	CTRL_sg	pst	subject-verb	grammatical	local	match	person	0.4	-0.266667	0.5	j	j	1	407	Anteayer*el mec¨¢nico*repar¨®*el coche*de ¨¦poca de Javier.	8	6	2	5	2	272	0	0	0	0	0	0	399	614	0	0	0	0	0	351	236	197	427	188	191	186
49	Spanish	male	18	Universitat Pompeu Fabra	Catalunya	list7	22	Sj_Adv_V	NUM_2_pl	fut	0	0	0	0	0	0	0	0	f	f	1	586	Los candidatos*el pr¨®ximo a?o*presentar¨¢*a la nueva coalici¨®n.	3	10	1	2	5	290	566	0	0	0	0	0	316	454	368	0	0	0	0	624	224	205	348	202	0	0
49	Spanish	male	18	Universitat Pompeu Fabra	Catalunya	list7	23	Sj_Adv_V	CTRL_sg	pst	subject-verb	grammatical	distal	match	person	0.4	-0.266667	-0.5	j	j	1	472	El jardinero*el mes pasado*arranc¨®*las malas hierbas*del jard¨ªn.	6	7	3	5	7	312	362	0	0	0	0	0	291	351	462	0	0	0	0	690	194	207	186	185	288	0
49	Spanish	male	18	Universitat Pompeu Fabra	Catalunya	list7	24	Filler	Histor	pst	0	0	0	0	0	0	0	0	j	j	1	482	Tras a?os de lucha social en Espa?a*en 1931 la mujer*consigui¨®*el derecho*de voto.	5	9	2	7	2	256	318	303	317	273	334	266	198	197	196	201	0	0	0	195	192	199	293	256	0	0
49	Spanish	male	18	Universitat Pompeu Fabra	Catalunya	list7	25	Filler	Unagr	fut	0	0	0	0	0	0	0	0	j	f	0	590	Por unos problemas*los profesores*modificaremos*la hora*de la clase del lunes.	10	13	2	4	2	264	266	257	0	0	0	0	265	217	0	0	0	0	0	400	238	185	179	197	198	215
49	Spanish	male	18	Universitat Pompeu Fabra	Catalunya	list7	26	Sj_Adv_V	CTRL_pl	pst	adverb-verb	grammatical	local	0	tense	-0.6	-0.3	0.5	j	j	1	517	Los suplentes*el oto?o pasado*sustituyeron*a las profesoras*en baja por maternidad.	6	12	1	3	10	230	501	0	0	0	0	0	300	332	245	0	0	0	0	512	191	175	191	170	179	176
49	Spanish	male	18	Universitat Pompeu Fabra	Catalunya	list7	27	Adv_Sj_V	PERS	pst	subject-verb	ungrammatical	local	mismatchperson	person	0.4	0.133333	0.5	f	f	1	430	La semana pasada*el campesino*plantaste*berenjenas*y pimientos.	9	9	10	1	10	244	260	268	0	0	0	0	236	324	0	0	0	0	0	352	253	202	179	0	0	0
49	Spanish	male	18	Universitat Pompeu Fabra	Catalunya	list7	28	Sj_Adv_V	PERS	fut	subject-verb	ungrammatical	distal	mismatchperson	person	0.4	0.133333	-0.5	f	f	1	478	El arquitecto*el pr¨®ximo a?o*revisar¨¢s*una parte*del proyecto.	3	9	3	5	3	243	268	0	0	0	0	0	262	303	343	0	0	0	0	579	200	191	163	193	0	0
49	Spanish	male	18	Universitat Pompeu Fabra	Catalunya	list7	29	Adv_Sj_V	NUM_2_pl	fut	0	0	0	0	0	0	0	0	f	f	1	414	Ma?ana*mis hermanos*tomar¨¢*caf¨¦*por primera vez.	8	6	4	3	7	267	0	0	0	0	0	0	274	268	0	0	0	0	0	353	252	200	174	186	0	0
49	Spanish	male	18	Universitat Pompeu Fabra	Catalunya	list7	30	Filler	Unagr	pst	0	0	0	0	0	0	0	0	j	f	0	644	Con mucha ilusi¨®n*los cient¨ªficos*recibimos*el premio Nobel*de f¨ªsica este a?o.	11	9	2	6	5	222	269	231	0	0	0	0	208	197	0	0	0	0	0	228	187	163	150	160	164	174
49	Spanish	male	18	Universitat Pompeu Fabra	Catalunya	list7	31	Sj_Adv_V	CTRL_pl	fut	adverb-verb	grammatical	local	0	tense	-0.6	-0.3	0.5	j	j	1	690	Los invitados*ma?ana*llevar¨¢n*una botella*de vino tinto.	6	8	3	7	2	2144	521	0	0	0	0	0	294	0	0	0	0	0	0	523	257	211	203	203	306	0
49	Spanish	male	18	Universitat Pompeu Fabra	Catalunya	list7	32	Filler	Histor	pst	0	0	0	0	0	0	0	0	j	j	1	503	Despu¨¦s de algunas observaciones*en 1928 Fleming*descubri¨®*la penicilina.	7	9	2	11	0	219	245	244	289	0	0	0	271	229	209	0	0	0	0	354	201	192	0	0	0	0
49	Spanish	male	18	Universitat Pompeu Fabra	Catalunya	list7	33	Filler	Histor	pst	0	0	0	0	0	0	0	0	j	j	1	565	Despu¨¦s del bombardeo*en 1937 Picasso*realiz¨®*el cuadro*de La Guernica.	7	7	2	6	2	237	286	272	0	0	0	0	286	308	220	0	0	0	0	210	197	186	180	169	188	0
49	Spanish	male	18	Universitat Pompeu Fabra	Catalunya	list7	34	Sj_Adv_V	PERS	fut	subject-verb	ungrammatical	distal	mismatchperson	person	0.4	0.133333	-0.5	f	f	1	830	El empleado p¨²blico*ma?ana al mediod¨ªa*conocer¨¢s*al nuevo director general.	8	9	2	5	8	338	447	305	0	0	0	0	367	282	448	0	0	0	0	738	209	197	216	534	0	0
49	Spanish	male	18	Universitat Pompeu Fabra	Catalunya	list7	35	Adv_Sj_V	TENSE	pst	adverb-verb	ungrammatical	distal	0	tense	-0.6	0.3	-0.5	f	f	1	546	Hace una semana*los estudiantes*sabr¨¢n*los resultados*del examen.	11	6	3	10	3	266	294	320	0	0	0	0	338	573	0	0	0	0	0	748	206	189	249	209	0	0
49	Spanish	male	18	Universitat Pompeu Fabra	Catalunya	list7	36	Filler	Histor	pst	0	0	0	0	0	0	0	0	j	j	1	446	Tras muchas batallas*en 1821 Napole¨®n*muri¨®*exiliado*en una isla.	8	5	8	2	3	328	320	236	0	0	0	0	311	216	188	0	0	0	0	184	182	178	183	248	0	0
49	Spanish	male	18	Universitat Pompeu Fabra	Catalunya	list7	37	Sj_Adv_V	CTRL_pl	fut	adverb-verb	grammatical	local	0	tense	-0.6	-0.3	0.5	j	j	1	446	Los nuevos dirigentes*la pr¨®xima semana*reemplazar¨¢n*los empleados vagos.	6	12	3	9	6	245	251	248	0	0	0	0	402	267	287	0	0	0	0	603	200	220	298	0	0	0
49	Spanish	male	18	Universitat Pompeu Fabra	Catalunya	list7	38	Adv_Sj_V	NUM_sg	pst	subject-verb	ungrammatical	local	mismatchnumber	0	0.4	0.133333	0.5	f	f	1	496	El oto?o pasado*la monja joven*prestaron*ayuda*a las personas sin hogar.	5	9	5	1	3	286	302	268	0	0	0	0	265	302	356	0	0	0	0	476	209	190	173	181	171	236
49	Spanish	male	18	Universitat Pompeu Fabra	Catalunya	list7	39	Adv_Sj_V	PERS	pst	subject-verb	ungrammatical	local	mismatchperson	person	0.4	0.133333	0.5	f	f	1	1030	El a?o pasado*el fot¨®grafo*viajaste*por ?frica*para retratar la pobreza.	9	8	3	6	4	358	311	392	0	0	0	0	389	527	0	0	0	0	0	592	179	178	176	180	183	216
49	Spanish	male	18	Universitat Pompeu Fabra	Catalunya	list7	40	Adv_Sj_V	PERS	fut	subject-verb	ungrammatical	local	mismatchperson	person	0.4	0.133333	0.5	f	f	1	480	Ma?ana al mediod¨ªa*el autor del libro*conceder¨¢s*una larga entrevista.	5	10	3	5	11	290	238	287	0	0	0	0	296	287	258	258	0	0	0	552	190	187	163	0	0	0
49	Spanish	male	18	Universitat Pompeu Fabra	Catalunya	list7	41	Adv_Sj_V	CTRL_sg	fut	subject-verb	grammatical	local	match	person	0.4	-0.266667	0.5	j	j	1	558	Ma?ana al mediod¨ªa*el amigo soltero*asistir¨¢*a la boda*de dos amigos ricos.	7	8	1	2	4	276	285	328	0	0	0	0	626	267	301	0	0	0	0	477	223	211	196	176	196	175
49	Spanish	male	18	Universitat Pompeu Fabra	Catalunya	list7	42	Adv_Sj_V	TENSE	fut	adverb-verb	ungrammatical	distal	0	tense	-0.6	0.3	-0.5	f	f	1	727	En dos d¨ªas*los notarios*leyeron*el testamento*delante de todos los herederos.	8	7	2	10	7	238	320	278	0	0	0	0	313	335	0	0	0	0	0	327	336	212	199	210	191	186
49	Spanish	male	18	Universitat Pompeu Fabra	Catalunya	list7	43	Filler	Unagr	pst	0	0	0	0	0	0	0	0	j	f	0	416	De forma pac¨ªfica*los camioneros*bloqueamos*el acceso*a la autopista m¨¢s cercana.	10	10	2	6	1	256	225	244	0	0	0	0	236	264	0	0	0	0	0	256	198	198	180	190	178	201
49	Spanish	male	18	Universitat Pompeu Fabra	Catalunya	list7	44	Sj_Adv_V	NUM_sg	fut	subject-verb	ungrammatical	distal	mismatchnumber	0	0.4	0.133333	-0.5	f	f	1	642	El escen¨®grafo*el pr¨®ximo mes*encontrar¨¢n*a los t¨¦cnicos*de iluminaci¨®n.	3	11	1	3	8	266	553	0	0	0	0	0	314	360	435	0	0	0	0	425	206	216	429	424	206	0
49	Spanish	male	18	Universitat Pompeu Fabra	Catalunya	list7	45	Adv_Sj_V	CTRL_pl	fut	adverb-verb	grammatical	distal	0	tense	-0.6	-0.3	-0.5	j	j	1	401	Ma?ana temprano*los comandantes*alcanzar¨¢n*la nueva base militar.	11	10	2	5	4	254	252	0	0	0	0	0	308	427	0	0	0	0	0	405	256	538	403	313	0	0
49	Spanish	male	18	Universitat Pompeu Fabra	Catalunya	list7	46	Sj_Adv_V	PERS	pst	subject-verb	ungrammatical	distal	mismatchperson	person	0.4	0.133333	-0.5	f	f	1	614	El poeta sudamericano*ayer por la tarde*atrajiste*la atenci¨®n*de los cr¨ªticos.	5	9	2	8	2	257	783	268	0	0	0	0	358	283	231	261	0	0	0	528	207	177	182	169	214	0
49	Spanish	male	18	Universitat Pompeu Fabra	Catalunya	list7	47	Filler	Histor	pst	0	0	0	0	0	0	0	0	j	j	1	474	Tras algunos a?os*en 1918 la guerra*acab¨®*con la victoria*de los aliados.	6	5	3	2	8	280	520	307	0	0	0	0	310	555	211	199	0	0	0	201	196	206	199	204	217	290
49	Spanish	male	18	Universitat Pompeu Fabra	Catalunya	list7	48	Adv_Sj_V	TENSE	pst	adverb-verb	ungrammatical	distal	0	tense	-0.6	0.3	-0.5	f	f	1	684	El verano pasado*los misioneros j¨®venes*construir¨¢n*un pozo*en Somalia.	7	11	2	4	2	272	281	326	0	0	0	0	472	673	600	0	0	0	0	456	216	187	205	222	0	0
49	Spanish	male	18	Universitat Pompeu Fabra	Catalunya	list7	49	Filler	Histor	pst	0	0	0	0	0	0	0	0	j	j	1	567	Gracias a una manzana*en 1666 Newton*estudi¨®*la gravedad.	6	7	2	9	0	581	233	224	212	0	0	0	324	200	209	0	0	0	0	228	234	227	0	0	0	0
49	Spanish	male	18	Universitat Pompeu Fabra	Catalunya	list7	50	Adv_Sj_V	TENSE	fut	adverb-verb	ungrammatical	distal	0	tense	-0.6	0.3	-0.5	f	f	1	640	Ma?ana temprano*los vigilantes*quitaron*los carteles*del muro.	10	8	3	8	3	261	322	0	0	0	0	0	303	537	0	0	0	0	0	654	2669	245	255	255	0	0
49	Spanish	male	18	Universitat Pompeu Fabra	Catalunya	list7	51	Adv_Sj_V	PERS	fut	subject-verb	ungrammatical	local	mismatchperson	person	0.4	0.133333	0.5	f	f	1	646	El pr¨®ximo mes*el presidente*firmar¨¢s*un tratado*de paz.	10	8	2	7	2	276	373	279	0	0	0	0	430	585	0	0	0	0	0	661	206	180	189	265	0	0
49	Spanish	male	18	Universitat Pompeu Fabra	Catalunya	list7	52	Adv_Sj_V	TENSE	fut	adverb-verb	ungrammatical	distal	0	tense	-0.6	0.3	-0.5	f	f	1	450	En algunos d¨ªas*los soldados*examinaron*el mapa*de las zonas m¨¢s peligrosas.	8	10	2	4	2	297	315	671	0	0	0	0	350	259	0	0	0	0	0	536	210	238	249	212	187	196
49	Spanish	male	18	Universitat Pompeu Fabra	Catalunya	list7	53	Sj_Adv_V	NUM_2_pl	fut	0	0	0	0	0	0	0	0	f	f	1	421	Los padrinos*ma?ana*manifestar¨¢*alegr¨ªa*en la boda.	6	11	7	2	2	296	285	0	0	0	0	0	358	0	0	0	0	0	0	554	195	189	162	278	0	0
49	Spanish	male	18	Universitat Pompeu Fabra	Catalunya	list7	54	Adv_Sj_V	PERS	pst	subject-verb	ungrammatical	local	mismatchperson	person	0.4	0.133333	0.5	f	f	1	415	Anoche*la maestra*corregiste*las tareas*de los alumnos.	7	10	3	6	2	263	0	0	0	0	0	0	317	371	0	0	0	0	0	422	282	226	171	184	213	0
49	Spanish	male	18	Universitat Pompeu Fabra	Catalunya	list7	55	Sj_Adv_V	PERS	pst	subject-verb	ungrammatical	distal	mismatchperson	person	0.4	0.133333	-0.5	f	f	1	392	La chica*anoche*compraste*unas prendas*muy cara.	6	9	4	7	3	283	1953	0	0	0	0	0	617	0	0	0	0	0	0	643	205	178	168	247	0	0
49	Spanish	male	18	Universitat Pompeu Fabra	Catalunya	list7	56	Adv_Sj_V	CTRL_sg	pst	subject-verb	grammatical	local	match	person	0.4	-0.266667	0.5	j	j	1	1606	El oto?o pasado*el le?ador*cort¨®*mucha m¨¢s madera.	7	5	5	3	7	385	344	289	0	0	0	0	328	389	0	0	0	0	0	347	237	205	226	0	0	0
49	Spanish	male	18	Universitat Pompeu Fabra	Catalunya	list7	57	Sj_Adv_V	NUM_2_pl	fut	0	0	0	0	0	0	0	0	f	f	1	738	Los ba?istas*ma?ana*dejar¨¢*sitio a los surfistas.	6	6	5	1	3	329	383	0	0	0	0	0	345	0	0	0	0	0	0	265	374	200	208	222	0	0
49	Spanish	male	18	Universitat Pompeu Fabra	Catalunya	list7	58	Adv_Sj_V	NUM_2_pl	fut	0	0	0	0	0	0	0	0	f	f	1	391	Ma?ana por la tarde*los secretarios generales*llamar¨¢*a los miembros*del partido.	9	7	1	3	8	284	294	269	348	0	0	0	338	565	505	0	0	0	0	351	232	182	189	196	220	0
49	Spanish	male	18	Universitat Pompeu Fabra	Catalunya	list7	59	Sj_Adv_V	NUM_2_pl	fut	0	0	0	0	0	0	0	0	f	f	1	414	Los m¨²sicos de jazz*ma?ana a las cinco*comenzar¨¢*el concierto*al aire libre.	5	9	2	9	2	278	532	327	324	0	0	0	297	309	292	298	0	0	0	519	195	214	202	199	233	0
49	Spanish	male	18	Universitat Pompeu Fabra	Catalunya	list7	60	Sj_Adv_V	CTRL_sg	fut	subject-verb	grammatical	distal	match	person	0.4	-0.266667	-0.5	j	j	1	431	El astronauta*en seis meses*grabar¨¢*nuevas im¨¢genes*de Marte.	5	7	6	8	2	297	336	0	0	0	0	0	306	317	309	0	0	0	0	563	249	207	214	299	0	0
49	Spanish	male	18	Universitat Pompeu Fabra	Catalunya	list7	61	Filler	Histor	pst	0	0	0	0	0	0	0	0	j	j	1	499	Despu¨¦s de su publicaci¨®n*en 1859 el libro de Darwin*fue*prohibido*por la censura.	6	3	9	3	2	467	289	311	369	0	0	0	298	264	251	325	262	234	0	284	326	201	188	211	0	0
49	Spanish	male	18	Universitat Pompeu Fabra	Catalunya	list7	62	Adv_Sj_V	NUM_2_pl	fut	0	0	0	0	0	0	0	0	f	f	1	502	En dos d¨ªas*los escaladores*llegar¨¢*a la cumbre*de la monta?a.	11	7	1	2	6	255	292	227	0	0	0	0	277	378	0	0	0	0	0	269	308	225	200	604	730	822
49	Spanish	male	18	Universitat Pompeu Fabra	Catalunya	list7	63	Sj_Adv_V	TENSE	pst	adverb-verb	ungrammatical	local	0	tense	-0.6	0.3	0.5	f	f	1	526	Los ginec¨®logos*el a?o pasado*utilizar¨¢n*una nueva t¨¦cnica guiada*por ecograf¨ªa.	6	10	3	5	7	283	295	0	0	0	0	0	355	236	278	0	0	0	0	596	245	252	258	276	191	182
49	Spanish	male	18	Universitat Pompeu Fabra	Catalunya	list7	64	Adv_Sj_V	PERS	pst	subject-verb	ungrammatical	local	mismatchperson	person	0.4	0.133333	0.5	f	f	1	487	El mes pasado*el diputado*escogiste*un nuevo presidente.	8	9	2	5	11	246	271	229	0	0	0	0	252	244	0	0	0	0	0	318	263	200	188	0	0	0
49	Spanish	male	18	Universitat Pompeu Fabra	Catalunya	list7	65	Filler	Unagr	fut	0	0	0	0	0	0	0	0	j	f	0	619	Durante las navidades*los j¨®venes*organizaremos*unos juegos*en la plaza central.	7	13	4	6	2	257	317	453	0	0	0	0	385	2144	0	0	0	0	0	506	195	181	165	193	206	238
49	Spanish	male	18	Universitat Pompeu Fabra	Catalunya	list7	66	Adv_Sj_V	CTRL_sg	fut	subject-verb	grammatical	local	match	person	0.4	-0.266667	0.5	j	f	0	1003	Ma?ana por la tarde*la nueva secretaria*ordenar¨¢*los archivos*del bufete.	10	8	3	8	3	269	346	293	346	0	0	0	313	395	325	0	0	0	0	667	202	231	361	263	0	0
49	Spanish	male	18	Universitat Pompeu Fabra	Catalunya	list7	67	Adv_Sj_V	TENSE	pst	adverb-verb	ungrammatical	distal	0	tense	-0.6	0.3	-0.5	f	f	1	335	Anteayer*los abuelos*regalar¨¢n*un coche*muy caro al nieto.	7	9	2	5	3	277	0	0	0	0	0	0	318	478	0	0	0	0	0	329	245	203	226	247	236	246
49	Spanish	male	18	Universitat Pompeu Fabra	Catalunya	list7	68	Sj_Adv_V	PERS	pst	subject-verb	ungrammatical	distal	mismatchperson	person	0.4	0.133333	-0.5	f	f	1	563	El accionista*ayer temprano*retiraste*la propuesta*de acuerdo.	8	9	2	9	2	316	755	0	0	0	0	0	253	270	0	0	0	0	0	283	367	212	203	230	0	0
49	Spanish	male	18	Universitat Pompeu Fabra	Catalunya	list7	69	Sj_Adv_V	NUM_sg	pst	subject-verb	ungrammatical	distal	mismatchnumber	0	0.4	0.133333	-0.5	f	f	1	543	El futbolista*anteayer*reclamaron*el gol anulado*por*el ¨¢rbitro.	8	10	2	3	7	295	260	0	0	0	0	0	357	0	0	0	0	0	0	1370	210	187	177	182	183	201
49	Spanish	male	18	Universitat Pompeu Fabra	Catalunya	list7	70	Adv_Sj_V	CTRL_pl	fut	adverb-verb	grammatical	distal	0	tense	-0.6	-0.3	-0.5	j	j	1	423	Ma?ana al mediod¨ªa*los viejos trabajadores*protestar¨¢n*enfrente de la empresa.	12	11	8	2	2	346	353	266	0	0	0	0	278	476	449	0	0	0	0	360	201	191	238	321	0	0
49	Spanish	male	18	Universitat Pompeu Fabra	Catalunya	list7	71	Filler	Unagr	fut	0	0	0	0	0	0	0	0	j	f	0	767	Tras la fiesta*los invitados*recogeremos*los platos sucios*r¨¢pidamente.	9	11	3	6	6	300	388	3479	0	0	0	0	299	465	0	0	0	0	0	540	199	190	180	197	0	0
49	Spanish	male	18	Universitat Pompeu Fabra	Catalunya	list7	72	Filler	Unagr	pst	0	0	0	0	0	0	0	0	j	f	0	690	En el escenario*los m¨²sicos*cantamos*una canci¨®n*muy conocida en toda Espa?a.	7	8	3	7	3	289	355	373	0	0	0	0	287	386	0	0	0	0	0	335	282	190	190	176	201	185
49	Spanish	male	18	Universitat Pompeu Fabra	Catalunya	list7	73	Filler	Histor	pst	0	0	0	0	0	0	0	0	j	j	1	605	Tras a?os de composici¨®n musical*en 1824 Beethoven*complet¨®*la novena sinfon¨ªa.	9	8	2	6	9	249	292	325	311	284	0	0	232	198	198	0	0	0	0	199	188	191	207	0	0	0
49	Spanish	male	18	Universitat Pompeu Fabra	Catalunya	list7	74	Sj_Adv_V	NUM_sg	fut	subject-verb	ungrammatical	distal	mismatchnumber	0	0.4	0.133333	-0.5	f	f	1	470	El agricultor*ma?ana temprano*vender¨¢n*los productos*en el mercado.	8	8	3	9	2	256	466	0	0	0	0	0	250	275	0	0	0	0	0	390	203	189	175	192	210	0
49	Spanish	male	18	Universitat Pompeu Fabra	Catalunya	list7	75	Adv_Sj_V	CTRL_sg	fut	subject-verb	grammatical	local	match	person	0.4	-0.266667	0.5	j	j	1	422	La pr¨®xima semana*el pintor famoso*traer¨¢*los cuadros*a la galer¨ªa.	6	6	3	7	1	219	270	255	0	0	0	0	258	286	344	0	0	0	0	303	240	201	193	215	249	0
49	Spanish	male	18	Universitat Pompeu Fabra	Catalunya	list7	76	Adv_Sj_V	TENSE	pst	adverb-verb	ungrammatical	distal	0	tense	-0.6	0.3	-0.5	f	f	1	518	Hace un mes*los ciclistas*iniciar¨¢n*el entrenamiento*de fortalecimiento.	9	9	2	13	2	307	278	303	0	0	0	0	375	431	0	0	0	0	0	368	319	528	203	178	0	0
49	Spanish	male	18	Universitat Pompeu Fabra	Catalunya	list7	77	Filler	Histor	pst	0	0	0	0	0	0	0	0	j	j	1	414	Debido a la mala higiene*en 1347 la peste negra*mat¨®*a milliones*de personas.	5	4	1	9	2	266	272	344	324	309	0	0	360	275	208	189	167	0	0	187	180	184	183	207	0	0
49	Spanish	male	18	Universitat Pompeu Fabra	Catalunya	list7	78	Adv_Sj_V	NUM_sg	pst	subject-verb	ungrammatical	local	mismatchnumber	0	0.4	0.133333	0.5	f	f	1	534	Anoche*el socorrista*salvaron*a un torpe surfista andaluz.	10	8	1	2	5	290	0	0	0	0	0	0	301	369	0	0	0	0	0	443	947	207	183	186	199	0
49	Spanish	male	18	Universitat Pompeu Fabra	Catalunya	list7	79	Sj_Adv_V	CTRL_pl	fut	adverb-verb	grammatical	local	0	tense	-0.6	-0.3	0.5	j	j	1	430	Los colegas de trabajo*ma?ana por la tarde*informar¨¢n*al empleado*del nuevo contrato.	5	10	2	8	3	250	318	298	285	0	0	0	349	370	388	407	0	0	0	792	204	222	844	263	324	0
49	Spanish	male	18	Universitat Pompeu Fabra	Catalunya	list7	80	Sj_Adv_V	CTRL_sg	pst	subject-verb	grammatical	distal	match	person	0.4	-0.266667	-0.5	j	j	1	688	El supervisor*el mes pasado*reuni¨®*a todos los arquitectos*del proyecto.	6	6	1	5	3	291	329	0	0	0	0	0	319	275	616	0	0	0	0	614	215	393	204	211	217	246
49	Spanish	male	18	Universitat Pompeu Fabra	Catalunya	list7	81	Sj_Adv_V	CTRL_sg	fut	subject-verb	grammatical	distal	match	person	0.4	-0.266667	-0.5	j	j	1	465	El graduado*el pr¨®ximo mes*mandar¨¢*la versi¨®n final*de la tesis.	3	7	2	7	5	275	347	0	0	0	0	0	309	413	363	0	0	0	0	720	192	185	185	193	192	203
49	Spanish	male	18	Universitat Pompeu Fabra	Catalunya	list7	82	Filler	Unagr	fut	0	0	0	0	0	0	0	0	j	f	0	687	En la revista*los cr¨ªticos*a?adiremos*comentarios*sobre una nueva pel¨ªcula.	8	10	11	5	3	373	299	298	0	0	0	0	291	286	0	0	0	0	0	371	237	189	186	181	211	0
49	Spanish	male	18	Universitat Pompeu Fabra	Catalunya	list7	83	Filler	Histor	pst	0	0	0	0	0	0	0	0	j	j	1	550	Despu¨¦s de la victoria de los bolcheviques*en 1917 Lenin*guio*la revoluci¨®n.	5	4	2	11	0	279	283	278	350	300	227	276	244	223	194	0	0	0	0	205	194	216	0	0	0	0
49	Spanish	male	18	Universitat Pompeu Fabra	Catalunya	list7	84	Sj_Adv_V	CTRL_pl	fut	adverb-verb	grammatical	local	0	tense	-0.6	-0.3	0.5	j	j	1	631	Los marineros*en dos d¨ªas*atacar¨¢n*el buque mercante.	4	8	2	5	9	261	478	0	0	0	0	0	325	391	473	0	0	0	0	397	227	212	226	0	0	0
49	Spanish	male	18	Universitat Pompeu Fabra	Catalunya	list7	85	Adv_Sj_V	NUM_sg	fut	subject-verb	ungrammatical	local	mismatchnumber	0	0.4	0.133333	0.5	f	f	1	454	Ma?ana por la noche*el agente de polic¨ªa*vigilar¨¢n*la periferia*de la ciudad.	7	9	2	9	2	282	272	257	267	0	0	0	298	307	294	250	0	0	0	451	232	310	239	295	247	0
49	Spanish	male	18	Universitat Pompeu Fabra	Catalunya	list7	86	Filler	Unagr	pst	0	0	0	0	0	0	0	0	j	f	0	583	Tras mucho esfuerzo*los gestores*resolvimos*los problemas fiscales*de las empresas.	8	10	3	9	8	264	342	503	0	0	0	0	306	433	0	0	0	0	0	652	194	202	184	183	222	227
49	Spanish	male	18	Universitat Pompeu Fabra	Catalunya	list7	87	Adv_Sj_V	CTRL_pl	fut	adverb-verb	grammatical	distal	0	tense	-0.6	-0.3	-0.5	j	j	1	439	Ma?ana por la tarde*las bailarinas de tango*probar¨¢n*la nueva coreograf¨ªa.	5	8	2	5	12	294	329	303	290	0	0	0	283	505	279	234	0	0	0	313	253	212	229	0	0	0
49	Spanish	male	18	Universitat Pompeu Fabra	Catalunya	list7	88	Sj_Adv_V	NUM_sg	fut	subject-verb	ungrammatical	distal	mismatchnumber	0	0.4	0.133333	-0.5	f	f	1	427	El sacerdote*el pr¨®ximo a?o*casar¨¢n*a los novios*en la catedral de Sevilla.	3	7	1	3	6	252	249	0	0	0	0	0	411	374	370	0	0	0	0	562	200	296	216	189	193	181
49	Spanish	male	18	Universitat Pompeu Fabra	Catalunya	list7	89	Adv_Sj_V	PERS	fut	subject-verb	ungrammatical	local	mismatchperson	person	0.4	0.133333	0.5	f	f	1	447	En dos meses*el jubilado*participar¨¢s*en un torneo*de bolos.	8	12	2	2	6	288	359	341	0	0	0	0	376	381	0	0	0	0	0	450	202	179	180	192	297	0
49	Spanish	male	18	Universitat Pompeu Fabra	Catalunya	list7	90	Filler	Histor	pst	0	0	0	0	0	0	0	0	j	j	1	656	Con la invasi¨®n francesa*en 1808 la econom¨ªa espa?ola*empeor¨®*considerablemente.	8	7	18	0	0	315	262	284	289	0	0	0	266	267	234	217	217	0	0	203	204	0	0	0	0	0
49	Spanish	male	18	Universitat Pompeu Fabra	Catalunya	list7	91	Adv_Sj_V	NUM_2_pl	fut	0	0	0	0	0	0	0	0	f	f	1	544	El pr¨®ximo mes*los comisarios*visitar¨¢*de nuevo*a los sospechosos del crimen.	10	8	2	5	1	262	321	297	0	0	0	0	311	463	0	0	0	0	0	362	278	200	193	190	205	180
49	Spanish	male	18	Universitat Pompeu Fabra	Catalunya	list7	92	Adv_Sj_V	CTRL_pl	pst	adverb-verb	grammatical	distal	0	tense	-0.6	-0.3	-0.5	j	j	1	399	La primavera pasada*los libreros viejos*formaron*una asociaci¨®n promotora*de lectura.	6	8	3	10	9	252	404	289	0	0	0	0	1299	276	273	0	0	0	0	366	220	184	186	225	239	0
49	Spanish	male	18	Universitat Pompeu Fabra	Catalunya	list7	93	Adv_Sj_V	NUM_sg	pst	subject-verb	ungrammatical	local	mismatchnumber	0	0.4	0.133333	0.5	f	f	1	479	Anoche*el c¨®mico*contaron*s¨®lo chistes*de pol¨ªticos italianos.	6	8	4	7	2	226	0	0	0	0	0	0	320	256	0	0	0	0	0	361	269	201	196	174	200	0
49	Spanish	male	18	Universitat Pompeu Fabra	Catalunya	list7	94	Adv_Sj_V	NUM_2_pl	fut	0	0	0	0	0	0	0	0	f	f	1	667	Ma?ana*los padres*decidir¨¢*el nombre*del beb¨¦.	6	8	2	6	3	369	0	0	0	0	0	0	565	547	0	0	0	0	0	481	222	212	472	262	0	0
49	Spanish	male	18	Universitat Pompeu Fabra	Catalunya	list7	95	Filler	Unagr	pst	0	0	0	0	0	0	0	0	j	f	0	415	Hace muchos a?os*los ling¨¹istas*escribimos*un art¨ªculo*de sintaxis.	10	10	2	8	2	261	373	307	0	0	0	0	374	354	0	0	0	0	0	310	201	192	194	227	0	0
49	Spanish	male	18	Universitat Pompeu Fabra	Catalunya	list7	96	Adv_Sj_V	NUM_sg	fut	subject-verb	ungrammatical	local	mismatchnumber	0	0.4	0.133333	0.5	f	f	1	564	Ma?ana durante la sesi¨®n*el psicoanalista*interpretar¨¢n*el sue?o*del cliente.	13	13	2	5	3	263	294	332	252	0	0	0	286	267	0	0	0	0	0	754	194	336	715	308	0	0
49	Spanish	male	18	Universitat Pompeu Fabra	Catalunya	list7	97	Filler	Unagr	pst	0	0	0	0	0	0	0	0	j	f	0	453	En una entrevista*los clientes*exigimos*una bajada*de precio de las viviendas.	8	8	3	6	2	254	339	256	0	0	0	0	406	295	0	0	0	0	0	376	284	242	199	210	202	215
49	Spanish	male	18	Universitat Pompeu Fabra	Catalunya	list7	98	Sj_Adv_V	TENSE	fut	adverb-verb	ungrammatical	local	0	tense	-0.6	0.3	0.5	f	f	1	455	Los vegetarianos*ma?ana*pudieron*escoger*entre varios platos sin carne.	6	8	7	5	6	208	263	0	0	0	0	0	310	0	0	0	0	0	0	414	390	957	201	187	179	172
49	Spanish	male	18	Universitat Pompeu Fabra	Catalunya	list7	99	Sj_Adv_V	TENSE	pst	adverb-verb	ungrammatical	local	0	tense	-0.6	0.3	0.5	f	f	1	463	Los senadores*anteayer*aprobar¨¢n*la nueva ley.	8	9	2	5	4	258	375	0	0	0	0	0	450	0	0	0	0	0	0	750	207	195	211	0	0	0
49	Spanish	male	18	Universitat Pompeu Fabra	Catalunya	list7	100	Sj_Adv_V	TENSE	fut	adverb-verb	ungrammatical	local	0	tense	-0.6	0.3	0.5	f	f	1	478	Los exploradores*en seis meses*regresaron*de un largo viaje*en ?frica.	5	10	2	2	5	336	620	0	0	0	0	0	380	281	363	0	0	0	0	416	196	213	270	214	195	220
49	Spanish	male	18	Universitat Pompeu Fabra	Catalunya	list7	101	Adv_Sj_V	CTRL_sg	pst	subject-verb	grammatical	local	match	person	0.4	-0.266667	0.5	j	j	1	473	Ayer al mediod¨ªa*la modista joven*acudi¨®*a la clase*de bordado.	5	6	1	2	5	241	257	239	0	0	0	0	308	351	437	0	0	0	0	326	247	197	164	219	245	0
49	Spanish	male	18	Universitat Pompeu Fabra	Catalunya	list7	102	Adv_Sj_V	TENSE	fut	adverb-verb	ungrammatical	distal	0	tense	-0.6	0.3	-0.5	f	j	0	411	La pr¨®xima semana*los due?os del pub*cerraron*la barra*m¨¢s tarde.	3	8	2	5	3	719	324	357	0	0	0	0	1131	369	496	373	0	0	0	4090	315	248	316	2004	0	0
49	Spanish	male	18	Universitat Pompeu Fabra	Catalunya	list7	103	Sj_Adv_V	PERS	fut	subject-verb	ungrammatical	distal	mismatchperson	person	0.4	0.133333	-0.5	f	f	1	663	El ling¨¹ista*en seis meses*hablar¨¢s*en una conferencia*en Potsdam.	5	8	2	3	11	371	352	0	0	0	0	0	295	365	247	0	0	0	0	355	215	179	191	168	264	0
[truncated: 6,617 more rows]
[truncated: 3 more columns]
